# Supplementary material for: Systematic identification of potential key microRNAs and circRNAs in the dorsal root ganglia of mice with sciatic nerve injury
Source: Front Mol Neurosci. 2023 Mar 14;16:1119164. doi: 10.3389/fnmol.2023.1119164 (PMC10043392; doi:10.3389/fnmol.2023.1119164)
Supplement: Supplementary file 1 [file Table_1.XLSX]

## Sheet: Sheet1
ID	adj.P.Val	P.Value	logFC	Gene.symbol	Gene.title
A_52_P452689	9.4e-11	2.28e-15	5.22281	Atf3	activating transcription factor 3
A_51_P139678	6.19e-10	3e-14	4.90513	Sprr1a	small proline-rich protein 1A
A_52_P160955	1.01e-09	7.39e-14	3.13247	Sox11	SRY (sex determining region Y)-box 11
A_51_P156857	1.32e-09	1.29e-13	3.00778	Smim3	small integral membrane protein 3
A_51_P296608	1.54e-09	1.88e-13	3.46638	Gadd45a	growth arrest and DNA-damage-inducible 45 alpha
A_51_P319917	2.96e-09	4.41e-13	2.86662	Adam8	a disintegrin and metallopeptidase domain 8
A_52_P476935	2.96e-09	5.3e-13	3.84731	Flrt3	fibronectin leucine rich transmembrane protein 3
A_51_P297434	2.96e-09	6.81e-13	3.15311	Sox11	SRY (sex determining region Y)-box 11
A_51_P183571	2.96e-09	6.9e-13	3.27285	Serpine1	serine (or cysteine) peptidase inhibitor, clade E, member 1
A_51_P112405	2.96e-09	7.18e-13	2.92882	Plaur	plasminogen activator, urokinase receptor
A_51_P434301	3.43e-09	9.45e-13	2.30586	Mcoln2	mucolipin 2
A_51_P142295	3.43e-09	9.99e-13	3.80498	Flrt3	fibronectin leucine rich transmembrane protein 3
A_52_P596375	5.35e-09	1.77e-12	3.67191	Cckbr	cholecystokinin B receptor
A_52_P482897	5.35e-09	1.86e-12	2.88464	Areg	amphiregulin
A_52_P681310	5.35e-09	1.95e-12	2.40932	Plaur	plasminogen activator, urokinase receptor
A_51_P352245	6.76e-09	2.63e-12	2.89199	Sema6a	sema domain, transmembrane domain (TM), and cytoplasmic domain, (semaphorin) 6A
A_51_P431539	7.6e-09	3.14e-12	2.28459	Prss56	protease, serine 56
A_51_P485756	8.95e-09	3.98e-12	2.56666	Nts	neurotensin
A_51_P432288	8.95e-09	4.13e-12	2.07225	Rnf183	ring finger protein 183
A_51_P493467	1e-08	4.88e-12	2.43041	Kif22	kinesin family member 22
A_51_P131408	1.08e-08	5.53e-12	2.22558	Tnfrsf12a	tumor necrosis factor receptor superfamily, member 12a
A_51_P421140	2.41e-08	1.29e-11	2.33353	Tubb6	tubulin, beta 6 class V
A_51_P338317	2.76e-08	1.54e-11	1.97635	Rhoq	ras homolog family member Q
A_51_P382152	2.76e-08	1.61e-11	3.38036	Procr	protein C receptor, endothelial
A_51_P217218	2.87e-08	1.74e-11	2.33474	Il6	interleukin 6
A_52_P665675	2.97e-08	1.88e-11	1.64603	Abca1	ATP-binding cassette, sub-family A (ABC1), member 1
A_51_P255952	3.65e-08	2.39e-11	3.09702	Ucn	urocortin
A_51_P283516	7.02e-08	4.93e-11	2.98768	Sox11	SRY (sex determining region Y)-box 11
A_52_P975	7.02e-08	4.95e-11	2.47091	Mmp16	matrix metallopeptidase 16
A_51_P315904	7.06e-08	5.14e-11	1.96839	Gadd45g	growth arrest and DNA-damage-inducible 45 gamma
A_51_P258281	7.12e-08	5.36e-11	1.78793	Gal	galanin
A_51_P106259	7.77e-08	6.04e-11	2.10453	Camk1	calcium/calmodulin-dependent protein kinase I
A_52_P51998	1.01e-07	8.06e-11	1.75032	D230015J17Rik	RIKEN cDNA D230015J17 gene
A_52_P500027	1.01e-07	8.32e-11	2.12389	Nfil3	nuclear factor, interleukin 3, regulated
A_51_P106263	1.1e-07	9.36e-11	1.79373	Camk1	calcium/calmodulin-dependent protein kinase I
A_52_P297032	1.11e-07	9.95e-11	1.80537	Srxn1	sulfiredoxin 1 homolog (S. cerevisiae)
A_52_P604629	1.11e-07	1.02e-10	1.96477	Csrnp1	cysteine-serine-rich nuclear protein 1
A_52_P315789	1.11e-07	1.02e-10	1.89012	Rhoq	ras homolog family member Q
A_51_P422751	1.23e-07	1.16e-10	1.86464	Clca1	chloride channel accessory 1
A_51_P451346	1.27e-07	1.23e-10	1.57927	Klf6	Kruppel-like factor 6
A_51_P183025	1.28e-07	1.27e-10	1.65878	Oas1d	2'-5' oligoadenylate synthetase 1D
A_52_P391095	1.29e-07	1.37e-10	1.34509	Crem	cAMP responsive element modulator
A_51_P304437	1.29e-07	1.38e-10	1.63739	Pfkfb4	6-phosphofructo-2-kinase/fructose-2,6-biphosphatase 4
A_52_P99678	1.29e-07	1.38e-10	-1.50801	Oprl1	opioid receptor-like 1
A_52_P636742	1.83e-07	2e-10	1.39248	Rnf122	ring finger protein 122
A_52_P68755	1.97e-07	2.31e-10	2.67778	Lmo7	LIM domain only 7
A_52_P907393	1.97e-07	2.34e-10	1.78117
A_51_P405565	1.97e-07	2.34e-10	1.67373	Msh6	mutS homolog 6
A_51_P330125	1.97e-07	2.37e-10	1.54452	Srxn1	sulfiredoxin 1 homolog (S. cerevisiae)
A_51_P211765	1.97e-07	2.4e-10	1.6237	Rin1	Ras and Rab interactor 1
A_51_P304125	2e-07	2.51e-10	1.42767	Slc29a2	solute carrier family 29 (nucleoside transporters), member 2
A_52_P212869	2e-07	2.52e-10	1.74808	D230015J17Rik	RIKEN cDNA D230015J17 gene
A_51_P483839	2.07e-07	2.71e-10	1.32648	Coil	coilin
A_52_P135392	2.07e-07	2.71e-10	1.44216	Uck2	uridine-cytidine kinase 2
A_52_P134158	2.15e-07	2.87e-10	1.18996	Riok3	RIO kinase 3
A_51_P293269	2.21e-07	3.01e-10	1.41186	Pde7a	phosphodiesterase 7A
A_52_P460957	2.28e-07	3.16e-10	1.36166	Crem	cAMP responsive element modulator
A_51_P111492	2.4e-07	3.38e-10	2.08391	Nfil3	nuclear factor, interleukin 3, regulated
A_51_P176474	2.66e-07	3.81e-10	-1.2669	Kndc1	kinase non-catalytic C-lobe domain (KIND) containing 1
A_51_P101929	2.78e-07	4.15e-10	1.6398	Lgals3	lectin, galactose binding, soluble 3
A_51_P274436	2.78e-07	4.17e-10	2.99662	Star	steroidogenic acute regulatory protein
A_52_P593200	2.78e-07	4.19e-10	1.44803	Srxn1	sulfiredoxin 1 homolog (S. cerevisiae)
A_51_P503162	2.97e-07	4.54e-10	1.5066	Klf6	Kruppel-like factor 6
A_51_P464029	3.13e-07	4.86e-10	1.19715	Fads3	fatty acid desaturase 3
A_52_P577329	3.16e-07	4.99e-10	2.7705	Tmem88b	transmembrane protein 88B
A_51_P517157	3.17e-07	5.08e-10	1.63662	Tmem43	transmembrane protein 43
A_51_P240703	3.53e-07	5.82e-10	3.21885	Gpr151	G protein-coupled receptor 151
A_51_P181297	3.53e-07	5.85e-10	1.59375	Serpinb1a	serine (or cysteine) peptidase inhibitor, clade B, member 1a
A_51_P195506	3.53e-07	5.91e-10	2.00039	Csf1	colony stimulating factor 1 (macrophage)
A_51_P294807	3.7e-07	6.36e-10	1.08085	Stom	stomatin
A_52_P135398	3.7e-07	6.38e-10	1.33411
A_51_P512379	3.84e-07	6.72e-10	1.86864
A_52_P49797	3.93e-07	6.98e-10	1.58494
A_51_P105837	4.07e-07	7.31e-10	1.59288	Cited2	Cbp/p300-interacting transactivator, with Glu/Asp-rich carboxy-terminal domain, 2
A_52_P74441	4.09e-07	7.46e-10	1.38688	Tes	testis derived transcript
A_52_P516034	4.74e-07	8.74e-10	1.25953	Ptp4a1	protein tyrosine phosphatase 4a1
A_51_P212057	4.93e-07	9.21e-10	1.41251	Serpinb1c	serine (or cysteine) peptidase inhibitor, clade B, member 1c
A_52_P118756	4.97e-07	9.42e-10	1.90919	Itpr1	inositol 1,4,5-trisphosphate receptor 1
A_51_P134812	5.03e-07	9.65e-10	2.00632	Chac1	ChaC, cation transport regulator 1
A_51_P501278	5.14e-07	1e-09	1.18983	Tnip2	TNFAIP3 interacting protein 2
A_51_P119358	5.14e-07	1.01e-09	1.71927	1700003F12Rik	RIKEN cDNA 1700003F12 gene
A_51_P509971	5.4e-07	1.08e-09	1.2089	Plekho1	pleckstrin homology domain containing, family O member 1
A_52_P451796	5.73e-07	1.16e-09	1.1067	Fads3	fatty acid desaturase 3
A_51_P381821	5.73e-07	1.17e-09	2.54355	Fst	follistatin
A_51_P423976	5.77e-07	1.19e-09	1.36696	Crem	cAMP responsive element modulator
A_51_P269663	5.9e-07	1.23e-09	2.02579	Itpr1	inositol 1,4,5-trisphosphate receptor 1
A_51_P181595	5.92e-07	1.25e-09	2.89716	4933402N22Rik	RIKEN cDNA 4933402N22 gene
A_51_P128987	6.58e-07	1.41e-09	1.3479	Akr1b8	aldo-keto reductase family 1, member B8
A_51_P317887	6.59e-07	1.42e-09	1.36575	Sectm1b	secreted and transmembrane 1B
A_51_P177744	6.64e-07	1.45e-09	1.20717	Zc3hav1	zinc finger CCCH type, antiviral 1
A_52_P424000	6.75e-07	1.49e-09	1.57675	Mapkbp1	mitogen-activated protein kinase binding protein 1
A_52_P356343	7.14e-07	1.6e-09	-1.45768	Fam13a	family with sequence similarity 13, member A
A_52_P87713	7.46e-07	1.69e-09	2.35784	Timp1	tissue inhibitor of metalloproteinase 1
A_51_P398878	7.92e-07	1.81e-09	1.28123	Uck2	uridine-cytidine kinase 2
A_51_P144052	7.96e-07	1.84e-09	1.57851	Aim1	absent in melanoma 1
A_52_P670978	7.98e-07	1.87e-09	1.65654	Nkain1	Na+/K+ transporting ATPase interacting 1
A_52_P178018	7.98e-07	1.88e-09	2.51333	Sox11	SRY (sex determining region Y)-box 11
A_51_P325992	8.06e-07	1.95e-09	1.64775	Setd4	SET domain containing 4
A_51_P446510	8.06e-07	1.95e-09	1.2027	Emp3	epithelial membrane protein 3
A_52_P515057	8.06e-07	1.96e-09	1.22185	Slc25a24	solute carrier family 25 (mitochondrial carrier, phosphate carrier), member 24
A_51_P394802	8.39e-07	2.06e-09	1.53252	Fam111a	family with sequence similarity 111, member A
A_51_P181599	8.75e-07	2.18e-09	3.00326	Gm6460	predicted gene 6460
A_51_P363947	8.75e-07	2.19e-09	1.81397	Cdkn1a	cyclin-dependent kinase inhibitor 1A (P21)
A_51_P339744	8.97e-07	2.27e-09	1.01574
A_51_P413910	9.05e-07	2.31e-09	1.4023	Hmx3	H6 homeobox 3
A_52_P479269	9.82e-07	2.53e-09	1.92552	Sdc1	syndecan 1
A_51_P356055	9.84e-07	2.58e-09	2.37623	Grp	gastrin releasing peptide
A_52_P190855	9.84e-07	2.6e-09	-1.49303	Ankrd34c	ankyrin repeat domain 34C
A_52_P65108	9.84e-07	2.6e-09	1.09478	Smad1	SMAD family member 1
A_52_P114703	9.92e-07	2.66e-09	2.70699	Sox11	SRY (sex determining region Y)-box 11
A_52_P228277	9.92e-07	2.68e-09	1.43508	Spns3	spinster homolog 3
A_51_P242414	1.01e-06	2.76e-09	1.03749	Micall1	microtubule associated monooxygenase, calponin and LIM domain containing -like 1
A_51_P110381	1.13e-06	3.11e-09	2.42487	Cd207	CD207 antigen
A_51_P297579	1.14e-06	3.15e-09	1.19356	Gch1	GTP cyclohydrolase 1
A_52_P313217	1.14e-06	3.21e-09	1.26184	Adgrd1	adhesion G protein-coupled receptor D1
A_51_P258150	1.14e-06	3.22e-09	1.46845	Plin2	perilipin 2
A_51_P205028	1.21e-06	3.43e-09	2.12349	Fgf3	fibroblast growth factor 3
A_52_P479099	1.22e-06	3.5e-09	1.96774	Tuba1c	tubulin, alpha 1C
A_52_P955235	1.25e-06	3.62e-09	1.13637
A_51_P131661	1.31e-06	3.83e-09	1.10706	Riok3	RIO kinase 3
A_52_P484903	1.31e-06	3.85e-09	1.10833	Fosl2	fos-like antigen 2
A_51_P366931	1.32e-06	3.91e-09	1.44549	Prc1	protein regulator of cytokinesis 1
A_51_P118704	1.39e-06	4.16e-09	1.78475	Cyp4b1	cytochrome P450, family 4, subfamily b, polypeptide 1
A_51_P112912	1.44e-06	4.33e-09	1.64512	Rras2	related RAS viral (r-ras) oncogene 2
A_52_P90805	1.47e-06	4.46e-09	1.4145	Lrrc15	leucine rich repeat containing 15
A_51_P380432	1.48e-06	4.54e-09	-1.42714	Scx	scleraxis
A_51_P496253	1.52e-06	4.69e-09	2.80297	Slc6a4	solute carrier family 6 (neurotransmitter transporter, serotonin), member 4
A_51_P484158	1.73e-06	5.37e-09	1.82868	Steap1	six transmembrane epithelial antigen of the prostate 1
A_52_P907763	1.75e-06	5.49e-09	1.24829
A_51_P475938	1.75e-06	5.53e-09	1.18941	Mfsd6l	major facilitator superfamily domain containing 6-like
A_51_P255456	1.8e-06	5.74e-09	1.24383	Cyp1b1	cytochrome P450, family 1, subfamily b, polypeptide 1
A_52_P609319	1.83e-06	5.87e-09	1.07719	Nrip1	nuclear receptor interacting protein 1
A_51_P482121	1.84e-06	5.95e-09	-1.16976	Edn2	endothelin 2
A_51_P514405	1.84e-06	5.97e-09	-1.01485	Slc2a5	solute carrier family 2 (facilitated glucose transporter), member 5
A_51_P454873	1.88e-06	6.23e-09	3.21174	Npy	neuropeptide Y
A_51_P187602	1.91e-06	6.41e-09	2.12072	Serpinb5	serine (or cysteine) peptidase inhibitor, clade B, member 5
A_51_P507622	2e-06	6.82e-09	1.59681	Itpkc	inositol 1,4,5-trisphosphate 3-kinase C
A_51_P219542	2.16e-06	7.4e-09	1.08265	Gnpnat1	glucosamine-phosphate N-acetyltransferase 1
A_52_P26201	2.2e-06	7.6e-09	1.5482	Sema6a	sema domain, transmembrane domain (TM), and cytoplasmic domain, (semaphorin) 6A
A_52_P7041	2.25e-06	7.86e-09	1.31611	Gm15645	predicted gene 15645
A_51_P202501	2.29e-06	8.07e-09	1.37604	Kprp	keratinocyte expressed, proline-rich
A_52_P468683	2.34e-06	8.34e-09	-1.40775	6430571L13Rik	RIKEN cDNA 6430571L13 gene
A_51_P318262	2.34e-06	8.36e-09	1.00985	Hao1	hydroxyacid oxidase 1, liver
A_51_P115462	2.39e-06	8.6e-09	1.87176	Speer6-ps1	spermatogenesis associated glutamate (E)-rich protein 6, pseudogene 1
A_52_P569375	2.46e-06	8.9e-09	-1.43158	Fgf5	fibroblast growth factor 5
A_51_P199927	2.51e-06	9.16e-09	1.07974	Rcc1	regulator of chromosome condensation 1
A_52_P391103	2.75e-06	1.02e-08	1.24002	Crem	cAMP responsive element modulator
A_52_P165654	2.85e-06	1.07e-08	1.83611	Star	steroidogenic acute regulatory protein
A_51_P428977	2.98e-06	1.13e-08	-1.29642	Gm16551	predicted gene 16551
A_52_P391098	3.09e-06	1.19e-08	1.39124	Crem	cAMP responsive element modulator
A_51_P492707	3.09e-06	1.21e-08	1.3719	Ptpro	protein tyrosine phosphatase, receptor type, O
A_51_P357341	3.09e-06	1.21e-08	1.43747	Clic1	chloride intracellular channel 1
A_51_P122660	3.31e-06	1.3e-08	1.29675	Liph	lipase, member H
A_51_P195958	3.37e-06	1.33e-08	1.61547	Phlda1	pleckstrin homology like domain, family A, member 1
A_51_P367060	3.37e-06	1.34e-08	1.30541	Ifrd1	interferon-related developmental regulator 1
A_52_P253179	3.39e-06	1.36e-08	2.30241	Igfbp3	insulin-like growth factor binding protein 3
A_51_P464738	3.41e-06	1.37e-08	1.47273	Slc2a1	solute carrier family 2 (facilitated glucose transporter), member 1
A_52_P440265	3.65e-06	1.48e-08	1.32673	9230110K08Rik	RIKEN cDNA 9230110K08 gene
A_51_P115471	3.85e-06	1.58e-08	-1.26124	Apol8	apolipoprotein L 8
A_51_P343663	3.85e-06	1.58e-08	1.26301	Myo10	myosin X
A_52_P208763	4.08e-06	1.72e-08	1.64281	Ccl7	chemokine (C-C motif) ligand 7
A_51_P513898	4.38e-06	1.87e-08	1.03153	Epb41l4a	erythrocyte membrane protein band 4.1 like 4a
A_51_P431996	4.46e-06	1.92e-08	1.80768	Zfp367	zinc finger protein 367
A_52_P658122	4.46e-06	1.93e-08	1.03428	Ets2	E26 avian leukemia oncogene 2, 3' domain
A_51_P430900	4.53e-06	1.98e-08	1.25524	Dusp1	dual specificity phosphatase 1
A_52_P619045	4.53e-06	1.99e-08	-1.18677	Htr3b	5-hydroxytryptamine (serotonin) receptor 3B
A_52_P172126	4.66e-06	2.08e-08	-1.37116
A_51_P181671	4.83e-06	2.2e-08	1.50294	Itga7	integrin alpha 7
A_51_P137953	5.05e-06	2.33e-08	1.15266	Ugdh	UDP-glucose dehydrogenase
A_51_P389265	5.05e-06	2.33e-08	-1.65366	Pnpla3	patatin-like phospholipase domain containing 3
A_52_P474528	5.49e-06	2.59e-08	1.80298
A_51_P239766	5.58e-06	2.64e-08	1.01387	Plcd1	phospholipase C, delta 1
A_51_P111164	5.73e-06	2.76e-08	1.88788	Rnd1	Rho family GTPase 1
A_51_P118417	5.81e-06	2.81e-08	1.35503	Scpep1	serine carboxypeptidase 1
A_51_P121432	5.82e-06	2.85e-08	1.12425	Fam53c	family with sequence similarity 53, member C
A_51_P105380	5.82e-06	2.85e-08	2.27467	2010005H15Rik	RIKEN cDNA 2010005H15 gene
A_51_P244969	5.82e-06	2.85e-08	1.03485	Rmnd5b	required for meiotic nuclear division 5 homolog B
A_52_P412452	6.1e-06	3.02e-08	-1.0738	Cntn6	contactin 6
A_52_P473419	6.3e-06	3.14e-08	1.31103	Epb41l4a	erythrocyte membrane protein band 4.1 like 4a
A_51_P514177	6.4e-06	3.2e-08	1.10182	Lrrc2	leucine rich repeat containing 2
A_51_P476018	6.61e-06	3.36e-08	1.12928	Sox7	SRY (sex determining region Y)-box 7
A_51_P329949	6.64e-06	3.39e-08	-1.33353	Fam13a	family with sequence similarity 13, member A
A_52_P413034	7.13e-06	3.72e-08	1.70676	Itga7	integrin alpha 7
A_52_P158282	7.27e-06	3.83e-08	1.26818	St6galnac4	ST6 (alpha-N-acetyl-neuraminyl-2,3-beta-galactosyl-1,3)-N-acetylgalactosaminide alpha-2,6-sialyltransferase 4
A_51_P234544	7.32e-06	3.88e-08	1.374	Azin1	antizyme inhibitor 1
A_51_P144160	7.52e-06	4e-08	3.11228	Colec10	collectin sub-family member 10
A_51_P424690	7.98e-06	4.31e-08	1.42084	Rgs20	regulator of G-protein signaling 20
A_51_P457747	7.98e-06	4.32e-08	2.11564	Krt16	keratin 16
A_51_P512384	8e-06	4.35e-08	1.11739	Timp1	tissue inhibitor of metalloproteinase 1
A_52_P413584	8.35e-06	4.6e-08	1.09569	Nrip1	nuclear receptor interacting protein 1
A_51_P493213	8.83e-06	4.95e-08	-1.00825	Adgra1	adhesion G protein-coupled receptor A1
A_52_P240842	9e-06	5.09e-08	-1.19972
A_51_P291347	9.13e-06	5.21e-08	1.47187	Odc1	ornithine decarboxylase, structural 1
A_52_P220810	9.74e-06	5.65e-08	-1.16816	Trib2	tribbles pseudokinase 2
A_52_P52303	9.75e-06	5.71e-08	1.06608	Gfap	glial fibrillary acidic protein
A_51_P497280	9.75e-06	5.74e-08	-1.13635	Dbndd1	dysbindin (dystrobrevin binding protein 1) domain containing 1
A_51_P447545	9.75e-06	5.79e-08	1.01601	Igfbp1	insulin-like growth factor binding protein 1
A_52_P228621	9.75e-06	5.8e-08	1.2122	Tnfrsf1b	tumor necrosis factor receptor superfamily, member 1b
A_52_P348648	9.82e-06	5.87e-08	1.6236	Abra	actin-binding Rho activating protein
A_52_P547456	1e-05	6.07e-08	1.63613	Lce1f	late cornified envelope 1F
A_52_P575176	1.04e-05	6.33e-08	-1.63625	Gria2	glutamate receptor, ionotropic, AMPA2 (alpha 2)
A_51_P114634	1.06e-05	6.44e-08	1.23646	Amz1	archaelysin family metallopeptidase 1
A_51_P513661	1.06e-05	6.47e-08	1.02709	Slc4a8	solute carrier family 4 (anion exchanger), member 8
A_51_P454943	1.06e-05	6.5e-08	1.22887	Gpr19	G protein-coupled receptor 19
A_52_P65506	1.09e-05	6.81e-08	-1.01921	Cxxc4	CXXC finger 4
A_52_P470466	1.13e-05	7.06e-08	1.36091	Plppr4	phospholipid phosphatase related 4
A_52_P615051	1.13e-05	7.09e-08	1.94615
A_51_P494037	1.17e-05	7.42e-08	-1.34417	Dgkg	diacylglycerol kinase, gamma
A_51_P287418	1.17e-05	7.49e-08	1.16678	Man1a	mannosidase 1, alpha
A_52_P521770	1.2e-05	7.75e-08	1.06746	Plxna4	plexin A4
A_51_P180974	1.27e-05	8.25e-08	1.18403	Prkcdbp	protein kinase C, delta binding protein
A_51_P216679	1.31e-05	8.66e-08	1.53055	Anxa10	annexin A10
A_52_P24631	1.36e-05	9.06e-08	1.01409	Azin1	antizyme inhibitor 1
A_51_P275016	1.48e-05	9.96e-08	1.14781	Slc7a3	solute carrier family 7 (cationic amino acid transporter, y+ system), member 3
A_52_P28844	1.49e-05	1.01e-07	1.78747	Nrap	nebulin-related anchoring protein
A_52_P317246	1.53e-05	1.04e-07	-1.18033	Esrrg	estrogen-related receptor gamma
A_52_P231697	1.55e-05	1.07e-07	1.28618	Gm41810	predicted gene, 41810
A_52_P154710	1.55e-05	1.08e-07	1.07812	Sesn2	sestrin 2
A_51_P176487	1.55e-05	1.09e-07	1.39689	Pcnx	pecanex homolog (Drosophila)
A_52_P518949	1.57e-05	1.11e-07	2.79549
A_52_P102223	1.59e-05	1.14e-07	1.0995	Pcnx	pecanex homolog (Drosophila)
A_52_P91563	1.6e-05	1.15e-07	-1.31546	Gabrb2	gamma-aminobutyric acid (GABA) A receptor, subunit beta 2
A_52_P165657	1.6e-05	1.15e-07	1.15502	Dnase1l3	deoxyribonuclease 1-like 3
A_51_P267033	1.68e-05	1.23e-07	-1.17708
A_52_P630463	1.68e-05	1.24e-07	2.43311	Lce1g	late cornified envelope 1G
A_51_P444364	1.71e-05	1.27e-07	-1.28293	Pou4f3	POU domain, class 4, transcription factor 3
A_51_P435348	1.73e-05	1.3e-07	1.42115	Tmem159	transmembrane protein 159
A_52_P184257	1.73e-05	1.3e-07	1.15749	Steap1	six transmembrane epithelial antigen of the prostate 1
A_51_P275072	1.74e-05	1.32e-07	-1.10658	Myadml2	myeloid-associated differentiation marker-like 2
A_51_P379552	1.75e-05	1.33e-07	-1.06513	Nwd2	NACHT and WD repeat domain containing 2
A_51_P206475	1.81e-05	1.39e-07	1.7012	Lce1i	late cornified envelope 1I
A_51_P330428	1.81e-05	1.39e-07	1.11539	Eif4ebp1	eukaryotic translation initiation factor 4E binding protein 1
A_52_P162695	1.82e-05	1.41e-07	1.11346	Pvr	poliovirus receptor
A_51_P451632	1.82e-05	1.41e-07	1.44715	5031410I06Rik	RIKEN cDNA 5031410I06 gene
A_52_P233342	1.91e-05	1.51e-07	1.74276	Trim15	tripartite motif-containing 15
A_52_P14456	1.91e-05	1.51e-07	1.12229	Srrm4	serine/arginine repetitive matrix 4
A_51_P125986	1.91e-05	1.52e-07	1.10912	Gan	giant axonal neuropathy
A_51_P428708	1.91e-05	1.52e-07	1.10781	C4b	complement component 4B (Chido blood group)
A_52_P449104	1.93e-05	1.55e-07	1.4457	St6galnac4	ST6 (alpha-N-acetyl-neuraminyl-2,3-beta-galactosyl-1,3)-N-acetylgalactosaminide alpha-2,6-sialyltransferase 4
A_52_P558859	1.98e-05	1.61e-07	1.30429	Rras2	related RAS viral (r-ras) oncogene 2
A_51_P384894	2.01e-05	1.64e-07	1.93972	Csta1	cystatin A1
A_51_P191909	2.02e-05	1.66e-07	-1.08479	Rem2	rad and gem related GTP binding protein 2
A_52_P61735	2.02e-05	1.66e-07	1.13718	Flnc	filamin C, gamma
A_51_P419286	2.03e-05	1.68e-07	1.37662	Batf3	basic leucine zipper transcription factor, ATF-like 3
A_51_P253279	2.17e-05	1.84e-07	-1.47881	Cntn6	contactin 6
A_52_P69506	2.17e-05	1.84e-07	1.21198	Arhgef15	Rho guanine nucleotide exchange factor (GEF) 15
A_51_P215922	2.21e-05	1.88e-07	1.34204	Casp6	caspase 6
A_51_P215489	2.38e-05	2.07e-07	1.00289	Slc37a1	solute carrier family 37 (glycerol-3-phosphate transporter), member 1
A_51_P294535	2.39e-05	2.08e-07	-1.04033	Unc5b	unc-5 netrin receptor B
A_51_P302503	2.42e-05	2.13e-07	1.10357	Ppp1r15a	protein phosphatase 1, regulatory (inhibitor) subunit 15A
A_51_P312673	2.52e-05	2.26e-07	-1.15379	Galnt5	UDP-N-acetyl-alpha-D-galactosamine:polypeptide N-acetylgalactosaminyltransferase 5
A_51_P488890	2.57e-05	2.33e-07	1.15114	Pnp	purine-nucleoside phosphorylase
A_51_P240614	2.57e-05	2.34e-07	1.19693	Tm4sf1	transmembrane 4 superfamily member 1
A_52_P338110	2.67e-05	2.44e-07	1.21348	Chmp1b	charged multivesicular body protein 1B
A_51_P145376	2.76e-05	2.53e-07	1.06564	Otud7b	OTU domain containing 7B
A_51_P492528	2.91e-05	2.72e-07	1.39413	Plppr4	phospholipid phosphatase related 4
A_51_P470715	3.14e-05	3.01e-07	1.0606	Cish	cytokine inducible SH2-containing protein
A_51_P112966	3.18e-05	3.05e-07	1.28935	Ch25h	cholesterol 25-hydroxylase
A_51_P463497	3.32e-05	3.23e-07	1.6354	Rnh1	ribonuclease/angiogenin inhibitor 1
A_51_P305217	3.33e-05	3.25e-07	-1.55214	Hoxd1	homeobox D1
A_52_P412465	3.4e-05	3.32e-07	1.16063	Bach1	BTB and CNC homology 1, basic leucine zipper transcription factor 1
A_52_P404533	3.5e-05	3.43e-07	1.1262	Hspb1	heat shock protein 1
A_51_P254656	3.67e-05	3.64e-07	1.23427	Hdc	histidine decarboxylase
A_51_P482990	3.68e-05	3.67e-07	1.30672	Arid5a	AT rich interactive domain 5A (MRF1-like)
A_52_P249514	3.7e-05	3.71e-07	1.70765	Ccl12	chemokine (C-C motif) ligand 12
A_51_P436652	3.79e-05	3.86e-07	1.76087	Ccl7	chemokine (C-C motif) ligand 7
A_52_P56636	3.79e-05	3.87e-07	-1.10272	Chia1	chitinase, acidic 1
A_51_P333923	3.81e-05	3.89e-07	-1.01782	Tspan1	tetraspanin 1
A_51_P290352	3.84e-05	3.95e-07	-1.01469	Pde4d	phosphodiesterase 4D, cAMP specific
A_51_P488888	3.84e-05	3.96e-07	1.09101	Pnp	purine-nucleoside phosphorylase
A_52_P925277	4.12e-05	4.29e-07	-1.05178	Bcl11b	B cell leukemia/lymphoma 11B
A_51_P477121	4.22e-05	4.42e-07	2.30226	Pmaip1	phorbol-12-myristate-13-acetate-induced protein 1
A_52_P523459	4.31e-05	4.54e-07	1.0585	Cd44	CD44 antigen
A_52_P616392	4.38e-05	4.64e-07	1.28457	Sbno2	strawberry notch homolog 2 (Drosophila)
A_51_P335460	4.57e-05	4.9e-07	-1.02204	Scin	scinderin
A_52_P613769	4.76e-05	5.15e-07	1.25924	Chl1	cell adhesion molecule L1-like
A_52_P285024	4.79e-05	5.2e-07	-1.07183	Sertad4	SERTA domain containing 4
A_51_P315027	5.05e-05	5.58e-07	-1.06119	AF529169	cDNA sequence AF529169
A_51_P394446	5.1e-05	5.66e-07	1.03566
A_51_P219662	5.13e-05	5.71e-07	1.02356	Pxdc1	PX domain containing 1
A_51_P103819	5.22e-05	5.82e-07	-1.23535	Trib2	tribbles pseudokinase 2
A_51_P221510	5.42e-05	6.14e-07	-1.04174	Fam81a	family with sequence similarity 81, member A
A_52_P561416	5.88e-05	6.86e-07	-1.13539	6430573F11Rik	RIKEN cDNA 6430573F11 gene
A_52_P467488	5.88e-05	6.89e-07	-1.0498	Slc35d3	solute carrier family 35, member D3
A_51_P146753	5.92e-05	7.01e-07	1.20348	Csf2rb2	colony stimulating factor 2 receptor, beta 2, low-affinity (granulocyte-macrophage)
A_51_P174061	5.98e-05	7.18e-07	1.15998	Tnik	TRAF2 and NCK interacting kinase
A_51_P130556	6.08e-05	7.34e-07	1.64948	Tmco5b	transmembrane and coiled-coil domains 5B
A_52_P416086	6.13e-05	7.45e-07	1.74445	Wfdc3	WAP four-disulfide core domain 3
A_51_P199974	6.52e-05	8.03e-07	1.06245	Slc4a8	solute carrier family 4 (anion exchanger), member 8
A_51_P181891	6.61e-05	8.19e-07	1.16424	Amer2	APC membrane recruitment 2
A_52_P42069	6.66e-05	8.34e-07	-1.11829	Prokr1	prokineticin receptor 1
A_51_P499288	7.12e-05	9.08e-07	1.14392	Tecta	tectorin alpha
A_51_P196581	7.47e-05	9.78e-07	1.17562	Olfr920	olfactory receptor 920
A_51_P452203	7.7e-05	1.02e-06	1.4043	Vash2	vasohibin 2
A_51_P445574	7.8e-05	1.04e-06	1.09923
A_51_P126198	8.17e-05	1.11e-06	-1.16955	Dapk2	death-associated protein kinase 2
A_51_P503494	8.39e-05	1.14e-06	1.05085	Arc	activity regulated cytoskeletal-associated protein
A_51_P151576	8.8e-05	1.21e-06	1.15846	Gp1bb	glycoprotein Ib, beta polypeptide
A_51_P322115	8.89e-05	1.23e-06	-1.02596	Htr5b	5-hydroxytryptamine (serotonin) receptor 5B
A_51_P422685	8.97e-05	1.25e-06	-1.061	Zmat4	zinc finger, matrin type 4
A_51_P429040	9.14e-05	1.28e-06	1.20816	Fam129b	family with sequence similarity 129, member B
A_52_P38208	9.16e-05	1.28e-06	1.88555	Arpp21	cyclic AMP-regulated phosphoprotein, 21
A_51_P194249	9.19e-05	1.29e-06	1.27191	Stmn4	stathmin-like 4
A_51_P282508	9.3e-05	1.33e-06	1.45186	Rhoc	ras homolog family member C
A_51_P486719	9.42e-05	1.35e-06	1.21412	Tmem247	transmembrane protein 247
A_51_P513568	0.000107	1.62e-06	1.06318	Stx11	syntaxin 11
A_51_P203800	0.000109	1.66e-06	1.05294	Fam214b	family with sequence similarity 214, member B
A_51_P218292	0.000113	1.73e-06	1.1724	Stac	src homology three (SH3) and cysteine rich domain
A_51_P504991	0.000115	1.78e-06	1.15146
A_51_P444447	0.000115	1.8e-06	1.43488	Cebpd	CCAAT/enhancer binding protein (C/EBP), delta
A_51_P283590	0.000121	1.9e-06	1.73928	Anxa1	annexin A1
A_52_P111715	0.00013	2.1e-06	1.05596	Galnt6	UDP-N-acetyl-alpha-D-galactosamine:polypeptide N-acetylgalactosaminyltransferase 6
A_52_P685422	0.00013	2.1e-06	1.17838	Myo10	myosin X
A_52_P214630	0.000136	2.24e-06	1.22697	Sox9	SRY (sex determining region Y)-box 9
A_51_P173459	0.000136	2.25e-06	-1.04413	Nim1k	NIM1 serine/threonine protein kinase
A_51_P314465	0.000148	2.52e-06	1.011	Lce1e	late cornified envelope 1E
A_52_P18665	0.000159	2.83e-06	1.29964	Dtnbp1	dystrobrevin binding protein 1
A_51_P240801	0.000173	3.19e-06	1.55412	Tmem173	transmembrane protein 173
A_52_P311022	0.000173	3.2e-06	1.03462	Gfra1	glial cell line derived neurotrophic factor family receptor alpha 1
A_52_P355709	0.000177	3.29e-06	1.11184
A_51_P149714	0.000178	3.31e-06	1.03296	Ms4a6d	membrane-spanning 4-domains, subfamily A, member 6D
A_51_P137018	0.000183	3.46e-06	1.50531
A_52_P1019369	0.000185	3.54e-06	-1.03798	4833415N18Rik	RIKEN cDNA 4833415N18 gene
A_52_P487686	0.000185	3.54e-06	1.04874	BC100530	cDNA sequence BC100530
A_52_P577484	0.000194	3.75e-06	1.34405	Sox9	SRY (sex determining region Y)-box 9
A_51_P308844	0.000197	3.9e-06	-1.14332	Nrn1	neuritin 1
A_51_P268896	0.000205	4.08e-06	-1.00828
A_51_P230507	0.000209	4.2e-06	1.03313	Ell2	elongation factor RNA polymerase II 2
A_51_P354526	0.00022	4.46e-06	1.15945	Fam210b	family with sequence similarity 210, member B
A_51_P267653	0.000221	4.49e-06	-1.17568	Olfm3	olfactomedin 3
A_52_P645862	0.000224	4.59e-06	-1.13465	Agtr1a	angiotensin II receptor, type 1a
A_51_P331798	0.000225	4.61e-06	1.3298	Pip5kl1	phosphatidylinositol-4-phosphate 5-kinase-like 1
A_52_P260570	0.00023	4.75e-06	1.05397	Add2	adducin 2 (beta)
A_52_P236398	0.000233	4.84e-06	-1.00578	Tmem108	transmembrane protein 108
A_51_P103586	0.000241	5.06e-06	-1.30661	A730054J21Rik	RIKEN cDNA A730054J21 gene
A_51_P316935	0.000248	5.31e-06	-1.01267	8430408G22Rik	RIKEN cDNA 8430408G22 gene
A_52_P365505	0.000254	5.46e-06	-1.07995	6430604M11Rik	RIKEN cDNA 6430604M11 gene
A_51_P325914	0.000256	5.56e-06	1.7698	Jun	jun proto-oncogene
A_52_P169696	0.000256	5.56e-06	-1.07088	Redrum	Redrum, erythroid developmental long intergenic non-protein coding transcript
A_51_P133953	0.00026	5.69e-06	1.01719
A_51_P100063	0.000262	5.75e-06	-1.14599	Lnx1	ligand of numb-protein X 1
A_51_P461894	0.000263	5.79e-06	1.15921	Tnnc1	troponin C, cardiac/slow skeletal
A_52_P47781	0.000263	5.81e-06	-1.0797	Slitrk3	SLIT and NTRK-like family, member 3
A_51_P318755	0.00027	6.01e-06	1.13247	Tmc5	transmembrane channel-like gene family 5
A_52_P229536	0.000271	6.05e-06	1.03455	Cd44	CD44 antigen
A_52_P513041	0.000296	6.87e-06	-1.0685	Fry	FRY microtubule binding protein
A_52_P297062	0.000324	7.65e-06	-1.14556	Lnx1	ligand of numb-protein X 1
A_52_P146513	0.000339	8.18e-06	1.12326
A_52_P647326	0.000347	8.47e-06	1.20036	Acvr1c	activin A receptor, type IC
A_52_P52618	0.000366	9.19e-06	1.03458	Csf2rb	colony stimulating factor 2 receptor, beta, low-affinity (granulocyte-macrophage)
A_51_P511787	0.000379	9.63e-06	1.01229	Casp4	caspase 4, apoptosis-related cysteine peptidase
A_51_P446825	0.000394	1.01e-05	-1.08921	6430573F11Rik	RIKEN cDNA 6430573F11 gene
A_51_P199367	0.000458	1.25e-05	1.13559	Esd	esterase D/formylglutathione hydrolase
A_51_P246317	0.000488	1.37e-05	1.38468	Mt2	metallothionein 2
A_51_P269029	0.000491	1.39e-05	-1.06533	Rnf112	ring finger protein 112
A_51_P364210	0.000493	1.39e-05	-1.16226	Ms4a3	membrane-spanning 4-domains, subfamily A, member 3
A_52_P246973	0.000518	1.49e-05	1.07184	Taf7l	TATA-box binding protein associated factor 7 like
A_51_P421780	0.000532	1.54e-05	1.10934	Myo18b	myosin XVIIIb
A_52_P445799	0.000541	1.59e-05	-1.2172	Kcnj3	potassium inwardly-rectifying channel, subfamily J, member 3
A_52_P487303	0.000543	1.6e-05	-1.51487	Rasgrp1	RAS guanyl releasing protein 1
A_52_P173108	0.000621	1.91e-05	1.00499	Tet3	tet methylcytosine dioxygenase 3
A_51_P471219	0.00063	1.95e-05	-1.28088	6430571L13Rik	RIKEN cDNA 6430571L13 gene
A_52_P635388	0.000633	1.96e-05	1.32004	Ms4a6d	membrane-spanning 4-domains, subfamily A, member 6D
A_51_P258768	0.000651	2.04e-05	-1.12618	Paqr5	progestin and adipoQ receptor family member V
A_51_P282609	0.0007	2.24e-05	-1.05446	Grik1	glutamate receptor, ionotropic, kainate 1
A_51_P317695	0.00074	2.43e-05	-1.16386	Trpc3	transient receptor potential cation channel, subfamily C, member 3
A_51_P402617	0.000783	2.61e-05	-1.23917	Nkx6-2	NK6 homeobox 2
A_51_P184508	0.000835	2.85e-05	1.09733	Speer5-ps1	spermatogenesis associated glutamate (E)-rich protein 5, pseudogene 1
A_52_P140546	0.000883	3.1e-05	1.21327	Dtnbp1	dystrobrevin binding protein 1
A_51_P128463	0.000949	3.4e-05	1.07386	Grrp1	glycine/arginine rich protein 1
A_51_P315785	0.00104	3.87e-05	1.00846	Tnfaip6	tumor necrosis factor alpha induced protein 6
A_52_P436238	0.00105	3.91e-05	1.05394	Odc1	ornithine decarboxylase, structural 1
A_51_P110301	0.00109	4.15e-05	1.12251	C3	complement component 3
A_52_P186937	0.00117	4.57e-05	-1.09893	Cmpk2	cytidine monophosphate (UMP-CMP) kinase 2, mitochondrial
A_51_P176972	0.0012	4.69e-05	-1.05561	Amigo2	adhesion molecule with Ig like domain 2
A_52_P403110	0.0012	4.69e-05	-1.04178	D130009I18Rik	RIKEN cDNA D130009I18 gene
A_51_P411452	0.0013	5.31e-05	-1.29529	Trpc6	transient receptor potential cation channel, subfamily C, member 6
A_52_P480351	0.00133	5.46e-05	1.22775	Loxl2	lysyl oxidase-like 2
A_51_P487678	0.00136	5.67e-05	1.17834	Dtnbp1	dystrobrevin binding protein 1
A_51_P119771	0.00139	5.81e-05	-1.09199	Il17re	interleukin 17 receptor E
A_51_P129360	0.00143	6.01e-05	1.22083	Pthlh	parathyroid hormone-like peptide
A_52_P46085	0.00146	6.16e-05	1.16928	Mvp	major vault protein
A_52_P350512	0.00155	6.74e-05	1.1464	Arid5a	AT rich interactive domain 5A (MRF1-like)
A_51_P464478	0.00157	6.83e-05	1.30218	Il4ra	interleukin 4 receptor, alpha
A_52_P120719	0.00159	6.9e-05	-1.40918	Rab27b	RAB27B, member RAS oncogene family
A_51_P106779	0.00164	7.25e-05	1.11171	Cttnbp2	cortactin binding protein 2
A_51_P309854	0.00197	9.4e-05	-1.04321	Kcnn2	potassium intermediate/small conductance calcium-activated channel, subfamily N, member 2
A_51_P356335	0.00214	0.000104	-1.07339	Arhgap24	Rho GTPase activating protein 24
A_51_P129363	0.00218	0.000107	1.05387	Pthlh	parathyroid hormone-like peptide
A_51_P487487	0.00248	0.000127	1.10653	Speer4d	spermatogenesis associated glutamate (E)-rich protein 4D
A_52_P566396	0.00251	0.000129	1.00638	Rnf122	ring finger protein 122
A_52_P400103	0.00251	0.00013	-1.04116	Slc35f4	solute carrier family 35, member F4
A_52_P55627	0.00254	0.000132	-1.11627	Mrgpra2b	MAS-related GPR, member A2B
A_51_P221031	0.00267	0.000141	-1.05146	Slc16a12	solute carrier family 16 (monocarboxylic acid transporters), member 12
A_51_P464703	0.00319	0.000179	1.81256	Ccl8	chemokine (C-C motif) ligand 8
A_52_P570861	0.00326	0.000185	-1.05516	Klhl5	kelch-like 5
A_52_P489295	0.00367	0.000217	1.13672	Adamts1	a disintegrin-like and metallopeptidase (reprolysin type) with thrombospondin type 1 motif, 1
A_51_P134452	0.00457	0.000294	-1.0393	Lpar3	lysophosphatidic acid receptor 3
A_51_P501844	0.00557	0.000384	-1.07412	Cyp26b1	cytochrome P450, family 26, subfamily b, polypeptide 1
A_52_P318673	0.00573	0.0004	2.14527	Saa1	serum amyloid A 1
A_52_P629895	0.00618	0.000445	1.07192	Adh1	alcohol dehydrogenase 1 (class I)
A_51_P445726	0.00741	0.00057	1.10867	Pirb	paired Ig-like receptor B
A_51_P431329	0.00879	0.000721	1.45027	Car3	carbonic anhydrase 3
A_52_P220879	0.00894	0.000741	1.09242	Tgm2	transglutaminase 2, C polypeptide
A_51_P515883	0.009	0.000748	1.33024	Plac8	placenta-specific 8
A_51_P296755	0.01	0.00087	1.02262	Fcgr1	Fc receptor, IgG, high affinity I
A_51_P445728	0.0105	0.000929	1.00623	Pirb	paired Ig-like receptor B
A_51_P417891	0.0108	0.000969	1.05461	Trim10	tripartite motif-containing 10
A_52_P421543	0.0111	0.00101	1.04069	Cldn23	claudin 23
A_52_P836852	0.0118	0.00109	1.21476	Txk	TXK tyrosine kinase
A_51_P166886	0.0119	0.00111	2.3854	Saa2	serum amyloid A 2
A_51_P436861	0.0133	0.00129	1.10924	Evi5l	ecotropic viral integration site 5 like
A_51_P361650	0.0156	0.00162	2.44962	Saa1	serum amyloid A 1
A_51_P151126	0.0163	0.00171	1.19884	Cd52	CD52 antigen
A_51_P455157	0.0207	0.00237	1.2555	Mybpc2	myosin binding protein C, fast-type
A_51_P458258	0.0271	0.00345	1.16913	Ccl19	chemokine (C-C motif) ligand 19
A_52_P700056	0.0275	0.00352	1.28352	Wfdc17	WAP four-disulfide core domain 17
A_52_P203316	0.0346	0.00484	-1.15044	Kcnf1	potassium voltage-gated channel, subfamily F, member 1
A_51_P317460	0.0359	0.00508	1.48158	Mpo	myeloperoxidase
A_51_P431785	0.0414	0.00616	1.21012	Myom2	myomesin 2
A_51_P241769	0.0477	0.00751	1.00215	Rhd	Rh blood group, D antigen
