# Supplementary material for: Systematic identification of potential key microRNAs and circRNAs in the dorsal root ganglia of mice with sciatic nerve injury
Source: Front Mol Neurosci. 2023 Mar 14;16:1119164. doi: 10.3389/fnmol.2023.1119164 (PMC10043392; doi:10.3389/fnmol.2023.1119164)
Supplement: Supplementary file 2 [file Table_2.XLSX]

## Sheet: KEGG
GO	Category	Description	Count	%	Log10(P)	Log10(q)	Pvalue
mmu04115	KEGG Pathway	p53 signaling pathway - Mus musculus (house mouse)	8	2.48	-4.79	-2.26	1.62181e-05
mmu04210	KEGG Pathway	Apoptosis - Mus musculus (house mouse)	9	2.79	-3.54	-1.31	0.000288403
mmu04060	KEGG Pathway	Cytokine-cytokine receptor interaction - Mus musculus (house mouse)	13	4.02	-3.14	-1.31	0.000724436
mmu04726	KEGG Pathway	Serotonergic synapse - Mus musculus (house mouse)	8	2.48	-2.98	-1.25	0.00104713
mmu04080	KEGG Pathway	Neuroactive ligand-receptor interaction - Mus musculus (house mouse)	15	4.64	-2.94	-1.25	0.00114815
mmu04020	KEGG Pathway	Calcium signaling pathway - Mus musculus (house mouse)	11	3.41	-2.84	-1.21	0.00144544
mmu04010	KEGG Pathway	MAPK signaling pathway - Mus musculus (house mouse)	12	3.72	-2.63	-1.07	0.00234423
mmu04640	KEGG Pathway	Hematopoietic cell lineage - Mus musculus (house mouse)	6	1.86	-2.45	-0.96	0.00354813
mmu04066	KEGG Pathway	HIF-1 signaling pathway - Mus musculus (house mouse)	6	1.86	-2.05	-0.72	0.00891251
mmu00512	KEGG Pathway	Mucin type O-glycan biosynthesis - Mus musculus (house mouse)	3	0.93	-1.87	-0.57	0.0134896
mmu04610	KEGG Pathway	Complement and coagulation cascades - Mus musculus (house mouse)	5	1.55	-1.82	-0.57	0.0151356
mmu04630	KEGG Pathway	JAK-STAT signaling pathway - Mus musculus (house mouse)	7	2.17	-1.78	-0.57	0.0165959
mmu00561	KEGG Pathway	Glycerolipid metabolism - Mus musculus (house mouse)	4	1.24	-1.77	-0.57	0.0169824
mmu04928	KEGG Pathway	Parathyroid hormone synthesis, secretion and action - Mus musculus (house mouse)	5	1.55	-1.57	-0.44	0.0269153
mmu04924	KEGG Pathway	Renin secretion - Mus musculus (house mouse)	4	1.24	-1.51	-0.43	0.030903
mmu05205	KEGG Pathway	Proteoglycans in cancer - Mus musculus (house mouse)	7	2.17	-1.37	-0.34	0.042658
mmu00520	KEGG Pathway	Amino sugar and nucleotide sugar metabolism - Mus musculus (house mouse)	3	0.93	-1.34	-0.33	0.0457088

## Sheet: BP
Category	Term	Count	%	PValue	Genes	List Total	Pop Hits	Pop Total	Fold Enrichment	Bonferroni	Benjamini	FDR
GOTERM_BP_DIRECT	GO:0006954~inflammatory response	25	7.46269	3.9096e-09	SETD4, UCN, CCL12, CSF1, CHIA1, C3, C4B, SERPINB1A, CYP26B1, CCL8, CCL7, CASP4, CCL19, SMAD1, ANXA1, IL17RE, TNFRSF1B, AGTR1A, IL6, GAL, TNIP2, KRT16, SDC1, ADAM8, CD44	299	379	19708	4.34783	8.06155e-06	8.06159e-06	8.04595e-06
GOTERM_BP_DIRECT	GO:0043065~positive regulation of apoptotic process	21	6.26866	1.70761e-06	PPP1R15A, JUN, ANXA1, TNFRSF12A, GADD45A, DUSP1, IGFBP3, DAPK2, ITPR1, GADD45G, IL6, SCIN, GAL, ACVR1C, CASP6, PIP5KL1, PMAIP1, CYP1B1, PHLDA1, RNF122, TGM2	299	383	19708	3.61403	0.00351491	0.00176055	0.00175713
GOTERM_BP_DIRECT	GO:0031175~neuron projection development	14	4.1791	2.5737e-06	UCN, EDN2, DTNBP1, STMN4, GFRA1, FRY, AREG, IL6, FLRT3, CHL1, NPY, MICALL1, TMEM108, CD44	299	174	19708	5.30335	0.00529291	0.00176899	0.00176556
GOTERM_BP_DIRECT	GO:0002548~monocyte chemotaxis	7	2.08955	1.78087e-05	LGALS3, CCL12, CCL8, ANXA1, CCL7, PTPRO, CCL19	299	37	19708	12.47	0.0360559	0.0091804	0.00916259
GOTERM_BP_DIRECT	GO:0048247~lymphocyte chemotaxis	6	1.79104	9.40655e-05	CCL12, CCL8, CCL7, SAA2, ADAM8, CCL19	299	31	19708	12.7574	0.176319	0.0387926	0.0387174
GOTERM_BP_DIRECT	GO:0008360~regulation of cell shape	11	3.28358	0.000121386	IL6, CCL12, ANXA1, CCL7, MYO10, ITGA7, PLEKHO1, RHOC, RHOQ, PLXNA4, RND1	299	154	19708	4.70807	0.221442	0.0417162	0.0416352
GOTERM_BP_DIRECT	GO:1901215~negative regulation of neuron death	8	2.38806	0.000208367	GABRB2, UCN, IL6, CSF1, NPY, DTNBP1, ITPR1, TNFRSF1B	299	80	19708	6.5913	0.349294	0.0613788	0.0612598
GOTERM_BP_DIRECT	GO:0030593~neutrophil chemotaxis	7	2.08955	0.00133777	LGALS3, CCL12, CCL8, EDN2, CCL7, PDE4D, CCL19	299	80	19708	5.76739	0.936729	0.284975	0.284422
GOTERM_BP_DIRECT	GO:0030154~cell differentiation	29	8.65672	0.00139308	HMX3, CITED2, SCX, RASGRP1, ETS2, FGF3, FGF5, TAF7L, LGALS3, SBNO2, ACVR1C, CHL1, SOX9, SOX7, SMAD1, BATF3, SRRM4, NKX6-2, SEMA6A, TNFRSF12A, PAQR5, FST, IFRD1, SOX11, ARHGAP24, GADD45G, POU4F3, FAM210B, CAMK1	299	1004	19708	1.90386	0.943558	0.284975	0.284422
GOTERM_BP_DIRECT	GO:0010628~positive regulation of gene expression	20	5.97015	0.00145933	PPP1R15A, SMAD1, UCN, CSF1, CITED2, SERPINE1, DTNBP1, SCX, SOX11, NTS, FGF3, SLC6A4, FGF5, IL6, CYP26B1, STAR, NFIL3, SOX9, ATF3, CD44	299	582	19708	2.26505	0.950775	0.284975	0.284422
GOTERM_BP_DIRECT	GO:0071347~cellular response to interleukin-1	7	2.08955	0.00152023	IL6, CCL12, CCL8, CCL7, SERPINE1, SOX9, CCL19	299	82	19708	5.62672	0.956592	0.284975	0.284422
GOTERM_BP_DIRECT	GO:0045765~regulation of angiogenesis	5	1.49254	0.00166176	PPP1R15A, RNH1, TNFRSF12A, SERPINE1, VASH2	299	34	19708	9.69309	0.967594	0.285546	0.284992
GOTERM_BP_DIRECT	GO:0048246~macrophage chemotaxis	4	1.19403	0.00198876	LGALS3, CCL12, EDN2, SAA2	299	17	19708	15.509	0.983508	0.299892	0.29931
GOTERM_BP_DIRECT	GO:0001934~positive regulation of protein phosphorylation	12	3.58209	0.00203612	FGF5, PPP1R15A, C3, UCN, PDE4D, DTNBP1, PLAUR, KNDC1, TNIK, SOX9, RASGRP1, FGF3	299	259	19708	3.05389	0.985046	0.299892	0.29931
GOTERM_BP_DIRECT	GO:0007568~aging	10	2.98507	0.00257294	IGFBP1, IL6, JUN, TRPC6, KRT16, PDE4D, TIMP1, TNFRSF1B, MPO, AGTR1A	299	191	19708	3.45094	0.995069	0.301495	0.300911
GOTERM_BP_DIRECT	GO:0042542~response to hydrogen peroxide	6	1.79104	0.00262561	JUN, STAR, CASP6, DUSP1, SDC1, AREG	299	63	19708	6.27743	0.995578	0.301495	0.300911
GOTERM_BP_DIRECT	GO:0019221~cytokine-mediated signaling pathway	9	2.68657	0.00272667	CSF2RB2, IL6, CCL12, KLF6, EDN2, IL4RA, CSF2RB, PIRB, CD44	299	157	19708	3.77845	0.996412	0.301495	0.300911
GOTERM_BP_DIRECT	GO:0051482~positive regulation of cytosolic calcium ion concentration involved in phospholipase C-activating G-protein coupled signaling pathway	5	1.49254	0.00277809	OPRL1, LPAR3, AGTR1A, PLCD1, TGM2	299	39	19708	8.45039	0.996774	0.301495	0.300911
GOTERM_BP_DIRECT	GO:0045776~negative regulation of blood pressure	5	1.49254	0.00277809	UCN, SCPEP1, GCH1, NPY, OPRL1	299	39	19708	8.45039	0.996774	0.301495	0.300911
GOTERM_BP_DIRECT	GO:0045944~positive regulation of transcription from RNA polymerase II promoter	32	9.55224	0.0030591	UCN, CSRNP1, CEBPD, CITED2, TXK, CREM, SCX, BACH1, ETS2, ABRA, PLAC8, SBNO2, NRIP1, SOX9, SMAD1, JUN, BCL11B, IFRD1, ARID5A, LMO7, ESRRG, SOX11, FOSL2, POU4F3, IL6, KLF6, GAL, TNIP2, TET3, CAMK1, ATF3, RHOQ	299	1214	19708	1.73741	0.998196	0.315393	0.314782
GOTERM_BP_DIRECT	GO:0008284~positive regulation of cell proliferation	20	5.97015	0.00346802	JUN, EDN2, CSF1, ODC1, SCX, SOX11, AREG, AGTR1A, PTHLH, FGF3, FGF5, PLAC8, LGALS3, IL6, CCKBR, PRC1, NPY, TIMP1, SOX9, ATF3	299	629	19708	2.0958	0.999226	0.340527	0.339866
GOTERM_BP_DIRECT	GO:0048245~eosinophil chemotaxis	4	1.19403	0.00371992	LGALS3, CCL12, CCL8, CCL7	299	21	19708	12.5549	0.99954	0.348159	0.347484
GOTERM_BP_DIRECT	GO:0006915~apoptotic process	19	5.67164	0.00388344	PPP1R15A, CSRNP1, SEMA6A, TNFRSF12A, CHIA1, UNC5B, IGFBP3, DAPK2, ITPR1, GADD45G, ACVR1C, CCKBR, CASP6, TNIP2, PMAIP1, CHAC1, RNF183, PHLDA1, DNASE1L3	299	589	19708	2.12623	0.999672	0.348159	0.347484
GOTERM_BP_DIRECT	GO:0090280~positive regulation of calcium ion import	4	1.19403	0.00425955	UCN, LGALS3, CCL12, SERPINE1	299	22	19708	11.9842	0.99985	0.365966	0.365256
GOTERM_BP_DIRECT	GO:0006469~negative regulation of protein kinase activity	6	1.79104	0.00556963	DBNDD1, IL6, GADD45A, DTNBP1, HSPB1, GADD45G	299	75	19708	5.27304	0.99999	0.459383	0.458492
GOTERM_BP_DIRECT	GO:0007399~nervous system development	15	4.47761	0.00723035	HMX3, SRRM4, SEMA6A, NRN1, GRIK1, GFRA1, SOX11, RNF112, GAL, ACVR1C, CHL1, CAMK1, CHAC1, TNIK, PLXNA4	299	439	19708	2.25215	1	0.573423	0.57231
GOTERM_BP_DIRECT	GO:0031018~endocrine pancreas development	4	1.19403	0.00765299	IL6, NKX6-2, ANXA1, SOX9	299	27	19708	9.7649	1	0.584462	0.583328
GOTERM_BP_DIRECT	GO:0051591~response to cAMP	5	1.49254	0.0083887	JUN, DUSP1, CREM, SDC1, AREG	299	53	19708	6.21821	1	0.599294	0.598132
GOTERM_BP_DIRECT	GO:0032355~response to estradiol	7	2.08955	0.00842848	UCN, ANXA1, DUSP1, OPRL1, AREG, FOSL2, SLC6A4	299	116	19708	3.97751	1	0.599294	0.598132
GOTERM_BP_DIRECT	GO:0032760~positive regulation of tumor necrosis factor production	7	2.08955	0.00913059	SETD4, IL6, ARID5A, HSPB1, CCL19, OAS1D, RASGRP1	299	118	19708	3.9101	1	0.627576	0.626359
GOTERM_BP_DIRECT	GO:0070374~positive regulation of ERK1 and ERK2 cascade	10	2.98507	0.0097496	C3, IL6, CCL12, JUN, CCL8, CCL7, NPY, CCL19, RASGRP1, CD44	299	235	19708	2.80481	1	0.648506	0.647248
GOTERM_BP_DIRECT	GO:0002376~immune system process	16	4.77612	0.0103006	ANXA1, CSF1, CHIA1, RIOK3, TXK, ARID5A, IL4RA, OTUD7B, ZC3HAV1, PIRB, MCOLN2, C3, FCGR1, LGALS3, KRT16, CASP4	299	506	19708	2.08421	1	0.663742	0.662454
GOTERM_BP_DIRECT	GO:0031424~keratinization	6	1.79104	0.0107974	KRT16, LCE1I, LCE1G, LCE1E, SPRR1A, LCE1F	299	88	19708	4.49407	1	0.674676	0.673368
GOTERM_BP_DIRECT	GO:0007218~neuropeptide signaling pathway	6	1.79104	0.0113026	UCN, GAL, GRP, NPY, OPRL1, NTS	299	89	19708	4.44358	1	0.685468	0.684139
GOTERM_BP_DIRECT	GO:0016064~immunoglobulin mediated immune response	4	1.19403	0.0122784	CSF2RB2, C4B, IL4RA, CSF2RB	299	32	19708	8.23913	1	0.723376	0.721973
GOTERM_BP_DIRECT	GO:0018149~peptide cross-linking	4	1.19403	0.0144898	ANXA1, CSTA1, SPRR1A, TGM2	299	34	19708	7.75448	1	0.81019	0.808619
GOTERM_BP_DIRECT	GO:0055085~transmembrane transport	14	4.1791	0.0148255	ABCA1, KCNF1, SLC37A1, TRPC6, TRPC3, SPNS3, SLC35F4, SLC2A1, ITPR1, SLC16A12, SLC2A5, SLC7A3, SLC4A8, SLC25A24	299	432	19708	2.13607	1	0.81019	0.808619
GOTERM_BP_DIRECT	GO:0071222~cellular response to lipopolysaccharide	11	3.28358	0.0150169	ABCA1, IL6, SBNO2, GCH1, STAR, TNIP2, PDE4D, SERPINE1, ARID5A, CMPK2, TNFRSF1B	299	296	19708	2.44947	1	0.81019	0.808619
GOTERM_BP_DIRECT	GO:0008285~negative regulation of cell proliferation	14	4.1791	0.0153237	PPP1R15A, SMAD1, JUN, CDKN1A, TES, BCL11B, DUSP1, IGFBP3, IL6, SCIN, GAL, CYP1B1, SOX9, SOX7	299	434	19708	2.12623	1	0.81019	0.808619
GOTERM_BP_DIRECT	GO:0046888~negative regulation of hormone secretion	3	0.895522	0.0183933	UCN, IL6, EDN2	299	14	19708	14.1242	1	0.925046	0.923252
GOTERM_BP_DIRECT	GO:0044342~type B pancreatic cell proliferation	3	0.895522	0.0183933	SERPINB1A, SERPINB1C, IGFBP3	299	14	19708	14.1242	1	0.925046	0.923252
GOTERM_BP_DIRECT	GO:0006811~ion transport	17	5.07463	0.0202761	GABRB2, KCNF1, GRIA2, TRPC6, TRPC3, ITPR1, GRIK1, HTR3B, TMC5, MCOLN2, ADD2, SLC4A8, CLCA1, KCNN2, STEAP1, CLIC1, KCNJ3	299	598	19708	1.87378	1	0.961416	0.959551
GOTERM_BP_DIRECT	GO:0010917~negative regulation of mitochondrial membrane potential	3	0.895522	0.0210136	PIP5KL1, PMAIP1, RNF122	299	15	19708	13.1826	1	0.961416	0.959551
GOTERM_BP_DIRECT	GO:0008643~carbohydrate transport	4	1.19403	0.0223948	SLC37A1, SLC35D3, SLC2A1, SLC2A5	299	40	19708	6.5913	1	0.961416	0.959551
GOTERM_BP_DIRECT	GO:0070059~intrinsic apoptotic signaling pathway in response to endoplasmic reticulum stress	4	1.19403	0.0223948	CASP4, ITPR1, PMAIP1, CHAC1	299	40	19708	6.5913	1	0.961416	0.959551
GOTERM_BP_DIRECT	GO:0046330~positive regulation of JNK cascade	6	1.79104	0.0224833	MAPKBP1, GADD45A, TNIK, CCL19, RASGRP1, GADD45G	299	106	19708	3.73093	1	0.961416	0.959551
GOTERM_BP_DIRECT	GO:0051384~response to glucocorticoid	5	1.49254	0.0225654	UCN, IL6, DUSP1, SDC1, AREG	299	71	19708	4.64176	1	0.961416	0.959551
GOTERM_BP_DIRECT	GO:0051592~response to calcium ion	5	1.49254	0.0225654	IL6, TRPC3, DUSP1, SDC1, PLCD1	299	71	19708	4.64176	1	0.961416	0.959551
GOTERM_BP_DIRECT	GO:0043524~negative regulation of neuron apoptotic process	8	2.38806	0.0233277	GABRB2, CCL12, JUN, STAR, CHL1, UNC5B, AMIGO2, ADAM8	299	186	19708	2.83497	1	0.961416	0.959551
GOTERM_BP_DIRECT	GO:0006816~calcium ion transport	7	2.08955	0.0237733	CCL12, CCL8, TRPC6, TRPC3, ITPR1, CLCA1, MCOLN2	299	146	19708	3.16021	1	0.961416	0.959551
GOTERM_BP_DIRECT	GO:0032717~negative regulation of interleukin-8 production	3	0.895522	0.023779	MAPKBP1, ANXA1, OTUD7B	299	16	19708	12.3587	1	0.961416	0.959551
GOTERM_BP_DIRECT	GO:0071346~cellular response to interferon-gamma	6	1.79104	0.0250029	CCL12, CCL8, CCL7, STAR, CCL19, STX11	299	109	19708	3.62824	1	0.991461	0.989537
GOTERM_BP_DIRECT	GO:0001525~angiogenesis	10	2.98507	0.0265541	CCL12, JUN, EDN2, TNFRSF12A, UNC5B, SERPINE1, CYP1B1, ADAM8, ARHGAP24, PLCD1	299	279	19708	2.36247	1	1	0.998544
GOTERM_BP_DIRECT	GO:0061036~positive regulation of cartilage development	3	0.895522	0.0266843	SMAD1, SCX, SOX9	299	17	19708	11.6317	1	1	0.998544
GOTERM_BP_DIRECT	GO:0031640~killing of cells of other organism	5	1.49254	0.0269495	LGALS3, CCL12, CCL8, CCL19, NTS	299	75	19708	4.3942	1	1	0.998544
GOTERM_BP_DIRECT	GO:0007010~cytoskeleton organization	6	1.79104	0.0286344	CCL12, ARC, CCL7, GAN, TNIK, SOX9	299	113	19708	3.49981	1	1	0.998544
GOTERM_BP_DIRECT	GO:0071549~cellular response to dexamethasone stimulus	4	1.19403	0.0287321	IL6, STAR, EIF4EBP1, AGTR1A	299	44	19708	5.99209	1	1	0.998544
GOTERM_BP_DIRECT	GO:0045669~positive regulation of osteoblast differentiation	5	1.49254	0.0293193	SMAD1, IL6, CEBPD, SOX11, CLIC1	299	77	19708	4.28007	1	1	0.998544
GOTERM_BP_DIRECT	GO:0003188~heart valve formation	2	0.597015	0.0300136	SCX, SOX9	299	2	19708	65.913	1	1	0.998544
GOTERM_BP_DIRECT	GO:0021602~cranial nerve morphogenesis	2	0.597015	0.0300136	CITED2, PLXNA4	299	2	19708	65.913	1	1	0.998544
GOTERM_BP_DIRECT	GO:0007596~blood coagulation	5	1.49254	0.0318089	C3, PROCR, GP1BB, DTNBP1, PRSS56	299	79	19708	4.17171	1	1	0.998544
GOTERM_BP_DIRECT	GO:0001878~response to yeast	3	0.895522	0.0328959	IL6, NPY, MPO	299	19	19708	10.4073	1	1	0.998544
GOTERM_BP_DIRECT	GO:0001501~skeletal system development	6	1.79104	0.0346796	LGALS3, MMP16, FST, SOX11, SOX9, PTHLH	299	119	19708	3.32335	1	1	0.998544
GOTERM_BP_DIRECT	GO:0048384~retinoic acid receptor signaling pathway	3	0.895522	0.0361927	CYP26B1, CREM, ESRRG	299	20	19708	9.88696	1	1	0.998544
GOTERM_BP_DIRECT	GO:0045766~positive regulation of angiogenesis	7	2.08955	0.0368507	C3, LGALS3, SERPINE1, VASH2, HSPB1, CYP1B1, AGTR1A	299	162	19708	2.84809	1	1	0.998544
GOTERM_BP_DIRECT	GO:0070098~chemokine-mediated signaling pathway	4	1.19403	0.0378459	CCL12, CCL8, CCL7, CCL19	299	49	19708	5.38066	1	1	0.998544
GOTERM_BP_DIRECT	GO:0010951~negative regulation of endopeptidase activity	5	1.49254	0.0385608	SERPINB1A, SERPINB1C, SERPINE1, TIMP1, SERPINB5	299	84	19708	3.9234	1	1	0.998544
GOTERM_BP_DIRECT	GO:0007166~cell surface receptor signaling pathway	8	2.38806	0.0392551	FCGR1, ADGRD1, SEMA6A, ANXA1, MS4A3, ADGRA1, TNFRSF1B, MS4A6D	299	208	19708	2.53512	1	1	0.998544
GOTERM_BP_DIRECT	GO:0042310~vasoconstriction	3	0.895522	0.0396109	EDN2, AGTR1A, SLC6A4	299	21	19708	9.41615	1	1	0.998544
GOTERM_BP_DIRECT	GO:0010165~response to X-ray	3	0.895522	0.0396109	CDKN1A, ANXA1, PMAIP1	299	21	19708	9.41615	1	1	0.998544
GOTERM_BP_DIRECT	GO:0098586~cellular response to virus	4	1.19403	0.0398254	IL6, RIOK3, ZC3HAV1, CCL19	299	50	19708	5.27304	1	1	0.998544
GOTERM_BP_DIRECT	GO:0042127~regulation of cell proliferation	8	2.38806	0.0434688	IL6, JUN, ANXA1, TES, SERPINE1, IL4RA, SOX9, PLCD1	299	213	19708	2.47561	1	1	0.998544
GOTERM_BP_DIRECT	GO:0042149~cellular response to glucose starvation	4	1.19403	0.0439386	NIM1K, SESN2, SLC2A1, PMAIP1	299	52	19708	5.07023	1	1	0.998544
GOTERM_BP_DIRECT	GO:0001543~ovarian follicle rupture	2	0.597015	0.0446821	EDN2, NRIP1	299	3	19708	43.942	1	1	0.998544
GOTERM_BP_DIRECT	GO:0014064~positive regulation of serotonin secretion	2	0.597015	0.0446821	LGALS3, SLC6A4	299	3	19708	43.942	1	1	0.998544
GOTERM_BP_DIRECT	GO:0018879~biphenyl metabolic process	2	0.597015	0.0446821	STAR, CYP4B1	299	3	19708	43.942	1	1	0.998544
GOTERM_BP_DIRECT	GO:0010466~negative regulation of peptidase activity	6	1.79104	0.0463946	SERPINB1A, SERPINB1C, CSTA1, SERPINE1, TIMP1, WFDC3	299	129	19708	3.06572	1	1	0.998544
GOTERM_BP_DIRECT	GO:0042573~retinoic acid metabolic process	3	0.895522	0.0467938	SCPEP1, ADH1, CYP26B1	299	23	19708	8.59735	1	1	0.998544
GOTERM_BP_DIRECT	GO:0044849~estrous cycle	3	0.895522	0.0467938	ANXA1, CCKBR, OPRL1	299	23	19708	8.59735	1	1	0.998544
GOTERM_BP_DIRECT	GO:0032722~positive regulation of chemokine production	4	1.19403	0.048255	IL6, CHIA1, IL4RA, MCOLN2	299	54	19708	4.88245	1	1	0.998544
GOTERM_BP_DIRECT	GO:0051216~cartilage development	5	1.49254	0.0492865	SMAD1, SCX, TIMP1, SOX9, CD44	299	91	19708	3.6216	1	1	0.998544
GOTERM_BP_DIRECT	GO:0042246~tissue regeneration	3	0.895522	0.0505501	IGFBP1, CDKN1A, TXK	299	24	19708	8.23913	1	1	0.998544
GOTERM_BP_DIRECT	GO:0007165~signal transduction	27	8.0597	0.0519274	DGKG, GABRB2, PLPPR4, OPRL1, LPAR3, LRRC2, PROKR1, GPR151, SOX9, REM2, PLXNA4, ANXA1, MYO10, UNC5B, PDE4D, RRAS2, HTR3B, HTR5B, AGTR1A, ARHGAP24, OLFM3, CCKBR, CAMK1, RIN1, PDE7A, PLCD1, GPR19	299	1228	19708	1.44923	1	1	0.998544
GOTERM_BP_DIRECT	GO:0035914~skeletal muscle cell differentiation	4	1.19403	0.0527711	CITED2, SCX, SOX11, ATF3	299	56	19708	4.70807	1	1	0.998544
GOTERM_BP_DIRECT	GO:0007204~positive regulation of cytosolic calcium ion concentration	7	2.08955	0.0538401	CD52, TRPC6, EDN2, CCKBR, ITPR1, SAA2, AGTR1A	299	178	19708	2.59209	1	1	0.998544
GOTERM_BP_DIRECT	GO:0097193~intrinsic apoptotic signaling pathway	3	0.895522	0.0544107	MSH6, CASP4, PMAIP1	299	25	19708	7.90957	1	1	0.998544
GOTERM_BP_DIRECT	GO:0048260~positive regulation of receptor-mediated endocytosis	3	0.895522	0.0544107	C3, SERPINE1, CCL19	299	25	19708	7.90957	1	1	0.998544
GOTERM_BP_DIRECT	GO:0008630~intrinsic apoptotic signaling pathway in response to DNA damage	4	1.19403	0.055103	MSH6, PNP, PMAIP1, TNFRSF1B	299	57	19708	4.62548	1	1	0.998544
GOTERM_BP_DIRECT	GO:0045087~innate immune response	17	5.07463	0.0581501	ANXA1, CSF1, RIOK3, ARID5A, ZC3HAV1, MCOLN2, WFDC3, C3, C4B, FCGR1, LGALS3, KRT16, NPY, CASP4, TRIM15, WFDC17, TRIM10	299	686	19708	1.63341	1	1	0.998544
GOTERM_BP_DIRECT	GO:0033387~putrescine biosynthetic process from ornithine	2	0.597015	0.0591294	ODC1, AZIN1	299	4	19708	32.9565	1	1	0.998544
GOTERM_BP_DIRECT	GO:0007623~circadian rhythm	5	1.49254	0.0596564	PROKR1, JUN, NFIL3, CREM, SLC6A4	299	97	19708	3.39758	1	1	0.998544
GOTERM_BP_DIRECT	GO:0061844~antimicrobial humoral immune response mediated by antimicrobial peptide	6	1.79104	0.0616962	LGALS3, CCL12, CCL8, NPY, CCL19, NTS	299	140	19708	2.82484	1	1	0.998544
GOTERM_BP_DIRECT	GO:0051412~response to corticosterone	3	0.895522	0.0624292	CDKN1A, STAR, AGTR1A	299	27	19708	7.32367	1	1	0.998544
GOTERM_BP_DIRECT	GO:0022409~positive regulation of cell-cell adhesion	3	0.895522	0.0624292	MYO10, CITED2, PDE4D	299	27	19708	7.32367	1	1	0.998544
GOTERM_BP_DIRECT	GO:0007205~protein kinase C-activating G-protein coupled receptor signaling pathway	3	0.895522	0.0624292	DGKG, EDN2, CISH	299	27	19708	7.32367	1	1	0.998544
GOTERM_BP_DIRECT	GO:0010575~positive regulation of vascular endothelial growth factor production	3	0.895522	0.0624292	C3, IL6, CYP1B1	299	27	19708	7.32367	1	1	0.998544
GOTERM_BP_DIRECT	GO:0007411~axon guidance	7	2.08955	0.0652395	SEMA6A, CHL1, UNC5B, FLRT3, CNTN6, PTPRO, PLXNA4	299	187	19708	2.46733	1	1	0.998544
GOTERM_BP_DIRECT	GO:0043547~positive regulation of GTPase activity	7	2.08955	0.0694963	CCL12, CCL8, CCL7, EVI5L, CCL19, RASGRP1, TGM2	299	190	19708	2.42838	1	1	0.998544
GOTERM_BP_DIRECT	GO:0019915~lipid storage	3	0.895522	0.0708186	ACVR1C, NRIP1, PLIN2	299	29	19708	6.81859	1	1	0.998544
GOTERM_BP_DIRECT	GO:0048168~regulation of neuronal synaptic plasticity	3	0.895522	0.0708186	ARC, STAR, KCNN2	299	29	19708	6.81859	1	1	0.998544
GOTERM_BP_DIRECT	GO:0050900~leukocyte migration	3	0.895522	0.0708186	PDE4D, ITGA7, ADD2	299	29	19708	6.81859	1	1	0.998544
GOTERM_BP_DIRECT	GO:0035924~cellular response to vascular endothelial growth factor stimulus	3	0.895522	0.0708186	SEMA6A, ANXA1, HSPB1	299	29	19708	6.81859	1	1	0.998544
GOTERM_BP_DIRECT	GO:0033138~positive regulation of peptidyl-serine phosphorylation	5	1.49254	0.0710927	PPP1R15A, UCN, IL6, CAMK1, CD44	299	103	19708	3.19966	1	1	0.998544
GOTERM_BP_DIRECT	GO:0016477~cell migration	9	2.68657	0.0719734	ARC, ITGA7, SDC1, GFRA1, RHOC, PVR, RHOQ, CD44, RND1	299	288	19708	2.05978	1	1	0.998544
GOTERM_BP_DIRECT	GO:0038157~granulocyte-macrophage colony-stimulating factor signaling pathway	2	0.597015	0.073359	CSF2RB2, CSF2RB	299	5	19708	26.3652	1	1	0.998544
GOTERM_BP_DIRECT	GO:0060512~prostate gland morphogenesis	2	0.597015	0.073359	SOX9, SERPINB5	299	5	19708	26.3652	1	1	0.998544
GOTERM_BP_DIRECT	GO:0070665~positive regulation of leukocyte proliferation	2	0.597015	0.073359	CSF2RB2, CSF2RB	299	5	19708	26.3652	1	1	0.998544
GOTERM_BP_DIRECT	GO:1990441~negative regulation of transcription from RNA polymerase II promoter in response to endoplasmic reticulum stress	2	0.597015	0.073359	PPP1R15A, JUN	299	5	19708	26.3652	1	1	0.998544
GOTERM_BP_DIRECT	GO:0060155~platelet dense granule organization	2	0.597015	0.073359	ABCA1, DTNBP1	299	5	19708	26.3652	1	1	0.998544
GOTERM_BP_DIRECT	GO:0033031~positive regulation of neutrophil apoptotic process	2	0.597015	0.073359	ANXA1, CD44	299	5	19708	26.3652	1	1	0.998544
GOTERM_BP_DIRECT	GO:0043066~negative regulation of apoptotic process	16	4.77612	0.0750261	UCN, JUN, CDKN1A, BCL11B, CITED2, DUSP1, AMIGO2, PLAUR, SCX, PLAC8, PROKR1, LGALS3, IL6, TIMP1, SOX9, CD44	299	657	19708	1.60519	1	1	0.998544
GOTERM_BP_DIRECT	GO:0032731~positive regulation of interleukin-1 beta production	4	1.19403	0.0754587	IL6, CASP4, HSPB1, CCL19	299	65	19708	4.05619	1	1	0.998544
GOTERM_BP_DIRECT	GO:0007264~small GTPase mediated signal transduction	5	1.49254	0.0772017	KNDC1, RHOC, RASGRP1, RHOQ, RND1	299	106	19708	3.10911	1	1	0.998544
GOTERM_BP_DIRECT	GO:0002009~morphogenesis of an epithelium	3	0.895522	0.0795495	KRT16, SOX9, SERPINB5	299	31	19708	6.37868	1	1	0.998544
GOTERM_BP_DIRECT	GO:0051966~regulation of synaptic transmission, glutamatergic	3	0.895522	0.0795495	GRIA2, UCN, PLPPR4	299	31	19708	6.37868	1	1	0.998544
GOTERM_BP_DIRECT	GO:0071300~cellular response to retinoic acid	4	1.19403	0.0838337	ABCA1, CYP26B1, SOX9, SLC6A4	299	68	19708	3.87724	1	1	0.998544
GOTERM_BP_DIRECT	GO:0009653~anatomical structure morphogenesis	4	1.19403	0.0838337	SMAD1, GFRA1, SOX11, SOX7	299	68	19708	3.87724	1	1	0.998544
GOTERM_BP_DIRECT	GO:0007631~feeding behavior	3	0.895522	0.0840342	UCN, GAL, NPY	299	32	19708	6.17935	1	1	0.998544
GOTERM_BP_DIRECT	GO:0032414~positive regulation of ion transmembrane transporter activity	2	0.597015	0.087374	TRPC6, HTR3B	299	6	19708	21.971	1	1	0.998544
GOTERM_BP_DIRECT	GO:1902512~positive regulation of apoptotic DNA fragmentation	2	0.597015	0.087374	IL6, IGFBP3	299	6	19708	21.971	1	1	0.998544
GOTERM_BP_DIRECT	GO:1901164~negative regulation of trophoblast cell migration	2	0.597015	0.087374	ACVR1C, TIMP1	299	6	19708	21.971	1	1	0.998544
GOTERM_BP_DIRECT	GO:0050672~negative regulation of lymphocyte proliferation	2	0.597015	0.087374	GAL, SOX11	299	6	19708	21.971	1	1	0.998544
GOTERM_BP_DIRECT	GO:0019933~cAMP-mediated signaling	3	0.895522	0.088594	GAL, SOX9, PDE7A	299	33	19708	5.99209	1	1	0.998544
GOTERM_BP_DIRECT	GO:0032967~positive regulation of collagen biosynthetic process	3	0.895522	0.088594	UCN, SERPINE1, SCX	299	33	19708	5.99209	1	1	0.998544
GOTERM_BP_DIRECT	GO:0071560~cellular response to transforming growth factor beta stimulus	4	1.19403	0.0896282	STAR, SERPINE1, SCX, SOX9	299	70	19708	3.76646	1	1	0.998544
GOTERM_BP_DIRECT	GO:0030216~keratinocyte differentiation	4	1.19403	0.0896282	ANXA1, CSTA1, KRT16, SPRR1A	299	70	19708	3.76646	1	1	0.998544
GOTERM_BP_DIRECT	GO:0048146~positive regulation of fibroblast proliferation	4	1.19403	0.0896282	JUN, CDKN1A, SERPINE1, FOSL2	299	70	19708	3.76646	1	1	0.998544
GOTERM_BP_DIRECT	GO:0060548~negative regulation of cell death	5	1.49254	0.0901774	PPP1R15A, UCN, CHMP1B, SOX11, TNFRSF1B	299	112	19708	2.94255	1	1	0.998544
GOTERM_BP_DIRECT	GO:0071276~cellular response to cadmium ion	3	0.895522	0.0932255	JUN, STAR, MT2	299	34	19708	5.81586	1	1	0.998544
GOTERM_BP_DIRECT	GO:0051928~positive regulation of calcium ion transport	3	0.895522	0.0932255	TRPC6, ITPR1, LPAR3	299	34	19708	5.81586	1	1	0.998544
GOTERM_BP_DIRECT	GO:2000379~positive regulation of reactive oxygen species metabolic process	3	0.895522	0.0979255	CDKN1A, GADD45A, CYP1B1	299	35	19708	5.64969	1	1	0.998544

## Sheet: CC
Category	Term	Count	%	PValue	Genes	List Total	Pop Hits	Pop Total	Fold Enrichment	Bonferroni	Benjamini	FDR
GOTERM_CC_DIRECT	GO:0016020~membrane	145	43.2836	4.72389e-08	DGKG, CSF1, LOXL2, FADS3, RNF112, ADGRA1, LIPH, CYP1B1, TGM2, TECTA, SECTM1B, TMEM88B, SEMA6A, PAQR5, UNC5B, SPNS3, PRSS56, TM4SF1, FCGR1, CH25H, PROCR, ARC, ADAM8, RIN1, STEAP1, RNF122, 6430571L13RIK, SMIM3, GRIA2, NRN1, SLC35D3, TXK, ITPR1, IL4RA, LPAR3, CSF2RB, RASGRP1, NKAIN1, TMEM247, FLRT3, KCNN2, TSPAN1, PLXNA4, ABCA1, KCNF1, SLC37A1, STAC, CNTN6, MFSD6L, SLC16A12, RAB27B, GFAP, CD207, SDC…	307	6733	20828	1.46106	1.53998e-05	1.53999e-05	1.5022e-05
GOTERM_CC_DIRECT	GO:0005576~extracellular region	53	15.8209	4.05739e-06	UCN, TNFAIP6, CSF1, SERPINE1, FGF3, LOXL2, WFDC3, FGF5, C4B, LGALS3, SCPEP1, PNP, ADAMTS1, CHL1, LIPH, CASP4, TIMP1, TECTA, TGM2, IGFBP1, SECTM1B, EDN2, ANXA1, IGFBP3, FST, VASH2, PLAUR, IL17RE, SERPINB5, GAL, OLFM3, DNASE1L3, CCL12, COLEC10, GRP, CHIA1, IL4RA, NTS, PTHLH, C3, SERPINB1A, SERPINB1C, CCL8, CCL7, FLRT3, APOL8, NPY, CLCA1, CCL19, IL6, SAA1, SDC1, SAA2	307	1852	20828	1.94153	0.00132184	0.000661355	0.000645126
GOTERM_CC_DIRECT	GO:0005737~cytoplasm	137	40.8955	0.000243367	DGKG, MAPKBP1, RNH1, TES, SERPINE1, STMN4, FRY, ABRA, FGF3, FGF5, RNF112, LGALS3, TUBB6, PNP, SESN2, RCC1, CHAC1, PHLDA1, SOX7, TGM2, CSTA1, DAPK2, FST, IFRD1, VASH2, LMO7, ANXA10, ARC, CMPK2, TRIM15, ADAM8, TNIK, RIN1, TRIB2, TRIM10, RNF122, KPRP, CTTNBP2, CHIA1, TXK, ITPR1, CREM, LPAR3, ZC3HAV1, RASGRP1, ADH1, SCIN, ESD, EIF4EBP1, TSPAN1, SMAD1, ARPP21, STAC, GADD45A, MT2, AZIN1, ARHGAP24, GADD…	307	7229	20828	1.28574	0.076281	0.0262449	0.0256008
GOTERM_CC_DIRECT	GO:0001533~cornified envelope	7	2.08955	0.000322023	LGALS3, ANXA1, CSTA1, KRT16, HSPB1, SPRR1A, SERPINB5	307	63	20828	7.53818	0.0996722	0.0262449	0.0256008
GOTERM_CC_DIRECT	GO:0005615~extracellular space	48	14.3284	0.000476894	LRRC15, CCL12, COLEC10, NRN1, GRP, TNFAIP6, CSF1, CHIA1, SERPINE1, IL4RA, PIRB, MPO, AREG, PTHLH, FGF3, LOXL2, WFDC3, FGF5, C3, C4B, LGALS3, SERPINB1A, CCL8, SERPINB1C, CCL7, APOL8, FLRT3, LIPH, NPY, CLCA1, TIMP1, CCL19, WFDC17, IGFBP1, SEMA6A, CSTA1, EDN2, ANXA1, IGFBP3, FST, GFRA1, PRSS56, SERPINB5, PROCR, IL6, GAL, OLFM3, SAA1	307	1947	20828	1.67257	0.144017	0.0310935	0.0303304
GOTERM_CC_DIRECT	GO:0005887~integral component of plasma membrane	35	10.4478	0.000877088	GABRB2, GRIA2, PLPPR4, OPRL1, SLC2A1, SLC2A5, PIRB, SLC6A4, SLC7A3, RHD, PROKR1, GPR151, FLRT3, STOM, CLCA1, TSPAN1, PLXNA4, SECTM1B, ABCA1, SEMA6A, TRPC6, TRPC3, GP1BB, PLAUR, SLC16A12, HTR3B, TMC5, HTR5B, TM4SF1, FCGR1, ADGRD1, MMP16, CD207, ADAM8, SLC29A2	307	1306	20828	1.81817	0.24878	0.0447244	0.0436268
GOTERM_CC_DIRECT	GO:0005886~plasma membrane	110	32.8358	0.000960339	DGKG, TES, CSF1, PVR, ABRA, ETS2, ADGRA1, LIPH, TGM2, TECTA, SECTM1B, TMEM88B, MRGPRA2B, SEMA6A, CISH, PAQR5, UNC5B, LMO7, SOX11, FCGR1, ARC, ADAM8, RIN1, STEAP1, GRIA2, NRN1, TXK, ITPR1, IL4RA, LPAR3, CSF2RB, RASGRP1, C3, NKAIN1, ADH1, SCIN, FLRT3, KCNN2, TSPAN1, PLXNA4, ABCA1, JUN, STAC, CNTN6, SLC16A12, GPR19, GABRB2, MS4A3, PTPRO, SLC2A1, HSPB1, GRIK1, SLC2A5, AREG, RND1, SLC6A4, OLFR920, CHL…	307	5711	20828	1.30674	0.268912	0.0447244	0.0436268
GOTERM_CC_DIRECT	GO:0010008~endosome membrane	9	2.68657	0.00267689	ANXA1, CHMP1B, MICALL1, TMEM108, DTNBP1, GNPNAT1, STEAP1, MCOLN2, SLC6A4	307	161	20828	3.7925	0.582652	0.109083	0.106406
GOTERM_CC_DIRECT	GO:0042383~sarcolemma	8	2.38806	0.00452634	ANXA1, STAC, DTNBP1, SLC2A1, ITGA7, KCNN2, FLNC, SLC2A5	307	139	20828	3.90467	0.77212	0.163954	0.159931
GOTERM_CC_DIRECT	GO:0043025~neuronal cell body	19	5.67164	0.0064481	GRIA2, UCN, MYO10, HDC, DTNBP1, ITPR1, KNDC1, GRIK1, GFRA1, HTR3B, NTS, TNFRSF1B, C4B, GAL, STAR, CASP6, CASP4, KCNN2, RIN1	307	637	20828	2.02359	0.878627	0.209205	0.204071
GOTERM_CC_DIRECT	GO:0005622~intracellular	8	2.38806	0.00705906	ADH1, BCL11B, SLC2A1, HSPB1, RRAS2, CAMK1, AREG, PTHLH	307	151	20828	3.59437	0.900681	0.209205	0.204071
GOTERM_CC_DIRECT	GO:0045121~membrane raft	12	3.58209	0.00856709	FCGR1, ABCA1, TUBA1C, ARC, UNC5B, ITPR1, SLC2A1, STOM, TNFRSF1B, RHOQ, PLCD1, SLC6A4	307	323	20828	2.52051	0.939487	0.232739	0.227028
GOTERM_CC_DIRECT	GO:0009986~cell surface	21	6.26866	0.0099395	ABCA1, GRIA2, LRRC15, ANXA1, TNFRSF12A, PLAUR, LMO7, HTR3B, PIRB, PVR, AREG, C3, LGALS3, ACVR1C, SLITRK3, SDC1, ITGA7, ADAM8, KCNN2, CD44, KCNJ3	307	768	20828	1.8551	0.961477	0.249252	0.243135
GOTERM_CC_DIRECT	GO:0090575~RNA polymerase II transcription factor complex	7	2.08955	0.0112587	BATF3, JUN, CEBPD, NFIL3, BACH1, ATF3, FOSL2	307	127	20828	3.73941	0.975057	0.262167	0.255734
GOTERM_CC_DIRECT	GO:0031410~cytoplasmic vesicle	22	6.56716	0.0168949	GABRB2, ANXA1, GCH1, GRP, DAPK2, DTNBP1, OPRL1, ITPR1, NTS, RHOC, CXXC4, AGTR1A, RND1, ADD2, MAN1A, RNF112, ARC, ADAMTS1, NPY, ESD, STOM, PHLDA1	307	863	20828	1.7295	0.996131	0.354669	0.345965
GOTERM_CC_DIRECT	GO:0005856~cytoskeleton	31	9.25373	0.0188186	DGKG, MAPKBP1, MVP, HSPB1, FRY, MYOM2, ABRA, RND1, ADD2, TUBA1C, EPB41L4A, TUBB6, SCIN, STOM, FLNC, MYBPC2, MYO10, PDE4D, VASH2, KIF22, RHOC, ARHGAP24, GFAP, PTP4A1, ARC, GAN, KRT16, PRC1, TNIK, RIN1, TRIB2	307	1369	20828	1.53627	0.997957	0.354669	0.345965
GOTERM_CC_DIRECT	GO:0097386~glial cell projection	3	0.895522	0.0199125	LGALS3, SLC4A8, GFAP	307	15	20828	13.5687	0.99858	0.354669	0.345965
GOTERM_CC_DIRECT	GO:0043005~neuron projection	16	4.77612	0.0200154	GABRB2, GRIA2, BCL11B, MYO10, DTNBP1, OPRL1, STMN4, HTR3B, RHOC, SLC6A4, RNF112, SLC4A8, STAR, NPY, CASP4, KCNN2	307	563	20828	1.92806	0.998628	0.354669	0.345965
GOTERM_CC_DIRECT	GO:0098978~glutamatergic synapse	15	4.47761	0.0206709	GRIA2, NRN1, CTTNBP2, PLPPR4, PTPRO, DTNBP1, GRIK1, ADD2, SLC4A8, ARC, ADGRA1, FLRT3, EIF4EBP1, CAMK1, TNIK	307	515	20828	1.97603	0.998897	0.354669	0.345965
GOTERM_CC_DIRECT	GO:0005794~Golgi apparatus	31	9.25373	0.0234137	PPP1R15A, COLEC10, SLC35D3, STMN4, RASGRP1, PTHLH, FGF3, STX11, TMEM43, NPY, GNPNAT1, RGS20, CHAC1, IGFBP1, ABCA1, GALNT6, GALNT5, PDE4D, DAPK2, RRAS2, RAB27B, GFRA1, AGTR1A, MSH6, MAN1A, GAL, OLFM3, RNF183, ST6GALNAC4, RNF122, CD44	307	1395	20828	1.50764	0.999558	0.381644	0.372278
GOTERM_CC_DIRECT	GO:0098839~postsynaptic density membrane	4	1.19403	0.0316625	GRIA2, ARC, PLPPR4, HSPB1	307	47	20828	5.77393	0.999972	0.490561	0.478522
GOTERM_CC_DIRECT	GO:0030425~dendrite	16	4.77612	0.0331053	GRIA2, UCN, ARHGEF15, HDC, ITPR1, HSPB1, KNDC1, GRIK1, HTR5B, AGTR1A, C4B, SLC4A8, ARC, CHL1, TMEM108, RIN1	307	602	20828	1.80315	0.999983	0.490561	0.478522
GOTERM_CC_DIRECT	GO:0005768~endosome	18	5.37313	0.0362855	ABCA1, ANXA1, DTNBP1, RAB27B, GFRA1, MCOLN2, AGTR1A, SLC6A4, PTP4A1, RNF112, SERPINB1A, ARC, CHMP1B, MICALL1, TMEM108, GNPNAT1, TNIK, STEAP1	307	715	20828	1.70795	0.999994	0.514308	0.501687
GOTERM_CC_DIRECT	GO:0032279~asymmetric synapse	3	0.895522	0.0480191	GRIA2, SLC4A8, DTNBP1	307	24	20828	8.48046	1	0.65226	0.636254
GOTERM_CC_DIRECT	GO:0097060~synaptic membrane	4	1.19403	0.0514016	GRIA2, ANXA1, FLRT3, ITPR1	307	57	20828	4.76096	1	0.670277	0.653829
GOTERM_CC_DIRECT	GO:0030018~Z disc	6	1.79104	0.0645908	MYO18B, NRAP, SLC2A1, HSPB1, KCNN2, FLNC	307	146	20828	2.7881	1	0.791777	0.772347
GOTERM_CC_DIRECT	GO:0032281~AMPA glutamate receptor complex	3	0.895522	0.0673631	GRIA2, NRN1, OLFM3	307	29	20828	7.01831	1	0.791777	0.772347
GOTERM_CC_DIRECT	GO:1904115~axon cytoplasm	4	1.19403	0.0680054	TMEM108, DTNBP1, HSPB1, RAB27B	307	64	20828	4.24023	1	0.791777	0.772347
GOTERM_CC_DIRECT	GO:0030526~granulocyte macrophage colony-stimulating factor receptor complex	2	0.597015	0.0713385	CSF2RB2, CSF2RB	307	5	20828	27.1375	1	0.801943	0.782263
GOTERM_CC_DIRECT	GO:0009897~external side of plasma membrane	16	4.77612	0.0749232	ABCA1, PLPPR4, IL4RA, CSF2RB, GFRA1, PIRB, FCGR1, CSF2RB2, LGALS3, IL6, CD207, SDC1, ITGA7, CCL19, CD44, KCNJ3	307	674	20828	1.61053	1	0.814165	0.794186
GOTERM_CC_DIRECT	GO:0014069~postsynaptic density	10	2.98507	0.0839244	GRIA2, RNF112, ADGRA1, FLRT3, TMEM108, DTNBP1, ITPR1, GRIK1, CAMK1, ADD2	307	360	20828	1.88455	1	0.84725	0.826459
GOTERM_CC_DIRECT	GO:0005927~muscle tendon junction	2	0.597015	0.0849854	NRAP, ITGA7	307	6	20828	22.6145	1	0.84725	0.826459
GOTERM_CC_DIRECT	GO:0031225~anchored component of membrane	6	1.79104	0.0857646	CD52, NRN1, CNTN6, PLAUR, GFRA1, TECTA	307	159	20828	2.56014	1	0.84725	0.826459
GOTERM_CC_DIRECT	GO:0019898~extrinsic component of membrane	4	1.19403	0.0924242	RNF112, ANXA1, MICALL1, GFRA1	307	73	20828	3.71746	1	0.863306	0.842121
GOTERM_CC_DIRECT	GO:0034364~high-density lipoprotein particle	3	0.895522	0.093295	APOL8, SAA1, SAA2	307	35	20828	5.81517	1	0.863306	0.842121
GOTERM_CC_DIRECT	GO:0099061~integral component of postsynaptic density membrane	4	1.19403	0.0953345	GRIA2, PLPPR4, SLITRK3, PTPRO	307	74	20828	3.66722	1	0.863306	0.842121

## Sheet: MF
Category	Term	Count	%	PValue	Genes	List Total	Pop Hits	Pop Total	Fold Enrichment	Bonferroni	Benjamini	FDR
GOTERM_MF_DIRECT	GO:0005515~protein binding	117	34.9254	6.30464e-05	MAPKBP1, CSF1, SERPINE1, SCX, KNDC1, PVR, BACH1, FGF3, RNF112, LGALS3, SESN2, SOX9, PHLDA1, TECTA, SEMA6A, CISH, UNC5B, VASH2, ARID5A, LCE1G, LCE1F, ARC, OLFM3, ADAM8, TNIK, RIN1, TRIM10, GRIA2, NRN1, SLC35D3, ITPR1, IL4RA, CREM, CSF2RB, PLAC8, C3, SBNO2, FLRT3, EIF4EBP1, PMAIP1, KCNN2, PLXNA4, ABCA1, SMAD1, JUN, BCL11B, CNTN6, GADD45A, ESRRG, RAB27B, GADD45G, GFAP, UCK2, IL6, SDC1, RNF183, GABRB…	293	5370	18412	1.36913	0.0360291	0.036693	0.036693
GOTERM_MF_DIRECT	GO:0042802~identical protein binding	52	15.5224	0.000313594	CSF1, SLC2A1, HSPB1, GRIK1, SLC6A4, COIL, PNP, TMEM43, CASP6, CHMP1B, CLDN23, GNPNAT1, TGM2, SRRM4, SEMA6A, ANXA1, GP1BB, DAPK2, ARID5A, LCE1G, LCE1E, LCE1F, UGDH, ATF3, SMIM3, GRIA2, NRN1, CEBPD, MVP, HDC, ITPR1, ZC3HAV1, RASGRP1, GPR151, ADH1, NFIL3, ZMAT4, MICALL1, ESD, STOM, FLNC, SMAD1, JUN, GCH1, ESRRG, MCOLN2, GADD45G, GFAP, UCK2, PRC1, LNX1, SDC1	293	1975	18412	1.65451	0.166849	0.0912558	0.0912558
GOTERM_MF_DIRECT	GO:0005200~structural constituent of cytoskeleton	7	2.08955	0.000846313	TUBA1C, TUBB6, MYBPC2, KRT16, MYOM2, GFAP, ADD2	293	70	18412	6.28396	0.389064	0.164185	0.164185
GOTERM_MF_DIRECT	GO:0070679~inositol 1,4,5 trisphosphate binding	4	1.19403	0.00227665	TRPC6, TRPC3, ITPR1, PLCD1	293	17	18412	14.7858	0.7346	0.331252	0.331252
GOTERM_MF_DIRECT	GO:0003700~transcription factor activity, sequence-specific DNA binding	20	5.97015	0.00588636	SMAD1, CSRNP1, BATF3, JUN, NKX6-2, ZFP367, BCL11B, CEBPD, CREM, ESRRG, SOX11, BACH1, ETS2, FOSL2, POU4F3, KLF6, NFIL3, SOX9, SOX7, ATF3	293	631	18412	1.99175	0.967806	0.585893	0.585893
GOTERM_MF_DIRECT	GO:0005216~ion channel activity	9	2.68657	0.00604013	GRIA2, GABRB2, KCNF1, TRPC6, TRPC3, ITPR1, GRIK1, KCNN2, HTR3B	293	171	18412	3.30735	0.970578	0.585893	0.585893
GOTERM_MF_DIRECT	GO:0048020~CCR chemokine receptor binding	4	1.19403	0.00783631	CCL12, CCL8, CCL7, CCL19	293	26	18412	9.66763	0.989732	0.651534	0.651534
GOTERM_MF_DIRECT	GO:0005184~neuropeptide hormone activity	4	1.19403	0.00964681	GAL, GRP, NPY, NTS	293	28	18412	8.97708	0.996453	0.701805	0.701805
GOTERM_MF_DIRECT	GO:0043565~sequence-specific DNA binding	15	4.47761	0.0239718	SMAD1, HMX3, CSRNP1, JUN, NKX6-2, BCL11B, CEBPD, ARID5A, SCX, ESRRG, ETS2, FOSL2, POU4F3, SOX9, SOX7	293	487	18412	1.93551	0.999999	1	1
GOTERM_MF_DIRECT	GO:0032542~sulfiredoxin activity	2	0.597015	0.0314678	SRXN1, SESN2	293	2	18412	62.8396	1	1	1
GOTERM_MF_DIRECT	GO:0004586~ornithine decarboxylase activity	2	0.597015	0.0314678	ODC1, AZIN1	293	2	18412	62.8396	1	1	1
GOTERM_MF_DIRECT	GO:0008009~chemokine activity	4	1.19403	0.0324248	CCL12, CCL8, CCL7, CCL19	293	44	18412	5.71269	1	1	1
GOTERM_MF_DIRECT	GO:0005125~cytokine activity	9	2.68657	0.0328211	SECTM1B, IL6, CCL12, CCL8, CSF1, CCL7, TIMP1, CCL19, AREG	293	233	18412	2.42728	1	1	1
GOTERM_MF_DIRECT	GO:0001664~G-protein coupled receptor binding	5	1.49254	0.0354424	UCN, NPY, SAA1, SAA2, HTR5B	293	78	18412	4.02818	1	1	1
GOTERM_MF_DIRECT	GO:0005516~calmodulin binding	8	2.38806	0.0379507	ITPKC, ARPP21, MYO10, DAPK2, ESRRG, KCNN2, CAMK1, ADD2	293	197	18412	2.55186	1	1	1
GOTERM_MF_DIRECT	GO:0030414~peptidase inhibitor activity	6	1.79104	0.0504417	SERPINB1A, SERPINB1C, CSTA1, SERPINE1, TIMP1, WFDC3	293	126	18412	2.99236	1	1	1
GOTERM_MF_DIRECT	GO:0022857~transmembrane transporter activity	8	2.38806	0.0515037	SLC4A8, SLC37A1, SPNS3, SLC35F4, SLC2A1, SLC16A12, SLC2A5, SLC7A3	293	211	18412	2.38254	1	1	1
GOTERM_MF_DIRECT	GO:0019838~growth factor binding	4	1.19403	0.0541787	IGFBP1, ACVR1C, DUSP1, IGFBP3	293	54	18412	4.65478	1	1	1
GOTERM_MF_DIRECT	GO:0005104~fibroblast growth factor receptor binding	3	0.895522	0.0591957	FGF5, FLRT3, FGF3	293	25	18412	7.54075	1	1	1
GOTERM_MF_DIRECT	GO:0004867~serine-type endopeptidase inhibitor activity	6	1.79104	0.0640367	SERPINB1A, SERPINB1C, SERPINE1, WFDC17, SERPINB5, WFDC3	293	135	18412	2.79287	1	1	1
GOTERM_MF_DIRECT	GO:0004896~cytokine receptor activity	4	1.19403	0.0644096	CSF2RB2, IL4RA, CSF2RB, CD44	293	58	18412	4.33376	1	1	1
GOTERM_MF_DIRECT	GO:0043236~laminin binding	3	0.895522	0.0723343	LGALS3, LRRC15, ITGA7	293	28	18412	6.73281	1	1	1
GOTERM_MF_DIRECT	GO:0051015~actin filament binding	8	2.38806	0.0729392	SCIN, MYO10, TNNC1, NRAP, FLNC, MYOM2, SLC6A4, ADD2	293	229	18412	2.19527	1	1	1
GOTERM_MF_DIRECT	GO:0051117~ATPase binding	5	1.49254	0.0748153	ABCA1, GRIA2, NKAIN1, TRPC6, PDE4D	293	100	18412	3.14198	1	1	1
GOTERM_MF_DIRECT	GO:0003924~GTPase activity	10	2.98507	0.0752671	TUBA1C, RNF112, TUBB6, GCH1, RRAS2, RAB27B, RHOC, REM2, RHOQ, RND1	293	325	18412	1.93353	1	1	1
GOTERM_MF_DIRECT	GO:0005234~extracellular-glutamate-gated ion channel activity	2	0.597015	0.0768286	GRIA2, GRIK1	293	5	18412	25.1358	1	1	1
GOTERM_MF_DIRECT	GO:0015276~ligand-gated ion channel activity	3	0.895522	0.0769046	GRIA2, GRIK1, HTR3B	293	29	18412	6.50065	1	1	1
GOTERM_MF_DIRECT	GO:0001228~transcriptional activator activity, RNA polymerase II transcription regulatory region sequence-specific binding	14	4.1791	0.0785255	SMAD1, CSRNP1, JUN, BCL11B, CEBPD, SCX, ESRRG, SOX11, BACH1, FOSL2, POU4F3, KLF6, SOX9, ATF3	293	528	18412	1.6662	1	1	1
GOTERM_MF_DIRECT	GO:0004112~cyclic-nucleotide phosphodiesterase activity	2	0.597015	0.0914734	PDE4D, PDE7A	293	6	18412	20.9465	1	1	1
GOTERM_MF_DIRECT	GO:0015277~kainate selective glutamate receptor activity	2	0.597015	0.0914734	GRIA2, GRIK1	293	6	18412	20.9465	1	1	1
GOTERM_MF_DIRECT	GO:0003779~actin binding	11	3.28358	0.092217	ARC, SCIN, TRPC6, MYBPC2, MYO10, MYO18B, NRAP, VASH2, FLNC, ABRA, ADD2	293	389	18412	1.77695	1	1	1
GOTERM_MF_DIRECT	GO:0008083~growth factor activity	6	1.79104	0.0927713	FGF5, IL6, CSF1, TIMP1, AREG, FGF3	293	151	18412	2.49694	1	1	1
GOTERM_MF_DIRECT	GO:0005525~GTP binding	11	3.28358	0.096421	TUBA1C, RNF112, TUBB6, GCH1, RRAS2, RAB27B, RHOC, REM2, RHOQ, TGM2, RND1	293	393	18412	1.75887	1	1	1
GOTERM_MF_DIRECT	GO:1990837~sequence-specific double-stranded DNA binding	14	4.1791	0.0971659	BATF3, JUN, NKX6-2, BCL11B, CEBPD, HOXD1, CREM, ESRRG, ETS2, POU4F3, KLF6, SOX9, SOX7, ATF3	293	547	18412	1.60833	1	1	1
