# Supplementary material for: Systematic identification of potential key microRNAs and circRNAs in the dorsal root ganglia of mice with sciatic nerve injury
Source: Front Mol Neurosci. 2023 Mar 14;16:1119164. doi: 10.3389/fnmol.2023.1119164 (PMC10043392; doi:10.3389/fnmol.2023.1119164)
Supplement: Supplementary file 3 [file Table_3.XLSX]

## Sheet: IL6
Only miRWalk	Only TargetScan	Only miRDB	miRWalk AND TargetScan NOT miRDB	miRWalk AND miRDB NOT TargetScan	TargetScan AND miRDB NOT miRWalk	miRWalk AND TargetScan AND miRDB
mmu-miR-127-3p	mmu-miR-190a-5p	mmu-miR-7006-3p	mmu-miR-128-3p	mmu-miR-12178-3p	mmu-miR-22-5p	mmu-miR-181a-5p
mmu-miR-140-3p	mmu-miR-190b-5p	mmu-miR-1966-3p	mmu-miR-6539		mmu-miR-543-3p	mmu-miR-223-3p
mmu-miR-199a-5p	mmu-miR-6989-3p	mmu-miR-5101	mmu-miR-8092		mmu-miR-6995-3p	mmu-miR-181b-5p
mmu-miR-31-5p	mmu-miR-1a-3p	mmu-miR-3618-5p	mmu-miR-497b		mmu-miR-7664-5p	mmu-miR-181c-5p
mmu-miR-339-3p	mmu-miR-1957b				mmu-miR-466l-3p	mmu-miR-181d-5p
mmu-miR-351-5p	mmu-miR-206-3p				mmu-miR-7088-5p	mmu-miR-202-3p
mmu-miR-17-3p	mmu-miR-6349				mmu-miR-105	mmu-miR-6371
mmu-miR-221-5p	mmu-miR-6382				mmu-miR-26a-5p
mmu-miR-222-3p	mmu-miR-3063-3p				mmu-miR-26b-5p
mmu-miR-382-5p	mmu-miR-6925-5p				mmu-miR-669p-3p
mmu-miR-376b-3p	mmu-miR-140-3p.2				mmu-miR-487b-5p
mmu-miR-433-5p	mmu-miR-6912-3p				mmu-miR-154-5p
mmu-miR-468-3p	mmu-miR-224-5p				mmu-miR-7688-3p
mmu-miR-547-5p	mmu-miR-376a-3p				mmu-miR-7652-3p
mmu-miR-744-5p	mmu-miR-7225-5p				mmu-miR-3064-5p
mmu-miR-764-3p	mmu-miR-344f-5p				mmu-miR-3085-3p
mmu-miR-682	mmu-miR-7233-3p				mmu-miR-149-5p
mmu-miR-695	mmu-miR-1955-5p				mmu-let-7j
mmu-miR-491-5p	mmu-miR-6911-3p				mmu-miR-1961
mmu-miR-708-5p	mmu-miR-7210-5p				mmu-let-7g-5p
mmu-miR-500-5p	mmu-miR-344d-3p				mmu-let-7d-5p
mmu-miR-652-5p	mmu-miR-344e-3p				mmu-let-7f-5p
mmu-miR-742-3p	mmu-miR-410-3p				mmu-miR-98-5p
mmu-miR-181d-3p	mmu-miR-382-3p				mmu-let-7i-5p
mmu-miR-883b-5p	mmu-miR-5118				mmu-let-7k
mmu-miR-877-5p	mmu-miR-872-5p				mmu-let-7a-5p
mmu-miR-1197-5p	mmu-miR-291a-5p				mmu-let-7b-5p
mmu-miR-1902	mmu-miR-291b-5p				mmu-let-7e-5p
mmu-miR-1896	mmu-miR-3074-1-3p				mmu-let-7c-5p
mmu-miR-1932	mmu-miR-194-5p				mmu-miR-7119-3p
mmu-miR-1933-3p	mmu-miR-6938-3p				mmu-miR-3094-3p
mmu-miR-1934-3p	mmu-miR-467d-3p				mmu-miR-7116-5p
mmu-miR-1945	mmu-miR-669m-3p				mmu-miR-374b-5p
mmu-miR-664-5p	mmu-miR-467c-3p
mmu-miR-2861	mmu-miR-467b-3p
mmu-miR-3069-5p	mmu-miR-467e-3p
mmu-miR-3072-3p	mmu-miR-669d-2-3p
mmu-miR-3081-3p	mmu-miR-669l-3p
mmu-miR-3097-5p	mmu-miR-669d-3p
mmu-miR-3098-5p	mmu-miR-466d-3p
mmu-miR-344b-5p	mmu-miR-466e-3p
mmu-miR-344c-5p	mmu-miR-466a-3p
mmu-miR-344g-5p	mmu-miR-297c-3p
mmu-miR-3102-5p	mmu-miR-297b-3p
mmu-miR-3112-5p	mmu-miR-467g
mmu-miR-5623-3p	mmu-miR-297a-3p
mmu-miR-344i	mmu-miR-466n-3p
mmu-miR-6345	mmu-miR-98-3p
mmu-miR-6362	mmu-let-7b-3p
mmu-miR-6367	mmu-let-7f-1-3p
mmu-miR-21b	mmu-let-7c-2-3p
mmu-miR-6388	mmu-let-7a-1-3p
mmu-miR-451b	mmu-miR-467f
mmu-miR-6897-5p	mmu-let-7f-2-3p
mmu-miR-6907-5p	mmu-miR-664-3p
mmu-miR-6918-5p	mmu-miR-302c-5p
mmu-miR-6927-5p	mmu-miR-302b-5p
mmu-miR-6933-5p	mmu-miR-302d-5p
mmu-miR-6934-5p	mmu-miR-350-3p
mmu-miR-6937-5p	mmu-miR-340-5p
mmu-miR-6943-5p	mmu-miR-30f
mmu-miR-6948-3p	mmu-miR-300-5p
mmu-miR-6959-5p	mmu-miR-32-3p
mmu-miR-6965-5p	mmu-miR-369-3p
mmu-miR-6979-5p	mmu-miR-7065-3p
mmu-miR-6981-5p	mmu-miR-29b-1-5p
mmu-miR-6987-5p
mmu-miR-6989-5p
mmu-miR-6992-5p
mmu-miR-7000-5p
mmu-miR-7001-5p
mmu-miR-7005-5p
mmu-miR-7024-5p
mmu-miR-7031-5p
mmu-miR-7034-5p
mmu-miR-7036a-5p
mmu-miR-7048-5p
mmu-miR-7049-5p
mmu-miR-7056-5p
mmu-miR-7062-5p
mmu-miR-7069-5p
mmu-miR-7077-5p
mmu-miR-7091-5p
mmu-miR-7094b-2-5p
mmu-miR-7656-3p
mmu-miR-7664-3p
mmu-miR-7667-5p
mmu-miR-7671-5p
mmu-miR-7672-5p
mmu-miR-7673-5p
mmu-miR-7679-5p
mmu-miR-7683-5p
mmu-miR-7684-5p
mmu-miR-7686-5p
mmu-miR-7687-5p
mmu-miR-7689-5p
mmu-miR-7243-3p
mmu-miR-8093
mmu-miR-3535
mmu-miR-8107
mmu-miR-12185-5p
mmu-miR-3473h-5p
mmu-miR-12198-3p
mmu-miR-188-3p
mmu-miR-106b-3p
mmu-miR-200c-3p
mmu-miR-29b-2-5p
mmu-miR-128-2-5p
mmu-miR-383-5p
mmu-miR-762
mmu-miR-761
mmu-miR-760-3p
mmu-miR-652-3p
mmu-miR-874-5p
mmu-miR-878-3p
mmu-miR-669h-5p
mmu-miR-1893
mmu-miR-1962
mmu-miR-2136
mmu-miR-3065-3p
mmu-miR-6392-3p
mmu-miR-6911-5p
mmu-miR-6923-5p
mmu-miR-6974-5p
mmu-miR-6999-5p
mmu-miR-7035-5p
mmu-miR-7230-5p
mmu-miR-7658-5p
mmu-miR-6715-5p

## Sheet: Jun
Only miRWalk	Only TargetScan	Only miRDB	miRWalk AND TargetScan NOT miRDB	miRWalk AND miRDB NOT TargetScan	TargetScan AND miRDB NOT miRWalk	miRWalk AND TargetScan AND miRDB
mmu-miR-15b-5p	mmu-miR-216b-5p	mmu-miR-12200-5p	mmu-miR-30a-3p	mmu-miR-12179-5p	mmu-miR-429-3p	mmu-miR-200c-3p
mmu-miR-23b-5p	mmu-miR-760-5p	mmu-miR-7218-5p	mmu-miR-149-5p	mmu-miR-12196-5p	mmu-miR-200b-3p	mmu-miR-452-3p
mmu-miR-99a-5p	mmu-miR-7021-3p	mmu-miR-12201-5p	mmu-miR-155-3p		mmu-miR-139-5p	mmu-miR-667-3p
mmu-miR-99b-3p	mmu-miR-7221-5p		mmu-miR-106a-3p		mmu-miR-325-3p	mmu-miR-495-3p
mmu-miR-125b-5p	mmu-miR-3067-5p		mmu-miR-30d-3p		mmu-miR-6951-3p	mmu-miR-693-3p
mmu-miR-125b-2-3p	mmu-miR-101c		mmu-let-7a-2-3p		mmu-miR-3112-3p	mmu-miR-501-5p
mmu-miR-133a-3p	mmu-miR-7002-5p		mmu-miR-92a-3p		mmu-miR-873b	mmu-miR-493-5p
mmu-miR-138-2-3p	mmu-miR-212-5p		mmu-miR-330-5p		mmu-miR-148a-5p	mmu-miR-466o-3p
mmu-miR-141-5p	mmu-miR-669d-5p		mmu-miR-107-3p		mmu-miR-148b-5p	mmu-miR-3095-3p
mmu-miR-145a-5p	mmu-miR-455-3p.1		mmu-miR-25-3p		mmu-miR-1905	mmu-miR-6384
mmu-miR-146a-5p	mmu-miR-328-5p		mmu-miR-210-5p		mmu-miR-7078-3p	mmu-miR-6898-3p
mmu-miR-146a-3p	mmu-miR-338-3p		mmu-miR-383-3p		mmu-miR-6968-5p	mmu-miR-6967-3p
mmu-miR-150-5p	mmu-miR-509-5p		mmu-miR-532-3p		mmu-miR-7069-5p	mmu-miR-6983-5p
mmu-miR-150-3p	mmu-miR-3110-3p		mmu-miR-485-3p		mmu-miR-7115-3p	mmu-miR-7048-3p
mmu-miR-152-3p	mmu-miR-188-3p		mmu-miR-367-3p		mmu-miR-7233-5p	mmu-miR-7050-3p
mmu-miR-154-3p	mmu-miR-677-3p		mmu-miR-20b-3p		mmu-miR-190b-3p	mmu-miR-7077-3p
mmu-miR-129-5p	mmu-miR-742-3p		mmu-miR-1224-3p		mmu-miR-8094	mmu-miR-7082-3p
mmu-miR-184-5p	mmu-miR-6970-3p		mmu-miR-744-3p		mmu-miR-6481	mmu-miR-7116-3p
mmu-miR-185-3p	mmu-miR-7671-5p		mmu-miR-1264-3p		mmu-miR-374c-5p
mmu-miR-193a-5p	mmu-miR-7652-3p		mmu-miR-3099-5p		mmu-miR-6516-5p
mmu-miR-194-5p	mmu-miR-3064-5p		mmu-miR-666-5p		mmu-miR-7017-3p
mmu-miR-194-1-3p	mmu-miR-326-3p		mmu-miR-674-3p		mmu-miR-466m-3p
mmu-miR-199a-5p	mmu-miR-7083-3p		mmu-miR-709		mmu-miR-466b-3p
mmu-miR-200b-5p	mmu-miR-346-5p		mmu-miR-500-5p		mmu-miR-466p-3p
mmu-miR-204-5p	mmu-miR-1247-5p		mmu-miR-500-3p		mmu-miR-466c-3p
mmu-miR-205-3p	mmu-miR-9769-5p		mmu-miR-741-3p		mmu-miR-1b-5p
mmu-miR-206-5p	mmu-miR-1893		mmu-miR-882		mmu-miR-3071-3p
mmu-miR-122-5p	mmu-miR-133b-5p		mmu-miR-504-5p		mmu-miR-3095-5p
mmu-miR-296-5p	mmu-miR-1934-5p		mmu-miR-92b-3p		mmu-miR-6928-3p
mmu-miR-298-3p	mmu-miR-181a-1-3p		mmu-miR-466d-5p		mmu-miR-8118
mmu-miR-300-5p	mmu-miR-181c-3p		mmu-miR-466l-5p		mmu-miR-1192
mmu-miR-34b-3p	mmu-miR-3073a-5p		mmu-miR-466k		mmu-miR-126b-5p
mmu-miR-130b-5p	mmu-miR-470-5p		mmu-miR-1197-3p		mmu-miR-6951-5p
mmu-miR-30c-5p	mmu-miR-3471		mmu-miR-1903		mmu-miR-7666-3p
mmu-miR-148a-3p	mmu-miR-682		mmu-miR-1896		mmu-miR-466l-3p
mmu-miR-192-5p	mmu-miR-455-3p.2		mmu-miR-1898		mmu-miR-202-5p
mmu-let-7c-1-3p	mmu-miR-32-5p		mmu-miR-3062-3p		mmu-miR-1929-5p
mmu-let-7e-5p	mmu-miR-363-3p		mmu-miR-3070-5p
mmu-let-7e-3p	mmu-miR-5125-5p		mmu-miR-3085-3p
mmu-let-7f-1-3p	mmu-miR-6237		mmu-miR-466n-5p
mmu-miR-26b-3p	mmu-miR-7219-5p		mmu-miR-3105-3p
mmu-miR-29c-5p	mmu-miR-592-5p		mmu-miR-1912-3p
mmu-miR-31-5p	mmu-miR-669n		mmu-miR-3968
mmu-miR-93-3p	mmu-miR-3101-3p		mmu-miR-5107-5p
mmu-miR-324-3p	mmu-miR-1251-3p		mmu-miR-5618-5p
mmu-miR-325-5p	mmu-miR-216b-3p		mmu-miR-5623-3p
mmu-miR-326-5p	mmu-miR-183-5p.2		mmu-miR-3073b-5p
mmu-miR-328-3p	mmu-miR-9768-5p		mmu-miR-6403
mmu-miR-329-5p	mmu-miR-221-5p		mmu-miR-6416-3p
mmu-miR-339-5p	mmu-miR-344f-3p		mmu-miR-6896-3p
mmu-miR-344-3p	mmu-miR-17-3p		mmu-miR-6897-5p
mmu-miR-101b-3p	mmu-miR-1954		mmu-miR-6903-3p
mmu-miR-139-3p	mmu-miR-6938-3p		mmu-miR-6905-5p
mmu-miR-200c-5p	mmu-miR-3089-5p		mmu-miR-6915-3p
mmu-miR-214-3p	mmu-miR-7072-5p		mmu-miR-6917-3p
mmu-miR-223-3p	mmu-miR-6418-5p		mmu-miR-6925-3p
mmu-miR-320-5p	mmu-miR-6944-5p		mmu-miR-6936-3p
mmu-miR-211-5p	mmu-miR-7229-3p		mmu-miR-6946-3p
mmu-miR-211-3p	mmu-miR-466f-3p		mmu-miR-6948-3p
mmu-miR-7a-1-3p	mmu-miR-7210-3p		mmu-miR-6949-3p
mmu-miR-7a-2-3p	mmu-miR-873a-5p.2		mmu-miR-6971-5p
mmu-miR-194-2-3p	mmu-miR-6901-5p		mmu-miR-6981-3p
mmu-miR-219a-2-3p	mmu-miR-7232-5p		mmu-miR-6983-3p
mmu-miR-361-5p	mmu-miR-496b		mmu-miR-6991-3p
mmu-miR-378a-5p	mmu-miR-218-1-3p		mmu-miR-6998-5p
mmu-miR-380-5p	mmu-miR-7676-5p		mmu-miR-7000-5p
mmu-miR-381-5p	mmu-miR-1231-5p		mmu-miR-6973b-3p
mmu-miR-381-3p	mmu-miR-200a-3p		mmu-miR-7004-3p
mmu-miR-335-3p	mmu-miR-141-3p		mmu-miR-7011-3p
mmu-miR-133b-3p	mmu-miR-7664-3p		mmu-miR-7020-3p
mmu-miR-215-5p	mmu-miR-880-5p		mmu-miR-7021-5p
mmu-miR-370-5p	mmu-miR-669b-3p		mmu-miR-7022-3p
mmu-miR-431-3p	mmu-miR-467a-3p		mmu-miR-7023-3p
mmu-miR-433-5p	mmu-miR-669f-3p		mmu-miR-7028-5p
mmu-miR-466a-5p	mmu-miR-30e-3p		mmu-miR-7045-3p
mmu-miR-470-3p	mmu-miR-362-5p		mmu-miR-7047-3p
mmu-miR-483-3p	mmu-miR-290b-5p		mmu-miR-7063-5p
mmu-miR-484	mmu-miR-302a-5p		mmu-miR-7063-3p
mmu-miR-543-3p	mmu-miR-5624-5p		mmu-miR-6769b-5p
mmu-miR-547-5p	mmu-miR-21b		mmu-miR-7068-3p
mmu-miR-487b-5p	mmu-miR-7664-5p		mmu-miR-7117-5p
mmu-miR-503-3p	mmu-miR-138-1-3p		mmu-miR-7117-3p
mmu-miR-291b-5p	mmu-miR-6941-5p		mmu-miR-7119-5p
mmu-miR-302c-5p	mmu-miR-7024-5p		mmu-miR-7211-5p
mmu-miR-675-3p	mmu-miR-7023-5p		mmu-miR-7212-5p
mmu-miR-758-3p	mmu-miR-6980-5p		mmu-miR-7225-3p
mmu-miR-551b-3p	mmu-miR-3094-5p		mmu-miR-7226-3p
mmu-miR-1249-5p	mmu-miR-92a-1-5p		mmu-miR-7651-3p
mmu-miR-1249-3p	mmu-miR-672-5p		mmu-miR-7670-5p
mmu-miR-665-5p	mmu-miR-377-5p		mmu-miR-7671-3p
mmu-miR-672-3p	mmu-miR-103-3p		mmu-miR-3569-3p
mmu-miR-1298-5p	mmu-miR-1906		mmu-miR-7678-5p
mmu-miR-761	mmu-miR-3109-5p		mmu-miR-7685-5p
mmu-miR-764-5p	mmu-miR-8098		mmu-miR-7686-5p
mmu-miR-3099-3p	mmu-miR-701-3p		mmu-miR-7688-3p
mmu-miR-496a-3p	mmu-miR-382-3p		mmu-miR-8092
mmu-miR-497a-5p	mmu-miR-5619-5p
mmu-miR-423-5p	mmu-miR-668-3p
mmu-miR-449c-3p	mmu-miR-7243-5p
mmu-miR-684	mmu-miR-1190
mmu-miR-690	mmu-miR-763
mmu-miR-691	mmu-miR-6958-3p
mmu-miR-146b-3p	mmu-miR-7687-3p
mmu-miR-455-5p	mmu-miR-6362
mmu-miR-491-5p	mmu-miR-7018-3p
mmu-miR-491-3p	mmu-miR-412-3p
mmu-miR-698-3p	mmu-miR-3076-5p
mmu-miR-702-3p	mmu-miR-717
mmu-miR-708-3p	mmu-miR-26a-1-3p
mmu-miR-710	mmu-miR-6411
mmu-miR-711	mmu-miR-3086-3p
mmu-miR-712-5p	mmu-miR-6936-5p
mmu-miR-721	mmu-miR-7051-3p
mmu-miR-676-3p	mmu-miR-3473a
mmu-miR-615-5p	mmu-miR-185-5p
mmu-miR-615-3p	mmu-miR-504-3p
mmu-miR-804	mmu-miR-1946a
mmu-miR-871-3p	mmu-miR-466i-5p
mmu-miR-879-3p	mmu-miR-5616-3p
mmu-miR-880-3p	mmu-miR-378b
mmu-miR-883a-5p	mmu-miR-378c
mmu-miR-883a-3p	mmu-miR-378a-3p
mmu-miR-147-3p	mmu-miR-7029-5p
mmu-miR-297c-5p	mmu-miR-6926-3p
mmu-miR-343	mmu-miR-6348
mmu-miR-466b-5p	mmu-miR-129-2-3p
mmu-miR-466c-5p	mmu-miR-129-1-3p
mmu-miR-466e-5p	mmu-miR-345-5p
mmu-miR-466g	mmu-miR-6911-5p
mmu-miR-466h-5p	mmu-miR-7662-5p
mmu-miR-467d-5p	mmu-miR-7079-5p
mmu-miR-654-3p	mmu-miR-6538
mmu-miR-878-3p	mmu-miR-7680-5p
mmu-miR-872-3p	mmu-miR-7680-3p
mmu-miR-208b-5p	mmu-miR-7663-5p
mmu-miR-877-5p	mmu-miR-673-5p
mmu-miR-877-3p	mmu-miR-6985-3p
mmu-miR-653-3p	mmu-miR-340-5p
mmu-miR-582-5p	mmu-miR-384-3p
mmu-miR-1188-5p	mmu-miR-421-3p
mmu-miR-466j	mmu-miR-3062-5p
mmu-miR-1191a	mmu-miR-219c-3p
mmu-miR-467h	mmu-miR-3091-5p
mmu-miR-1199-5p	mmu-miR-7119-3p
mmu-miR-1897-5p	mmu-miR-129b-5p
mmu-miR-1900	mmu-miR-6994-5p
mmu-miR-1907	mmu-miR-501-3p
mmu-miR-1894-5p
mmu-miR-1894-3p
mmu-miR-1941-3p
mmu-miR-1942
mmu-miR-1306-5p
mmu-miR-1948-3p
mmu-miR-669m-3p
mmu-miR-1952
mmu-miR-1955-3p
mmu-miR-1961
mmu-miR-1962
mmu-miR-1966-3p
mmu-miR-1967
mmu-miR-1969
mmu-miR-1946b
mmu-miR-1981-5p
mmu-miR-1982-5p
mmu-miR-1982-3p
mmu-miR-2183
mmu-miR-664-3p
mmu-miR-3057-3p
mmu-miR-3060-3p
mmu-miR-3068-5p
mmu-miR-3069-3p
mmu-miR-3072-5p
mmu-miR-3072-3p
mmu-miR-3076-3p
mmu-miR-3078-3p
mmu-miR-3083-5p
mmu-miR-3083-3p
mmu-miR-466o-5p
mmu-miR-466p-5p
mmu-miR-3087-5p
mmu-miR-3087-3p
mmu-miR-3092-5p
mmu-miR-3092-3p
mmu-miR-3097-3p
mmu-miR-3100-3p
mmu-miR-3101-5p
mmu-miR-344b-5p
mmu-miR-344c-3p
mmu-miR-344g-3p
mmu-miR-3102-3p.2-3p
mmu-miR-3103-5p
mmu-miR-3103-3p
mmu-miR-3109-3p
mmu-miR-3112-5p
mmu-miR-3961
mmu-miR-3963
mmu-miR-3970
mmu-miR-3971
mmu-miR-3473c
mmu-miR-5107-3p
mmu-miR-5113
mmu-miR-3473d
mmu-miR-5123
mmu-miR-3572-3p
mmu-miR-5127
mmu-miR-5129-5p
mmu-miR-5130
mmu-miR-5134-3p
mmu-miR-1231-3p
mmu-miR-5616-5p
mmu-miR-5617-3p
mmu-miR-5620-5p
mmu-miR-5620-3p
mmu-miR-6236
mmu-miR-6241
mmu-miR-6244
mmu-miR-6335
mmu-miR-6344
mmu-miR-6346
mmu-miR-6352
mmu-miR-6358
mmu-miR-145b
mmu-miR-6364
mmu-miR-6368
mmu-miR-6370
mmu-miR-6375
mmu-miR-6378
mmu-miR-6379
mmu-miR-130c
mmu-miR-6391
mmu-miR-6393
mmu-miR-6395
mmu-miR-6401
mmu-miR-6410
mmu-miR-6412
mmu-let-7k
mmu-miR-6537-5p
mmu-miR-6541
mmu-miR-6899-5p
mmu-miR-6901-3p
mmu-miR-6903-5p
mmu-miR-6904-5p
mmu-miR-6904-3p
mmu-miR-6905-3p
mmu-miR-6906-5p
mmu-miR-6908-5p
mmu-miR-6908-3p
mmu-miR-6909-5p
mmu-miR-6909-3p
mmu-miR-6910-5p
mmu-miR-6914-3p
mmu-miR-6915-5p
mmu-miR-6916-5p
mmu-miR-6916-3p
mmu-miR-6918-3p
mmu-miR-6919-3p
mmu-miR-6920-3p
mmu-miR-6921-5p
mmu-miR-6921-3p
mmu-miR-6922-3p
mmu-miR-6923-3p
mmu-miR-6924-3p
mmu-miR-6925-5p
mmu-miR-6928-5p
mmu-miR-6929-3p
mmu-miR-6930-5p
mmu-miR-6930-3p
mmu-miR-6931-3p
mmu-miR-6934-3p
mmu-miR-6935-3p
mmu-miR-6937-3p
mmu-miR-6941-3p
mmu-miR-6942-5p
mmu-miR-6942-3p
mmu-miR-6943-3p
mmu-miR-6944-3p
mmu-miR-6945-5p
mmu-miR-6945-3p
mmu-miR-6947-5p
mmu-miR-6947-3p
mmu-miR-6948-5p
mmu-miR-6953-5p
mmu-miR-6954-5p
mmu-miR-6954-3p
mmu-miR-6955-3p
mmu-miR-6956-5p
mmu-miR-6956-3p
mmu-miR-6957-5p
mmu-miR-6957-3p
mmu-miR-6959-3p
mmu-miR-6960-5p
mmu-miR-6960-3p
mmu-miR-6961-3p
mmu-miR-6962-5p
mmu-miR-6962-3p
mmu-miR-6963-3p
mmu-miR-6965-5p
mmu-miR-3547-3p
mmu-miR-6967-5p
mmu-miR-6968-3p
mmu-miR-6969-5p
mmu-miR-6969-3p
mmu-miR-6971-3p
mmu-miR-6972-3p
mmu-miR-6973a-5p
mmu-miR-6973a-3p
mmu-miR-6974-5p
mmu-miR-6974-3p
mmu-miR-6975-3p
mmu-miR-6976-3p
mmu-miR-6977-5p
mmu-miR-6977-3p
mmu-miR-6978-5p
mmu-miR-6980-3p
mmu-miR-6982-3p
mmu-miR-6984-3p
mmu-miR-6986-3p
mmu-miR-6987-5p
mmu-miR-6987-3p
mmu-miR-6990-3p
mmu-miR-6994-3p
mmu-miR-6995-5p
mmu-miR-6995-3p
mmu-miR-6996-5p
mmu-miR-6997-3p
mmu-miR-6998-3p
mmu-miR-6999-5p
mmu-miR-7000-3p
mmu-miR-7002-3p
mmu-miR-6973b-5p
mmu-miR-7005-5p
mmu-miR-7005-3p
mmu-miR-7006-3p
mmu-miR-7007-5p
mmu-miR-7007-3p
mmu-miR-7008-3p
mmu-miR-7009-5p
mmu-miR-7009-3p
mmu-miR-7010-3p
mmu-miR-7012-5p
mmu-miR-7012-3p
mmu-miR-7013-3p
mmu-miR-7014-3p
mmu-miR-7019-5p
mmu-miR-7024-3p
mmu-miR-7026-3p
mmu-miR-7027-3p
mmu-miR-7028-3p
mmu-miR-7031-5p
mmu-miR-7031-3p
mmu-miR-7032-3p
mmu-miR-7034-3p
mmu-miR-7035-3p
mmu-miR-7036a-3p
mmu-miR-7038-3p
mmu-miR-7039-3p
mmu-miR-7040-5p
mmu-miR-7040-3p
mmu-miR-7044-3p
mmu-miR-7046-3p
mmu-miR-7047-5p
mmu-miR-7048-5p
mmu-miR-7049-3p
mmu-miR-7052-5p
mmu-miR-7052-3p
mmu-miR-7053-5p
mmu-miR-7054-3p
mmu-miR-7055-5p
mmu-miR-7056-3p
mmu-miR-7057-3p
mmu-miR-7058-3p
mmu-miR-7059-5p
mmu-miR-7059-3p
mmu-miR-7060-3p
mmu-miR-7061-3p
mmu-miR-7062-3p
mmu-miR-7064-5p
mmu-miR-7066-3p
mmu-miR-7067-3p
mmu-miR-6769b-3p
mmu-miR-7069-3p
mmu-miR-7070-3p
mmu-miR-7072-3p
mmu-miR-7073-3p
mmu-miR-7074-3p
mmu-miR-7075-5p
mmu-miR-7075-3p
mmu-miR-7076-5p
mmu-miR-7078-5p
mmu-miR-7079-3p
mmu-miR-7080-3p
mmu-miR-7082-5p
mmu-miR-7084-3p
mmu-miR-7085-5p
mmu-miR-7085-3p
mmu-miR-7086-5p
mmu-miR-7087-5p
mmu-miR-7087-3p
mmu-miR-7088-3p
mmu-miR-7090-5p
mmu-miR-7093-3p
mmu-miR-7094b-2-5p
mmu-miR-7211-3p
mmu-miR-7213-5p
mmu-miR-7214-5p
mmu-miR-7214-3p
mmu-miR-7218-3p
mmu-miR-7223-5p
mmu-miR-7224-3p
mmu-miR-7226-5p
mmu-miR-7230-5p
mmu-miR-7231-5p
mmu-miR-7235-3p
mmu-miR-7238-5p
mmu-miR-7241-3p
mmu-miR-7578
mmu-miR-7647-5p
mmu-miR-7648-5p
mmu-miR-7649-3p
mmu-miR-7650-5p
mmu-miR-7653-3p
mmu-miR-7654-3p
mmu-miR-7655-3p
mmu-miR-7657-3p
mmu-miR-7658-3p
mmu-miR-7659-3p
mmu-miR-7660-5p
mmu-miR-7660-3p
mmu-miR-7661-3p
mmu-miR-7665-5p
mmu-miR-7665-3p
mmu-miR-7667-5p
mmu-miR-7667-3p
mmu-miR-7669-5p
mmu-miR-7672-5p
mmu-miR-7672-3p
mmu-miR-7674-5p
mmu-miR-7674-3p
mmu-miR-129b-3p
mmu-miR-7679-5p
mmu-miR-6715-3p
mmu-miR-7681-5p
mmu-miR-7681-3p
mmu-miR-7683-3p
mmu-miR-1258-5p
mmu-miR-7689-5p
mmu-miR-8093
mmu-miR-497b
mmu-miR-1668
mmu-miR-8114
mmu-miR-8119
mmu-miR-8120
mmu-miR-3473g
mmu-miR-3552
mmu-miR-9768-3p
mmu-miR-1271-5p
mmu-miR-1911-5p
mmu-miR-5104b-5p
mmu-miR-12178-5p
mmu-miR-12181-3p
mmu-miR-12184-3p
mmu-miR-9b-3p
mmu-miR-12186-5p
mmu-miR-12186-3p
mmu-miR-12187-5p
mmu-miR-12187-3p
mmu-miR-12188-3p
mmu-miR-12192-5p
mmu-miR-12194-3p
mmu-miR-12197-3p
mmu-miR-12202-3p
mmu-miR-12203-3p
mmu-miR-1970c-3p

## Sheet: Cd44
Only miRWalk	Only TargetScan	Only miRDB	miRWalk AND TargetScan NOT miRDB	miRWalk AND miRDB NOT TargetScan	TargetScan AND miRDB NOT miRWalk	miRWalk AND TargetScan AND miRDB
mmu-let-7i-5p	mmu-miR-3470b	mmu-miR-122b-3p	mmu-miR-15b-3p	mmu-miR-6945-3p	mmu-miR-199b-3p	mmu-miR-125a-3p
mmu-miR-15b-5p	mmu-miR-6989-3p	mmu-miR-3083b-3p	mmu-miR-23b-3p	mmu-miR-7048-3p	mmu-miR-199a-3p	mmu-miR-185-5p
mmu-miR-30a-3p	mmu-miR-26b-5p	mmu-miR-3471	mmu-miR-27b-5p	mmu-miR-7077-3p	mmu-miR-6973a-3p	mmu-miR-205-3p
mmu-miR-30b-3p	mmu-miR-30f		mmu-miR-27b-3p	mmu-miR-12200-5p	mmu-miR-335-3p	mmu-miR-337-3p
mmu-miR-99b-5p	mmu-miR-491-3p		mmu-miR-125a-5p	mmu-miR-12201-5p	mmu-miR-3961	mmu-miR-222-5p
mmu-miR-99b-3p	mmu-miR-590-3p		mmu-miR-125b-5p	mmu-miR-6927-3p	mmu-miR-126a-5p	mmu-miR-222-3p
mmu-miR-124-3p	mmu-miR-7236-5p		mmu-miR-127-5p		mmu-miR-7054-5p	mmu-miR-383-3p
mmu-miR-125b-2-3p	mmu-miR-3071-5p		mmu-miR-134-3p		mmu-miR-10b-5p	mmu-miR-551b-5p
mmu-miR-127-3p	mmu-miR-296-5p		mmu-miR-135a-1-3p		mmu-miR-10a-5p	mmu-miR-3059-5p
mmu-miR-128-3p	mmu-miR-496a-3p.1		mmu-miR-138-5p		mmu-miR-7117-5p	mmu-miR-875-3p
mmu-miR-130a-5p	mmu-miR-298-3p		mmu-miR-138-2-3p		mmu-miR-5616-5p	mmu-miR-1192
mmu-miR-132-3p	mmu-miR-1931		mmu-miR-142a-5p		mmu-miR-670-3p	mmu-miR-1905
mmu-miR-133a-3p	mmu-miR-300-3p		mmu-miR-150-5p		mmu-miR-882	mmu-miR-1964-5p
mmu-miR-134-5p	mmu-miR-133a-5p		mmu-miR-154-5p		mmu-miR-340-5p	mmu-miR-3072-5p
mmu-miR-140-5p	mmu-miR-1193-5p		mmu-miR-155-3p		mmu-miR-466l-3p	mmu-miR-3089-3p
mmu-miR-140-3p	mmu-miR-547-3p		mmu-miR-129-5p		mmu-miR-6983-3p	mmu-miR-3109-5p
mmu-miR-142a-3p	mmu-miR-669k-5p		mmu-miR-183-5p		mmu-miR-1928	mmu-miR-3473a
mmu-miR-145a-5p	mmu-miR-6379		mmu-miR-24-1-5p		mmu-miR-7092-3p	mmu-miR-5621-3p
mmu-miR-149-5p	mmu-miR-670-5p		mmu-miR-24-3p		mmu-miR-8118	mmu-miR-6935-3p
mmu-miR-150-3p	mmu-miR-7085-3p		mmu-miR-194-5p		mmu-miR-495-3p	mmu-miR-6944-5p
mmu-miR-151-5p	mmu-miR-7688-5p		mmu-miR-195a-3p		mmu-miR-7091-3p	mmu-miR-6946-3p
mmu-miR-151-3p	mmu-miR-5622-3p		mmu-miR-200b-3p		mmu-miR-7227-5p	mmu-miR-6971-5p
mmu-miR-152-3p	mmu-miR-664-5p		mmu-miR-201-3p		mmu-miR-3113-5p	mmu-miR-6990-5p
mmu-miR-154-3p	mmu-miR-3572-5p		mmu-miR-207		mmu-miR-5101	mmu-miR-6996-3p
mmu-miR-155-5p	mmu-miR-6975-5p		mmu-miR-290a-5p		mmu-miR-6951-3p	mmu-miR-6999-5p
mmu-miR-10b-3p	mmu-miR-152-5p		mmu-miR-291a-5p		mmu-miR-7657-5p	mmu-miR-7002-5p
mmu-miR-184-5p	mmu-miR-6987-3p		mmu-miR-294-5p		mmu-miR-539-5p	mmu-miR-7009-3p
mmu-miR-184-3p	mmu-miR-7240-5p		mmu-miR-297a-5p		mmu-miR-466o-3p	mmu-miR-7025-3p
mmu-miR-185-3p	mmu-miR-378b		mmu-miR-301a-5p		mmu-miR-466m-3p	mmu-miR-7032-5p
mmu-miR-187-5p	mmu-miR-338-3p		mmu-miR-34c-3p		mmu-miR-669f-3p	mmu-miR-7033-5p
mmu-miR-188-5p	mmu-miR-694		mmu-let-7c-1-3p		mmu-miR-467a-3p	mmu-miR-6769b-5p
mmu-miR-188-3p	mmu-miR-6957-3p		mmu-miR-15a-3p		mmu-miR-669b-3p	mmu-miR-7116-3p
mmu-miR-191-3p	mmu-miR-6928-5p		mmu-miR-16-2-3p			mmu-miR-7212-5p
mmu-miR-193a-5p	mmu-miR-5120		mmu-miR-22-5p			mmu-miR-7216-5p
mmu-miR-193a-3p	mmu-miR-7023-3p		mmu-miR-23a-5p			mmu-miR-7227-3p
mmu-miR-199a-5p	mmu-miR-590-5p		mmu-miR-23a-3p			mmu-miR-7670-5p
mmu-miR-201-5p	mmu-miR-21a-5p		mmu-miR-26a-5p			mmu-miR-8108
mmu-miR-202-3p	mmu-miR-21c		mmu-miR-26b-3p			mmu-miR-665-3p
mmu-miR-204-3p	mmu-miR-5116		mmu-miR-31-5p			mmu-miR-493-5p
mmu-miR-205-5p	mmu-miR-6481		mmu-miR-92a-2-5p			mmu-miR-221-3p
mmu-miR-206-5p	mmu-miR-1a-2-5p		mmu-miR-129-2-3p			mmu-miR-6372
mmu-miR-143-5p	mmu-miR-1a-1-5p		mmu-miR-103-2-5p			mmu-miR-7119-3p
mmu-miR-30e-3p	mmu-miR-103-1-5p		mmu-miR-323-5p			mmu-miR-3473f
mmu-miR-292a-3p	mmu-miR-5618-3p		mmu-miR-325-3p
mmu-miR-293-3p	mmu-miR-1969		mmu-miR-326-3p
mmu-miR-294-3p	mmu-miR-673-5p		mmu-miR-329-3p
mmu-miR-295-3p	mmu-miR-880-5p		mmu-miR-351-5p
mmu-miR-296-3p	mmu-miR-466o-5p		mmu-miR-351-3p
mmu-miR-299a-3p	mmu-miR-466b-5p		mmu-miR-214-3p
mmu-let-7d-5p	mmu-miR-6411		mmu-miR-26a-2-3p
mmu-miR-106a-5p	mmu-miR-1251-5p		mmu-miR-33-3p
mmu-miR-106b-5p	mmu-miR-1942		mmu-miR-135a-2-3p
mmu-miR-130b-5p	mmu-miR-6410		mmu-miR-7a-5p
mmu-miR-30c-1-3p	mmu-miR-6413		mmu-miR-7b-5p
mmu-miR-30c-2-3p	mmu-miR-6361		mmu-miR-365-1-5p
mmu-miR-30d-5p	mmu-miR-761		mmu-miR-379-5p
mmu-miR-30d-3p	mmu-miR-2183		mmu-miR-379-3p
mmu-miR-196a-5p	mmu-miR-6398		mmu-miR-381-3p
mmu-miR-200a-5p	mmu-miR-3058-3p		mmu-miR-411-3p
mmu-let-7e-5p	mmu-miR-7681-5p		mmu-miR-412-3p
mmu-miR-18a-5p	mmu-miR-1957b		mmu-miR-448-3p
mmu-miR-29a-5p	mmu-miR-206-3p		mmu-miR-365-2-5p
mmu-miR-27a-5p	mmu-miR-1a-3p		mmu-miR-468-5p
mmu-miR-92a-3p	mmu-miR-6382		mmu-miR-470-3p
mmu-miR-93-5p	mmu-miR-7063-5p		mmu-miR-532-3p
mmu-miR-93-3p	mmu-miR-6925-3p		mmu-miR-489-3p
mmu-miR-103-3p	mmu-miR-6939-3p		mmu-miR-484
mmu-miR-323-3p	mmu-miR-7015-3p		mmu-miR-450a-2-3p
mmu-miR-324-5p	mmu-miR-6992-3p		mmu-miR-503-3p
mmu-miR-325-5p	mmu-miR-7060-3p		mmu-miR-291b-5p
mmu-miR-326-5p	mmu-miR-330-3p.2		mmu-miR-1224-3p
mmu-miR-328-5p	mmu-miR-330-3p.1		mmu-miR-301b-5p
mmu-miR-328-3p	mmu-miR-3073b-5p		mmu-miR-592-3p
mmu-miR-330-3p	mmu-miR-3073a-5p		mmu-miR-758-3p
mmu-miR-331-5p	mmu-miR-302d-5p		mmu-miR-1249-5p
mmu-miR-331-3p	mmu-miR-302b-5p		mmu-miR-770-3p
mmu-miR-338-5p	mmu-miR-124-5p		mmu-miR-764-3p
mmu-miR-339-3p	mmu-miR-3066-3p		mmu-miR-3099-3p
mmu-miR-342-5p	mmu-miR-3108-5p		mmu-miR-669a-5p
mmu-miR-344-3p	mmu-miR-382-3p		mmu-miR-760-3p
mmu-miR-345-5p	mmu-miR-153-5p		mmu-miR-497a-3p
mmu-miR-346-5p	mmu-miR-669n		mmu-miR-423-5p
mmu-miR-350-5p	mmu-miR-669b-5p		mmu-miR-679-5p
mmu-miR-17-5p	mmu-miR-19b-2-5p		mmu-miR-679-3p
mmu-miR-17-3p	mmu-miR-19b-1-5p		mmu-miR-686
mmu-miR-25-5p	mmu-miR-1948-5p		mmu-miR-146b-3p
mmu-miR-28a-5p	mmu-miR-7655-3p		mmu-miR-697
mmu-miR-139-5p	mmu-miR-367-5p		mmu-miR-698-5p
mmu-miR-139-3p	mmu-miR-6401		mmu-miR-706
mmu-miR-200c-5p	mmu-miR-299b-5p		mmu-miR-711
mmu-miR-210-5p	mmu-miR-7038-3p		mmu-miR-490-5p
mmu-miR-212-5p	mmu-miR-1306-5p		mmu-miR-742-3p
mmu-miR-212-3p	mmu-let-7a-2-3p		mmu-miR-879-5p
mmu-miR-214-5p	mmu-miR-143-3p		mmu-miR-297c-5p
mmu-miR-216a-5p	mmu-miR-3065-5p		mmu-miR-421-3p
mmu-miR-216a-3p	mmu-miR-29a-3p		mmu-miR-504-3p
mmu-miR-219a-5p	mmu-miR-29c-3p		mmu-miR-878-5p
mmu-miR-219a-1-3p	mmu-miR-29b-3p		mmu-miR-1198-5p
mmu-miR-320-5p	mmu-miR-1897-3p		mmu-miR-1199-5p
mmu-miR-320-3p	mmu-miR-6921-5p		mmu-miR-1903
mmu-miR-33-5p	mmu-miR-7650-3p		mmu-miR-1892
mmu-miR-211-3p	mmu-miR-129b-5p		mmu-miR-1896
mmu-miR-29b-2-5p	mmu-miR-6998-5p		mmu-miR-1898
mmu-miR-199b-5p	mmu-miR-3965		mmu-miR-1894-3p
mmu-miR-138-1-3p	mmu-miR-3105-3p		mmu-miR-1933-5p
mmu-miR-181c-3p	mmu-miR-703		mmu-miR-1938
mmu-miR-125b-1-3p	mmu-miR-142b		mmu-miR-1943-5p
mmu-miR-7a-1-3p	mmu-miR-6981-3p		mmu-miR-1949
mmu-miR-7a-2-3p	mmu-miR-7017-5p		mmu-miR-1955-5p
mmu-miR-7b-3p	mmu-miR-6393		mmu-miR-1958
mmu-miR-217-3p	mmu-miR-6388		mmu-miR-1960
mmu-miR-219a-2-3p	mmu-miR-5134-5p		mmu-miR-1966-5p
mmu-miR-361-5p	mmu-miR-221-5p		mmu-miR-1966-3p
mmu-miR-361-3p	mmu-miR-6987-5p		mmu-miR-1971
mmu-miR-363-5p	mmu-miR-6348		mmu-miR-1981-5p
mmu-miR-375-5p	mmu-miR-7661-5p		mmu-miR-3061-5p
mmu-miR-376a-5p	mmu-miR-505-3p.1		mmu-miR-3062-3p
mmu-miR-377-3p	mmu-miR-32-3p		mmu-miR-3064-3p
mmu-miR-378a-3p	mmu-miR-7234-5p		mmu-miR-3076-5p
mmu-miR-383-5p	mmu-miR-1191b-3p		mmu-miR-3086-5p
mmu-miR-384-3p	mmu-miR-6997-3p		mmu-miR-669p-5p
mmu-miR-196b-5p	mmu-miR-293-5p		mmu-miR-3090-5p
mmu-miR-196b-3p	mmu-miR-292a-5p		mmu-miR-3090-3p
mmu-miR-409-5p	mmu-miR-7683-5p		mmu-miR-3094-3p
mmu-miR-409-3p	mmu-miR-7005-3p		mmu-miR-3100-3p
mmu-miR-410-5p	mmu-miR-292b-5p		mmu-miR-3102-3p.2-3p
mmu-miR-376b-3p	mmu-miR-7068-5p		mmu-miR-3113-3p
mmu-miR-412-5p	mmu-miR-485-5p		mmu-miR-3472
mmu-miR-370-3p	mmu-miR-1962		mmu-miR-3474
mmu-miR-425-3p	mmu-miR-5125-5p		mmu-miR-3967
mmu-miR-431-3p	mmu-miR-149-3p		mmu-miR-3971
mmu-miR-433-5p	mmu-miR-346-3p		mmu-miR-5107-5p
mmu-miR-451a	mmu-miR-741-3p		mmu-miR-5114
mmu-miR-452-5p	mmu-miR-7119-5p		mmu-miR-5118
mmu-miR-470-5p	mmu-miR-330-5p		mmu-miR-5121
mmu-miR-471-3p	mmu-miR-7578		mmu-miR-3572-3p
mmu-miR-532-5p	mmu-miR-27a-3p		mmu-miR-5127
mmu-miR-489-5p	mmu-miR-434-3p		mmu-miR-5129-5p
mmu-miR-483-5p	mmu-miR-216c-5p		mmu-miR-5618-5p
mmu-miR-483-3p	mmu-miR-194-1-3p		mmu-miR-5619-3p
mmu-miR-486a-3p	mmu-miR-6900-5p		mmu-miR-5622-5p
mmu-miR-540-5p	mmu-miR-2136		mmu-miR-5627-5p
mmu-miR-540-3p	mmu-miR-669l-5p		mmu-miR-344i
mmu-miR-541-3p	mmu-miR-872-5p		mmu-miR-5710
mmu-miR-542-5p	mmu-miR-669i		mmu-miR-6237
mmu-miR-547-5p	mmu-miR-669j		mmu-miR-6238
mmu-miR-494-5p	mmu-miR-666-3p		mmu-miR-6240
mmu-miR-503-5p	mmu-miR-759		mmu-miR-6349
mmu-miR-291b-3p	mmu-miR-129-1-3p		mmu-miR-6356
mmu-miR-1224-5p	mmu-miR-669d-5p		mmu-miR-6367
mmu-miR-301b-3p	mmu-miR-6964-3p		mmu-miR-6371
mmu-miR-675-5p	mmu-miR-8106		mmu-miR-6375
mmu-miR-374b-3p	mmu-miR-468-3p		mmu-miR-6387
mmu-miR-216b-3p	mmu-miR-297b-5p		mmu-miR-6403
mmu-miR-758-5p	mmu-miR-669e-5p		mmu-miR-6418-5p
mmu-miR-1264-5p	mmu-miR-7078-3p		mmu-miR-873b
mmu-miR-1249-3p	mmu-miR-1951		mmu-miR-6540-3p
mmu-miR-671-5p	mmu-miR-497b		mmu-miR-6904-3p
mmu-miR-671-3p	mmu-miR-140-3p.2		mmu-miR-6907-5p
mmu-miR-668-5p	mmu-miR-218-5p		mmu-miR-6909-5p
mmu-miR-668-3p	mmu-miR-3087-3p		mmu-miR-6910-5p
mmu-miR-1843a-3p	mmu-miR-96-3p		mmu-miR-6911-3p
mmu-miR-667-5p	mmu-miR-3475-5p		mmu-miR-6916-5p
mmu-miR-667-3p	mmu-miR-200c-3p		mmu-miR-6917-3p
mmu-miR-770-5p	mmu-miR-429-3p		mmu-miR-6918-5p
mmu-miR-762	mmu-miR-3078-5p		mmu-miR-6919-5p
mmu-miR-3475-3p	mmu-miR-6416-3p		mmu-miR-6920-5p
mmu-miR-344d-3-5p	mmu-miR-7092-5p		mmu-miR-6923-5p
mmu-miR-802-3p	mmu-miR-6377		mmu-miR-6927-5p
mmu-miR-764-5p	mmu-miR-1983		mmu-miR-6941-5p
mmu-miR-3059-3p	mmu-miR-1198-3p		mmu-miR-6942-5p
mmu-miR-3099-5p	mmu-miR-448-5p		mmu-miR-6945-5p
mmu-miR-763	mmu-miR-494-3p		mmu-miR-6946-5p
mmu-miR-666-5p	mmu-miR-653-5p		mmu-miR-6949-5p
mmu-miR-496a-3p	mmu-miR-7006-3p		mmu-miR-6952-5p
mmu-miR-760-5p	mmu-miR-6933-3p		mmu-miR-6962-5p
mmu-miR-674-3p	mmu-miR-449a-3p		mmu-miR-6965-5p
mmu-miR-488-5p	mmu-miR-542-3p		mmu-miR-6967-5p
mmu-miR-488-3p	mmu-miR-6966-3p		mmu-miR-6976-5p
mmu-miR-677-3p	mmu-miR-6407		mmu-miR-6979-5p
mmu-miR-678	mmu-miR-339-5p		mmu-miR-6982-3p
mmu-miR-497a-5p	mmu-miR-101a-3p.1		mmu-miR-6984-5p
mmu-miR-423-3p	mmu-miR-466i-3p		mmu-miR-6985-3p
mmu-miR-681	mmu-miR-505-3p.2		mmu-miR-6989-5p
mmu-miR-449c-5p	mmu-miR-463-5p		mmu-miR-6991-5p
mmu-miR-449c-3p	mmu-miR-466c-3p		mmu-miR-6994-5p
mmu-miR-683	mmu-miR-466b-3p		mmu-miR-7000-5p
mmu-miR-719	mmu-miR-466p-3p		mmu-miR-7001-5p
mmu-miR-687	mmu-miR-1b-5p		mmu-miR-7002-3p
mmu-miR-692	mmu-miR-7681-3p		mmu-miR-7005-5p
mmu-miR-693-3p	mmu-let-7c-2-3p		mmu-miR-7006-5p
mmu-miR-695	mmu-let-7a-1-3p		mmu-miR-7010-5p
mmu-miR-499-3p	mmu-miR-98-3p		mmu-miR-7012-5p
mmu-miR-696	mmu-let-7f-1-3p		mmu-miR-7013-3p
mmu-miR-455-3p	mmu-miR-539-3p		mmu-miR-7016-5p
mmu-miR-698-3p	mmu-miR-6902-5p		mmu-miR-7018-3p
mmu-miR-702-5p	mmu-miR-6344		mmu-miR-7019-5p
mmu-miR-702-3p	mmu-miR-684		mmu-miR-7021-5p
mmu-miR-704	mmu-miR-669c-3p		mmu-miR-7023-5p
mmu-miR-705	mmu-miR-466f-3p		mmu-miR-7024-5p
mmu-miR-707			mmu-miR-7027-5p
mmu-miR-708-3p			mmu-miR-7029-3p
mmu-miR-710			mmu-miR-7033-3p
mmu-miR-712-5p			mmu-miR-7038-5p
mmu-miR-712-3p			mmu-miR-7039-3p
mmu-miR-713			mmu-miR-7042-5p
mmu-miR-714			mmu-miR-7042-3p
mmu-miR-500-3p			mmu-miR-7043-5p
mmu-miR-501-5p			mmu-miR-7047-5p
mmu-miR-501-3p			mmu-miR-7047-3p
mmu-miR-717			mmu-miR-7049-5p
mmu-miR-450b-3p			mmu-miR-7050-5p
mmu-miR-718			mmu-miR-7053-5p
mmu-miR-652-3p			mmu-miR-7053-3p
mmu-miR-490-3p			mmu-miR-7056-5p
mmu-miR-676-5p			mmu-miR-7057-5p
mmu-miR-615-5p			mmu-miR-7061-5p
mmu-miR-181d-5p			mmu-miR-7068-3p
mmu-miR-181d-3p			mmu-miR-7070-5p
mmu-miR-881-5p			mmu-miR-7071-3p
mmu-miR-883b-5p			mmu-miR-7080-5p
mmu-miR-874-5p			mmu-miR-7080-3p
mmu-miR-874-3p			mmu-miR-7085-5p
mmu-miR-876-5p			mmu-miR-7090-5p
mmu-miR-876-3p			mmu-miR-7094-3p
mmu-miR-105			mmu-miR-7094b-2-5p
mmu-miR-18b-5p			mmu-miR-7118-5p
mmu-miR-18b-3p			mmu-miR-7215-3p
mmu-miR-193b-5p			mmu-miR-7222-3p
mmu-miR-193b-3p			mmu-miR-7224-5p
mmu-miR-327			mmu-miR-7226-5p
mmu-miR-343			mmu-miR-7226-3p
mmu-miR-453			mmu-miR-7230-5p
mmu-miR-466e-5p			mmu-miR-7231-5p
mmu-miR-504-5p			mmu-miR-7231-3p
mmu-miR-509-5p			mmu-miR-7236-3p
mmu-miR-574-5p			mmu-miR-7237-5p
mmu-miR-654-5p			mmu-miR-7239-3p
mmu-miR-654-3p			mmu-miR-7242-5p
mmu-miR-92b-5p			mmu-miR-7651-5p
mmu-miR-877-5p			mmu-miR-7652-5p
mmu-miR-877-3p			mmu-miR-7652-3p
mmu-miR-598-3p			mmu-miR-7665-5p
mmu-miR-1188-5p			mmu-miR-7667-3p
mmu-miR-1188-3p			mmu-miR-7669-3p
mmu-miR-466k			mmu-miR-7672-5p
mmu-miR-1190			mmu-miR-7674-3p
mmu-miR-466j			mmu-miR-7676-5p
mmu-miR-1191a			mmu-miR-292b-3p
mmu-miR-1195			mmu-miR-7680-5p
mmu-miR-1897-5p			mmu-miR-3620-5p
mmu-miR-1895			mmu-miR-7682-3p
mmu-miR-1899			mmu-miR-7683-3p
mmu-miR-1900			mmu-miR-219c-5p
mmu-miR-1906			mmu-miR-219c-3p
mmu-miR-1904			mmu-miR-7688-3p
mmu-miR-1907			mmu-miR-7243-5p
mmu-miR-1894-5p			mmu-miR-8093
mmu-miR-1901			mmu-miR-8094
mmu-miR-1927			mmu-miR-8095
mmu-miR-1929-5p			mmu-miR-1291
mmu-miR-1929-3p			mmu-miR-8098
mmu-miR-1930-3p			mmu-miR-1668
mmu-miR-1932			mmu-miR-8113
mmu-miR-1934-3p			mmu-miR-8119
mmu-miR-1936			mmu-miR-3473g
mmu-miR-1941-5p			mmu-miR-3154
mmu-miR-1943-3p			mmu-miR-137-5p
mmu-miR-1306-3p			mmu-let-7b-3p
mmu-miR-1946a			mmu-miR-21a-3p
mmu-miR-1947-5p			mmu-miR-107-5p
mmu-miR-1950			mmu-miR-425-5p
mmu-miR-669m-5p			mmu-miR-541-5p
mmu-miR-1952			mmu-miR-302c-5p
mmu-miR-1954			mmu-miR-879-3p
mmu-miR-1955-3p			mmu-miR-493-3p
mmu-miR-1963			mmu-miR-669f-5p
mmu-miR-1967			mmu-miR-3079-3p
mmu-miR-1968-5p			mmu-miR-6369
mmu-miR-1982-5p			mmu-miR-6394
mmu-miR-1982-3p			mmu-miR-6998-3p
mmu-miR-2137			mmu-miR-7007-5p
mmu-miR-3057-5p			mmu-miR-7073-5p
mmu-miR-3057-3p			mmu-miR-7228-3p
mmu-miR-3060-5p			mmu-miR-7235-5p
mmu-miR-3063-3p			mmu-miR-362-3p
mmu-miR-3065-3p			mmu-miR-1933-3p
mmu-miR-3067-5p			mmu-miR-3092-5p
mmu-miR-3067-3p			mmu-miR-3103-5p
mmu-miR-3070-5p			mmu-miR-6932-3p
mmu-miR-3072-3p			mmu-miR-6952-3p
mmu-miR-3074-1-3p			mmu-miR-7078-5p
mmu-miR-3075-5p			mmu-miR-8103
mmu-miR-3075-3p			mmu-miR-24-2-5p
mmu-miR-3076-3p			mmu-miR-743b-3p
mmu-miR-3077-5p			mmu-miR-5104
mmu-miR-3077-3p			mmu-miR-34b-3p
mmu-miR-3078-3p			mmu-miR-743a-3p
mmu-miR-3079-5p			mmu-miR-466c-5p
mmu-miR-3080-5p			mmu-miR-5124b
mmu-miR-3080-3p			mmu-miR-6918-3p
mmu-miR-3081-5p			mmu-miR-6715-3p
mmu-miR-3081-3p			mmu-miR-6934-5p
mmu-miR-3082-5p
mmu-miR-3083-5p
mmu-miR-3083-3p
mmu-miR-3084-3p
mmu-miR-3085-5p
mmu-miR-3085-3p
mmu-miR-466m-5p
mmu-miR-3087-5p
mmu-miR-3089-5p
mmu-miR-3091-3p
mmu-miR-3093-3p
mmu-miR-3094-5p
mmu-miR-3095-3p
mmu-miR-3097-5p
mmu-miR-3097-3p
mmu-miR-3098-5p
mmu-miR-3100-5p
mmu-miR-3101-3p
mmu-miR-344e-5p
mmu-miR-344e-3p
mmu-miR-344c-5p
mmu-miR-344g-5p
mmu-miR-344g-3p
mmu-miR-344f-3p
mmu-miR-3102-5p
mmu-miR-3102-5p.2-5p
mmu-miR-3103-3p
mmu-miR-3104-5p
mmu-miR-3104-3p
mmu-miR-3105-5p
mmu-miR-486b-3p
mmu-miR-3074-2-3p
mmu-miR-3109-3p
mmu-miR-3110-5p
mmu-miR-374c-3p
mmu-miR-1912-5p
mmu-miR-1912-3p
mmu-miR-3960
mmu-miR-1843b-3p
mmu-miR-3966
mmu-miR-3968
mmu-miR-3969
mmu-miR-3473b
mmu-miR-5046
mmu-miR-5100
mmu-miR-5103
mmu-miR-5106
mmu-miR-3473c
mmu-miR-5107-3p
mmu-miR-5112
mmu-miR-5113
mmu-miR-3473d
mmu-miR-5125
mmu-miR-5126
mmu-miR-5128
mmu-miR-5129-3p
mmu-miR-5131
mmu-miR-5132-5p
mmu-miR-5132-3p
mmu-miR-5135
mmu-miR-3544-5p
mmu-miR-5617-5p
mmu-miR-5617-3p
mmu-miR-5619-5p
mmu-miR-5621-5p
mmu-miR-3073b-3p
mmu-miR-5625-3p
mmu-miR-5626-5p
mmu-miR-5626-3p
mmu-miR-344h-5p
mmu-miR-344h-3p
mmu-miR-5627-3p
mmu-miR-5709-5p
mmu-miR-5709-3p
mmu-miR-6241
mmu-miR-6244
mmu-miR-133c
mmu-miR-6338
mmu-miR-6339
mmu-miR-6340
mmu-miR-6347
mmu-miR-6351
mmu-miR-6352
mmu-miR-6354
mmu-miR-6357
mmu-miR-6358
mmu-miR-6359
mmu-miR-145b
mmu-miR-6362
mmu-miR-6363
mmu-miR-6364
mmu-miR-6366
mmu-miR-6368
mmu-miR-6370
mmu-miR-6373
mmu-let-7j
mmu-miR-6381
mmu-miR-6385
mmu-miR-130c
mmu-miR-6386
mmu-miR-378c
mmu-miR-6391
mmu-miR-6392-5p
mmu-miR-6392-3p
mmu-miR-6395
mmu-miR-6396
mmu-miR-6397
mmu-miR-6402
mmu-miR-6405
mmu-miR-496b
mmu-miR-6406
mmu-miR-6408
mmu-miR-378d
mmu-miR-6415
mmu-miR-6416-5p
mmu-miR-6417
mmu-miR-6418-3p
mmu-miR-6419
mmu-miR-6516-5p
mmu-let-7k
mmu-miR-6538
mmu-miR-6539
mmu-miR-6540-5p
mmu-miR-3473e
mmu-miR-6897-5p
mmu-miR-6898-5p
mmu-miR-6898-3p
mmu-miR-6899-5p
mmu-miR-6900-3p
mmu-miR-6901-5p
mmu-miR-6901-3p
mmu-miR-6902-3p
mmu-miR-6903-3p
mmu-miR-6905-5p
mmu-miR-6906-5p
mmu-miR-6908-5p
mmu-miR-6912-3p
mmu-miR-6913-5p
mmu-miR-6914-5p
mmu-miR-6914-3p
mmu-miR-6915-5p
mmu-miR-6915-3p
mmu-miR-6916-3p
mmu-miR-6917-5p
mmu-miR-6919-3p
mmu-miR-6920-3p
mmu-miR-6922-5p
mmu-miR-6923-3p
mmu-miR-6924-3p
mmu-miR-6925-5p
mmu-miR-6926-5p
mmu-miR-6926-3p
mmu-miR-6929-5p
mmu-miR-6929-3p
mmu-miR-6930-5p
mmu-miR-6930-3p
mmu-miR-6931-5p
mmu-miR-6931-3p
mmu-miR-6932-5p
mmu-miR-6934-3p
mmu-miR-6935-5p
mmu-miR-6936-3p
mmu-miR-6937-3p
mmu-miR-6938-5p
mmu-miR-6938-3p
mmu-miR-6939-5p
mmu-miR-6940-5p
mmu-miR-6942-3p
mmu-miR-6943-5p
mmu-miR-6943-3p
mmu-miR-6944-3p
mmu-miR-6947-5p
mmu-miR-6947-3p
mmu-miR-6948-5p
mmu-miR-6949-3p
mmu-miR-6950-5p
mmu-miR-6950-3p
mmu-miR-6953-5p
mmu-miR-6953-3p
mmu-miR-6954-5p
mmu-miR-6955-5p
mmu-miR-6955-3p
mmu-miR-6956-5p
mmu-miR-6956-3p
mmu-miR-6958-3p
mmu-miR-6960-3p
mmu-miR-6961-5p
mmu-miR-6961-3p
mmu-miR-6962-3p
mmu-miR-6963-5p
mmu-miR-6963-3p
mmu-miR-6965-3p
mmu-miR-3547-3p
mmu-miR-6966-5p
mmu-miR-6967-3p
mmu-miR-6968-5p
mmu-miR-6968-3p
mmu-miR-6969-5p
mmu-miR-6969-3p
mmu-miR-6970-3p
mmu-miR-6971-3p
mmu-miR-6972-5p
mmu-miR-6973a-5p
mmu-miR-6974-5p
mmu-miR-6974-3p
mmu-miR-6975-3p
mmu-miR-6976-3p
mmu-miR-6977-5p
mmu-miR-6977-3p
mmu-miR-6978-5p
mmu-miR-6978-3p
mmu-miR-6979-3p
mmu-miR-6980-5p
mmu-miR-6980-3p
mmu-miR-6981-5p
mmu-miR-6982-5p
mmu-miR-6983-5p
mmu-miR-6984-3p
mmu-miR-6986-5p
mmu-miR-6988-5p
mmu-miR-6990-3p
mmu-miR-6991-3p
mmu-miR-6995-5p
mmu-miR-6995-3p
mmu-miR-6996-5p
mmu-miR-6997-5p
mmu-miR-6999-3p
mmu-miR-6973b-5p
mmu-miR-6973b-3p
mmu-miR-7003-5p
mmu-miR-7003-3p
mmu-miR-7004-3p
mmu-miR-7007-3p
mmu-miR-7008-5p
mmu-miR-7008-3p
mmu-miR-7009-5p
mmu-miR-7011-5p
mmu-miR-7011-3p
mmu-miR-7012-3p
mmu-miR-7014-5p
mmu-miR-7014-3p
mmu-miR-7017-3p
mmu-miR-7018-5p
mmu-miR-7019-3p
mmu-miR-7020-5p
mmu-miR-7020-3p
mmu-miR-7022-5p
mmu-miR-7022-3p
mmu-miR-7024-3p
mmu-miR-7025-5p
mmu-miR-7027-3p
mmu-miR-7028-5p
mmu-miR-7028-3p
mmu-miR-7029-5p
mmu-miR-7031-3p
mmu-miR-7034-5p
mmu-miR-7034-3p
mmu-miR-7035-5p
mmu-miR-7036a-3p
mmu-miR-7039-5p
mmu-miR-7040-5p
mmu-miR-7040-3p
mmu-miR-7041-3p
mmu-miR-7043-3p
mmu-miR-7045-5p
mmu-miR-7045-3p
mmu-miR-7046-3p
mmu-miR-7051-5p
mmu-miR-7052-5p
mmu-miR-7052-3p
mmu-miR-7054-3p
mmu-miR-7055-5p
mmu-miR-7055-3p
mmu-miR-7056-3p
mmu-miR-7057-3p
mmu-miR-7058-5p
mmu-miR-7058-3p
mmu-miR-7061-3p
mmu-miR-7062-3p
mmu-miR-7063-3p
mmu-miR-7064-3p
mmu-miR-7065-5p
mmu-miR-7066-5p
mmu-miR-7066-3p
mmu-miR-7067-3p
mmu-miR-6769b-3p
mmu-miR-7069-5p
mmu-miR-7070-3p
mmu-miR-7072-3p
mmu-miR-7073-3p
mmu-miR-7074-5p
mmu-miR-7074-3p
mmu-miR-7075-3p
mmu-miR-7076-5p
mmu-miR-7076-3p
mmu-miR-7077-5p
mmu-miR-7079-3p
mmu-miR-7081-5p
mmu-miR-7082-5p
mmu-miR-7083-3p
mmu-miR-7086-5p
mmu-miR-7087-5p
mmu-miR-7087-3p
mmu-miR-7088-5p
mmu-miR-7088-3p
mmu-miR-7089-3p
mmu-miR-7090-3p
mmu-miR-7091-5p
mmu-miR-7093-5p
mmu-miR-7093-3p
mmu-miR-7094-1-5p
mmu-miR-7115-3p
mmu-miR-7117-3p
mmu-miR-7118-3p
mmu-miR-7211-5p
mmu-miR-7213-3p
mmu-miR-7214-5p
mmu-miR-7218-3p
mmu-miR-7220-5p
mmu-miR-7220-3p
mmu-miR-7222-5p
mmu-miR-7229-5p
mmu-miR-7229-3p
mmu-miR-7230-3p
mmu-miR-7233-3p
mmu-miR-7240-3p
mmu-miR-7241-5p
mmu-miR-7647-5p
mmu-miR-7647-3p
mmu-miR-7648-5p
mmu-miR-7648-3p
mmu-miR-7649-5p
mmu-miR-7650-5p
mmu-miR-7651-3p
mmu-miR-219b-5p
mmu-miR-219b-3p
mmu-miR-7036b-3p
mmu-miR-7653-3p
mmu-miR-7654-5p
mmu-miR-7654-3p
mmu-miR-7656-5p
mmu-miR-7656-3p
mmu-miR-7657-3p
mmu-miR-7658-5p
mmu-miR-7658-3p
mmu-miR-7659-5p
mmu-miR-7660-5p
mmu-miR-7660-3p
mmu-miR-7661-3p
mmu-miR-7662-5p
mmu-miR-7664-5p
mmu-miR-7664-3p
mmu-miR-7665-3p
mmu-miR-7666-5p
mmu-miR-7666-3p
mmu-miR-7667-5p
mmu-miR-7668-3p
mmu-miR-7669-5p
mmu-miR-7671-5p
mmu-miR-7673-5p
mmu-miR-3569-5p
mmu-miR-3569-3p
mmu-miR-7674-5p
mmu-miR-7676-3p
mmu-miR-129b-3p
mmu-miR-1191b-5p
mmu-miR-7677-5p
mmu-miR-7677-3p
mmu-miR-7678-5p
mmu-miR-7679-5p
mmu-miR-6715-5p
mmu-miR-3620-3p
mmu-miR-465d-3p
mmu-miR-7682-5p
mmu-miR-216c-3p
mmu-miR-7684-5p
mmu-miR-7684-3p
mmu-miR-7685-5p
mmu-miR-7685-3p
mmu-miR-290b-3p
mmu-miR-7687-5p
mmu-miR-7687-3p
mmu-miR-1258-5p
mmu-miR-1258-3p
mmu-miR-7689-5p
mmu-miR-7689-3p
mmu-miR-8091
mmu-miR-8097
mmu-miR-8099
mmu-miR-8100
mmu-miR-8101
mmu-miR-8102
mmu-miR-8104
mmu-miR-3535
mmu-miR-8107
mmu-miR-8109
mmu-miR-8110
mmu-miR-8111
mmu-miR-8112
mmu-miR-8114
mmu-miR-8120
mmu-miR-3552
mmu-miR-3618-5p
mmu-miR-935
mmu-miR-9718
mmu-miR-9768-3p
mmu-miR-9769-3p
mmu-miR-1271-5p
mmu-miR-5104b-5p
mmu-miR-12178-5p
mmu-miR-12179-5p
mmu-miR-12181-5p
mmu-miR-12182-5p
mmu-miR-203b-5p
mmu-miR-12184-3p
mmu-miR-9b-5p
mmu-miR-12185-5p
mmu-miR-12185-3p
mmu-miR-12187-5p
mmu-miR-3083b-5p
mmu-miR-12190-3p
mmu-miR-12191-3p
mmu-miR-12192-5p
mmu-miR-12193-5p
mmu-miR-12193-3p
mmu-miR-12194-3p
mmu-miR-12195-3p
mmu-miR-3473h-5p
mmu-miR-12196-5p
mmu-miR-12196-3p
mmu-miR-12197-3p
mmu-miR-12198-3p
mmu-miR-12202-5p
mmu-miR-12202-3p
mmu-miR-12203-5p
mmu-miR-12204-5p
mmu-miR-1970c-5p
mmu-miR-1970c-3p
mmu-miR-12205-5p
mmu-miR-12206-5p
mmu-miR-23b-5p
mmu-miR-9-5p
mmu-miR-141-5p
mmu-miR-182-5p
mmu-miR-183-3p
mmu-miR-186-5p
mmu-miR-200b-5p
mmu-miR-203-3p
mmu-miR-122-5p
mmu-miR-291a-3p
mmu-miR-208a-5p
mmu-miR-29c-5p
mmu-miR-344-5p
mmu-miR-135b-3p
mmu-miR-101b-5p
mmu-miR-25-3p
mmu-miR-28a-3p
mmu-miR-224-3p
mmu-miR-181b-5p
mmu-miR-377-5p
mmu-miR-433-3p
mmu-miR-487b-3p
mmu-miR-1298-3p
mmu-miR-700-5p
mmu-miR-708-5p
mmu-miR-709
mmu-miR-873a-5p
mmu-miR-873a-3p
mmu-miR-1946b
mmu-miR-432
mmu-miR-767
mmu-miR-3064-5p
mmu-miR-3091-5p
mmu-miR-344b-5p
mmu-miR-344c-3p
mmu-miR-5615-5p
mmu-miR-5623-3p
mmu-miR-6896-3p
mmu-miR-6899-3p
mmu-miR-6904-5p
mmu-miR-6910-3p
mmu-miR-6912-5p
mmu-miR-6960-5p
mmu-miR-6993-5p
mmu-miR-7031-5p
mmu-miR-7046-5p
mmu-miR-7059-5p
mmu-miR-7071-5p
mmu-miR-7212-3p
mmu-miR-7213-5p
mmu-miR-7217-3p
mmu-miR-7242-3p
mmu-miR-7036b-5p
mmu-miR-126b-5p
mmu-miR-8096
mmu-miR-9768-5p
mmu-miR-1911-5p
mmu-miR-1911-3p
mmu-miR-12182-3p
mmu-miR-12189-3p
mmu-miR-12195-5p
mmu-miR-30a-5p
mmu-miR-128-1-5p
mmu-miR-182-3p
mmu-miR-204-5p
mmu-miR-290a-3p
mmu-miR-106b-3p
mmu-miR-148a-5p
mmu-let-7a-5p
mmu-miR-15a-5p
mmu-miR-22-3p
mmu-miR-324-3p
mmu-miR-345-3p
mmu-miR-381-5p
mmu-miR-665-5p
mmu-miR-674-5p
mmu-miR-652-5p
mmu-miR-1902
mmu-miR-344f-5p
mmu-miR-3964
mmu-miR-5108
mmu-miR-451b
mmu-miR-6937-5p
mmu-miR-6959-5p
mmu-miR-6964-5p
mmu-miR-6985-5p
mmu-miR-7035-3p
mmu-miR-7036a-5p
mmu-miR-7079-5p
mmu-miR-7089-5p
mmu-miR-7659-3p
mmu-miR-7679-3p
mmu-miR-7686-5p
mmu-miR-8090
mmu-miR-12184-5p
mmu-miR-3068-3p
mmu-miR-7215-5p
mmu-miR-8092
mmu-miR-302a-3p
mmu-miR-133b-3p
mmu-miR-883a-5p
mmu-miR-5133
mmu-miR-7214-3p
mmu-miR-6546-3p
mmu-miR-7243-3p
mmu-miR-12180-3p
mmu-miR-12191-5p
mmu-miR-145a-3p
mmu-miR-192-5p
mmu-miR-499-5p

## Sheet: Timp1
Only miRWalk	Only TargetScan	Only miRDB	miRWalk AND TargetScan NOT miRDB	miRWalk AND miRDB NOT TargetScan	TargetScan AND miRDB NOT miRWalk	miRWalk AND TargetScan AND miRDB
mmu-miR-150-3p	mmu-miR-7651-3p	mmu-miR-6914-5p			mmu-miR-7229-5p	mmu-miR-7011-5p
mmu-miR-199a-5p	mmu-miR-344h-5p	mmu-miR-6904-5p			mmu-miR-411-5p	mmu-miR-7661-5p
mmu-miR-34b-5p	mmu-miR-344e-5p				mmu-miR-6982-5p	mmu-miR-8100
mmu-miR-106a-5p	mmu-miR-1191b-5p				mmu-miR-1843a-5p
mmu-miR-23a-5p	mmu-miR-7656-3p				mmu-miR-6926-3p
mmu-miR-17-5p	mmu-miR-484				mmu-miR-205-3p
mmu-miR-199b-5p	mmu-miR-6948-5p				mmu-miR-7092-3p
mmu-miR-3059-3p	mmu-miR-743b-5p				mmu-miR-6935-3p
mmu-miR-449b	mmu-miR-124-5p				mmu-miR-683
mmu-miR-1897-5p	mmu-miR-1969
mmu-miR-1895	mmu-miR-5622-5p
mmu-miR-1904	mmu-miR-412-3p
mmu-miR-1933-5p	mmu-miR-7243-5p
mmu-miR-1953	mmu-miR-137-3p
mmu-miR-1839-5p	mmu-miR-1912-3p
mmu-miR-432	mmu-let-7f-2-3p
mmu-miR-3060-5p
mmu-miR-3071-5p
mmu-miR-344g-5p
mmu-miR-3474
mmu-miR-5110
mmu-miR-344i
mmu-miR-6360
mmu-miR-6540-5p
mmu-miR-6907-5p
mmu-miR-6925-5p
mmu-miR-6932-5p
mmu-miR-6946-5p
mmu-miR-6995-5p
mmu-miR-7016-5p
mmu-miR-7031-5p
mmu-miR-7035-5p
mmu-miR-7040-5p
mmu-miR-7056-5p
mmu-miR-7058-5p
mmu-miR-7073-5p
mmu-miR-7084-5p
mmu-miR-7086-5p
mmu-miR-7222-3p
mmu-miR-7228-3p
mmu-miR-7242-5p
mmu-miR-7652-3p
mmu-miR-3569-5p
mmu-miR-129b-5p
mmu-miR-7683-3p
mmu-miR-12178-5p
mmu-miR-12187-5p
mmu-miR-3083b-5p

## Sheet: Csf1
Only miRWalk	Only TargetScan	Only miRDB	miRWalk AND TargetScan NOT miRDB	miRWalk AND miRDB NOT TargetScan	TargetScan AND miRDB NOT miRWalk	miRWalk AND TargetScan AND miRDB
mmu-let-7g-5p	mmu-miR-135a-5p	mmu-miR-12186-3p	mmu-miR-23b-5p	mmu-miR-338-3p	mmu-miR-6389	mmu-miR-27b-3p
mmu-let-7g-3p	mmu-miR-135b-5p	mmu-miR-12189-3p	mmu-miR-134-3p	mmu-miR-1956	mmu-miR-301a-3p	mmu-miR-128-3p
mmu-let-7i-5p	mmu-miR-1a-3p	mmu-miR-5124a	mmu-miR-135a-1-3p	mmu-miR-12181-5p	mmu-miR-6386	mmu-miR-130a-3p
mmu-let-7i-3p	mmu-miR-1957b	mmu-miR-7668-5p	mmu-miR-149-3p	mmu-miR-12188-5p	mmu-miR-6339	mmu-miR-152-3p
mmu-miR-23b-3p	mmu-miR-6382		mmu-miR-151-5p	mmu-miR-12190-3p	mmu-miR-342-3p	mmu-miR-130b-3p
mmu-miR-99a-3p	mmu-miR-16-5p		mmu-miR-129-5p	mmu-miR-3473h-5p	mmu-miR-142b	mmu-miR-148a-3p
mmu-miR-99b-3p	mmu-miR-195a-5p		mmu-miR-183-5p	mmu-miR-1968-5p	mmu-miR-5615-5p	mmu-miR-27a-3p
mmu-miR-101a-5p	mmu-miR-195b		mmu-miR-184-3p		mmu-miR-9-5p	mmu-miR-148b-3p
mmu-miR-124-5p	mmu-miR-15a-5p		mmu-miR-185-5p		mmu-miR-6927-5p	mmu-miR-342-5p
mmu-miR-125a-5p	mmu-miR-6353		mmu-miR-185-3p		mmu-miR-5627-3p	mmu-miR-346-3p
mmu-miR-125a-3p	mmu-miR-6342		mmu-miR-188-3p		mmu-miR-9769-5p	mmu-miR-214-5p
mmu-miR-125b-2-3p	mmu-miR-322-5p		mmu-miR-24-1-5p		mmu-miR-6403	mmu-miR-214-3p
mmu-miR-127-5p	mmu-miR-15b-5p		mmu-miR-24-3p		mmu-miR-761	mmu-miR-320-5p
mmu-miR-127-3p	mmu-miR-497a-5p		mmu-miR-193a-5p		mmu-miR-3113-5p	mmu-miR-532-5p
mmu-miR-128-1-5p	mmu-miR-344e-3p		mmu-miR-199a-5p		mmu-miR-3113-3p	mmu-miR-532-3p
mmu-miR-134-5p	mmu-miR-344d-3p		mmu-miR-202-5p		mmu-miR-717	mmu-miR-484
mmu-miR-138-5p	mmu-miR-410-3p		mmu-miR-206-3p		mmu-miR-6957-5p	mmu-miR-301b-3p
mmu-miR-141-5p	Poorly conserved sites		mmu-miR-298-5p		mmu-miR-5114	mmu-miR-3475-3p
mmu-miR-142a-3p	mmu-miR-466n-5p		mmu-miR-106a-5p		mmu-miR-5133	mmu-miR-3099-5p
mmu-miR-145a-5p	mmu-miR-466j		mmu-miR-106b-5p		mmu-miR-6951-3p	mmu-miR-423-5p
mmu-miR-150-3p	mmu-miR-654-3p		mmu-miR-130b-5p		mmu-miR-7243-3p	mmu-miR-692
mmu-miR-10b-3p	mmu-miR-6934-5p		mmu-miR-30c-1-3p		mmu-miR-8114	mmu-miR-712-5p
mmu-miR-186-5p	mmu-miR-1957a		mmu-miR-30c-2-3p		mmu-miR-669b-5p	mmu-miR-721
mmu-miR-187-5p	mmu-miR-876-3p		mmu-miR-16-1-3p		mmu-miR-7210-3p	mmu-miR-193b-5p
mmu-miR-191-5p	mmu-miR-15a-3p		mmu-miR-18a-5p		mmu-miR-7090-5p	mmu-miR-3088-3p
mmu-miR-193a-3p	mmu-miR-3962		mmu-miR-18a-3p		mmu-miR-126a-5p	mmu-miR-3474
mmu-miR-194-1-3p	mmu-miR-133a-5p		mmu-miR-20a-5p			mmu-miR-28c
mmu-miR-201-5p	mmu-miR-103-2-5p		mmu-miR-23a-5p			mmu-miR-28b
mmu-miR-201-3p	mmu-miR-6240		mmu-miR-92a-2-5p			mmu-miR-5107-5p
mmu-miR-203-5p	mmu-miR-330-3p.1		mmu-miR-93-5p			mmu-miR-1231-5p
mmu-miR-204-5p	mmu-miR-291b-5p		mmu-miR-93-3p			mmu-miR-5622-5p
mmu-miR-205-3p	mmu-miR-291a-5p		mmu-miR-103-1-5p			mmu-miR-5710
mmu-miR-206-5p	mmu-miR-540-5p		mmu-miR-103-3p			mmu-miR-6340
mmu-miR-207	mmu-miR-7232-3p		mmu-miR-325-3p			mmu-miR-6341
mmu-miR-143-5p	mmu-miR-758-5p		mmu-miR-326-5p			mmu-miR-6905-5p
mmu-miR-290a-5p	mmu-miR-3066-5p		mmu-miR-328-5p			mmu-miR-6918-5p
mmu-miR-291a-3p	mmu-miR-130a-5p		mmu-miR-331-3p			mmu-miR-6919-3p
mmu-miR-292a-5p	mmu-miR-7014-3p		mmu-miR-339-5p			mmu-miR-6921-5p
mmu-miR-292a-3p	mmu-miR-129-2-3p		mmu-miR-107-5p			mmu-miR-6927-3p
mmu-miR-293-3p	mmu-miR-1930-5p		mmu-miR-107-3p			mmu-miR-6938-3p
mmu-miR-294-5p	mmu-miR-6897-5p		mmu-miR-17-5p			mmu-miR-6945-5p
mmu-miR-294-3p	mmu-miR-299a-3p		mmu-miR-28a-5p			mmu-miR-6945-3p
mmu-miR-295-3p	mmu-miR-3069-5p		mmu-miR-320-3p			mmu-miR-6950-3p
mmu-miR-296-3p	mmu-miR-34c-5p		mmu-miR-222-5p			mmu-miR-6953-5p
mmu-miR-297a-5p	mmu-miR-34a-5p		mmu-miR-199b-5p			mmu-miR-6959-5p
mmu-miR-298-3p	mmu-miR-7655-5p		mmu-miR-92a-1-5p			mmu-miR-6972-5p
mmu-miR-302a-3p	mmu-miR-7064-3p		mmu-miR-7b-3p			mmu-miR-6991-5p
mmu-let-7d-5p	mmu-miR-3086-3p		mmu-miR-379-3p			mmu-miR-6994-5p
mmu-miR-106a-3p	mmu-miR-22-3p		mmu-miR-380-5p			mmu-miR-6995-3p
mmu-miR-208a-5p	mmu-miR-883a-5p		mmu-miR-411-3p			mmu-miR-7001-5p
mmu-let-7a-5p	mmu-miR-7681-3p		mmu-miR-370-5p			mmu-miR-7012-5p
mmu-let-7a-1-3p	mmu-miR-1953		mmu-miR-370-3p			mmu-miR-7033-5p
mmu-let-7b-5p	mmu-miR-186-3p		mmu-miR-452-3p			mmu-miR-7037-3p
mmu-let-7b-3p	mmu-miR-29b-1-5p		mmu-miR-470-5p			mmu-miR-7057-5p
mmu-let-7c-2-3p	mmu-miR-152-5p		mmu-miR-486a-3p			mmu-miR-7066-5p
mmu-let-7e-5p	mmu-miR-1191b-5p		mmu-miR-543-3p			mmu-miR-7088-3p
mmu-let-7e-3p	mmu-miR-150-5p		mmu-miR-541-5p			mmu-miR-7116-3p
mmu-let-7f-1-3p	mmu-miR-1904		mmu-miR-542-3p			mmu-miR-7224-5p
mmu-let-7f-2-3p	mmu-miR-6996-5p		mmu-miR-20b-5p			mmu-miR-7684-5p
mmu-miR-20a-3p	mmu-miR-7019-5p		mmu-miR-302d-5p			mmu-miR-3473f
mmu-miR-21a-5p	mmu-miR-183-5p.2		mmu-miR-1224-3p			mmu-miR-8113
mmu-miR-23a-3p	mmu-miR-96-5p		mmu-miR-301b-5p			mmu-miR-8119
mmu-miR-26b-3p	mmu-miR-212-5p		mmu-miR-1249-5p			mmu-miR-205-5p
mmu-miR-29c-5p	mmu-miR-7657-3p		mmu-miR-668-3p			mmu-miR-130c
mmu-miR-27a-5p	mmu-miR-147-5p		mmu-miR-762			mmu-miR-6539
mmu-miR-31-5p	mmu-miR-6903-5p		mmu-miR-672-3p			mmu-miR-6919-5p
mmu-miR-96-3p	mmu-miR-450a-1-3p		mmu-miR-3059-5p			mmu-miR-6953-3p
mmu-miR-324-5p	mmu-miR-450b-3p		mmu-miR-3099-3p			mmu-miR-7067-5p
mmu-miR-325-5p	mmu-miR-465c-3p		mmu-miR-3106-3p			mmu-miR-7070-5p
mmu-miR-326-3p	mmu-miR-465a-3p		mmu-miR-673-5p			mmu-miR-7094b-2-5p
mmu-miR-328-3p	mmu-miR-465b-3p		mmu-miR-449c-5p			mmu-miR-7243-5p
mmu-miR-329-5p	mmu-miR-6537-3p		mmu-miR-690
mmu-miR-330-5p	mmu-miR-3074-1-3p		mmu-miR-491-5p
mmu-miR-330-3p	mmu-miR-669e-3p		mmu-miR-705
mmu-miR-331-5p	mmu-miR-5618-5p		mmu-miR-708-5p
mmu-miR-148b-5p	mmu-miR-491-3p		mmu-miR-743b-5p
mmu-miR-344-5p	mmu-miR-8120		mmu-miR-871-3p
mmu-miR-345-3p	mmu-miR-7662-5p		mmu-miR-343
mmu-miR-346-5p	mmu-miR-1247-5p		mmu-miR-466h-5p
mmu-miR-351-3p	mmu-miR-505-3p.2		mmu-miR-504-3p
mmu-miR-10a-5p	mmu-miR-505-3p.1		mmu-miR-449b
mmu-miR-17-3p	mmu-miR-5627-5p		mmu-miR-511-5p
mmu-miR-25-5p	mmu-miR-6969-5p		mmu-miR-466l-3p
mmu-miR-25-3p	mmu-miR-34a-3p		mmu-miR-1197-5p
mmu-miR-139-5p	mmu-miR-221-5p		mmu-miR-1903
mmu-miR-210-3p	mmu-miR-145a-3p		mmu-miR-1892
mmu-miR-33-3p	mmu-miR-7051-3p		mmu-miR-1894-5p
mmu-miR-211-5p	mmu-miR-680		mmu-miR-1941-5p
mmu-miR-211-3p	mmu-miR-7032-3p		mmu-miR-1943-5p
mmu-miR-29b-2-5p	mmu-miR-714		mmu-miR-1955-5p
mmu-miR-135a-2-3p	mmu-miR-3620-5p		mmu-miR-1958
mmu-miR-181b-5p	mmu-miR-7658-5p		mmu-miR-1960
mmu-miR-125b-1-3p	mmu-miR-433-3p		mmu-miR-1962
mmu-miR-217-3p	mmu-miR-7002-5p		mmu-miR-1966-5p
mmu-miR-194-2-3p	mmu-miR-6948-5p		mmu-miR-1967
mmu-miR-361-3p	mmu-miR-3073a-5p		mmu-miR-1982-5p
mmu-miR-365-1-5p	mmu-miR-3073b-5p		mmu-miR-664-5p
mmu-miR-376a-5p	mmu-miR-6913-5p		mmu-miR-3057-5p
mmu-miR-378a-5p	mmu-miR-760-5p		mmu-miR-3064-5p
mmu-miR-383-5p	mmu-miR-3094-5p		mmu-miR-3075-3p
mmu-miR-383-3p	mmu-miR-6379		mmu-miR-3076-5p
mmu-miR-133b-5p	mmu-miR-7018-3p		mmu-miR-3078-3p
mmu-miR-133b-3p	mmu-miR-7023-3p		mmu-miR-3083-5p
mmu-miR-196b-5p	mmu-miR-3057-3p		mmu-miR-3087-5p
mmu-miR-196b-3p	mmu-miR-301a-5p		mmu-miR-3090-5p
mmu-miR-409-5p	mmu-miR-7215-3p		mmu-miR-3095-5p
mmu-miR-425-5p	mmu-miR-6899-5p		mmu-miR-3097-3p
mmu-miR-431-3p	mmu-miR-350-5p		mmu-miR-3098-3p
mmu-miR-434-5p	mmu-miR-291b-3p		mmu-miR-3100-5p
mmu-miR-365-2-5p	mmu-miR-3060-3p		mmu-miR-3100-3p
mmu-miR-452-5p	mmu-miR-376b-3p		mmu-miR-344f-3p
mmu-miR-489-3p	mmu-miR-3071-5p		mmu-miR-3105-3p
mmu-miR-483-5p	mmu-miR-466q		mmu-miR-486b-3p
mmu-miR-483-3p	mmu-miR-100-3p		mmu-miR-3109-5p
mmu-miR-485-3p	mmu-miR-3085-3p		mmu-miR-3110-5p
mmu-miR-486a-5p	mmu-miR-7679-5p		mmu-miR-3112-3p
mmu-miR-546	mmu-miR-764-3p		mmu-miR-3473a
mmu-miR-541-3p	mmu-miR-7670-5p		mmu-miR-3473b
mmu-miR-367-5p	mmu-miR-3074-2-3p		mmu-miR-5046
mmu-miR-494-5p	mmu-miR-758-3p		mmu-miR-3473c
mmu-miR-376c-5p	mmu-miR-153-5p		mmu-miR-5112
mmu-miR-20b-3p	mmu-miR-7214-3p		mmu-miR-5113
mmu-miR-503-3p	mmu-miR-455-3p.1		mmu-miR-5120
mmu-miR-302c-3p	mmu-miR-7213-5p		mmu-miR-5121
mmu-miR-302d-3p	mmu-miR-24-2-5p		mmu-miR-5125
mmu-miR-1224-5p	mmu-miR-144-3p		mmu-miR-5127
mmu-miR-1247-3p	mmu-miR-7688-3p		mmu-miR-5129-5p
mmu-miR-675-5p	mmu-miR-703		mmu-miR-5130
mmu-miR-744-5p	mmu-miR-3108-5p		mmu-miR-299b-3p
mmu-miR-374b-5p	mmu-miR-504-5p		mmu-miR-1231-3p
mmu-miR-592-5p	mmu-miR-7650-3p		mmu-miR-5620-3p
mmu-miR-592-3p	mmu-miR-30e-5p		mmu-miR-5626-5p
mmu-miR-1264-5p	mmu-miR-384-5p		mmu-miR-6344
mmu-miR-551b-5p	mmu-miR-30d-5p		mmu-miR-6349
mmu-miR-671-5p	mmu-miR-30a-5p		mmu-miR-6352
mmu-miR-1843a-5p	mmu-miR-30c-5p		mmu-miR-6356
mmu-miR-665-3p	mmu-miR-30b-5p		mmu-miR-6361
mmu-miR-667-5p	mmu-miR-7a-2-3p		mmu-miR-6368
mmu-miR-667-3p	mmu-miR-3473e		mmu-miR-6369
mmu-miR-770-5p	mmu-miR-140-3p.2		mmu-miR-6383
mmu-miR-3475-5p	mmu-miR-1193-3p		mmu-miR-6388
mmu-miR-344d-3-5p	mmu-miR-292b-3p		mmu-miR-5124b
mmu-miR-802-3p	mmu-miR-873a-5p.2		mmu-miR-6391
mmu-miR-670-5p	mmu-miR-466g		mmu-miR-6399
mmu-miR-670-3p	mmu-miR-27b-5p		mmu-miR-6404
mmu-miR-1298-3p	mmu-miR-1933-3p		mmu-miR-6405
mmu-miR-764-5p	mmu-miR-5615-3p		mmu-miR-6409
mmu-miR-3059-3p	mmu-miR-7238-3p		mmu-miR-6410
mmu-miR-3058-5p	mmu-miR-6411		mmu-miR-6413
mmu-miR-3058-3p	mmu-miR-7225-3p		mmu-miR-6418-5p
mmu-miR-3106-5p	mmu-miR-6951-5p		mmu-miR-6419
mmu-miR-763	mmu-miR-138-2-3p		mmu-miR-6896-3p
mmu-miR-666-5p	mmu-miR-5101		mmu-miR-6899-3p
mmu-miR-496a-5p	mmu-miR-7234-5p		mmu-miR-6900-5p
mmu-miR-673-3p	mmu-miR-3062-5p		mmu-miR-6901-5p
mmu-miR-674-5p	mmu-miR-363-5p		mmu-miR-6904-5p
mmu-miR-674-3p	mmu-miR-3964		mmu-miR-6906-5p
mmu-miR-344d-2-5p	mmu-miR-3094-3p		mmu-miR-6907-5p
mmu-miR-488-3p	mmu-miR-302c-5p		mmu-miR-6908-5p
mmu-miR-678	mmu-miR-302b-5p		mmu-miR-6908-3p
mmu-miR-423-3p	mmu-miR-876-5p		mmu-miR-6911-5p
mmu-miR-679-5p	mmu-miR-7241-5p		mmu-miR-6914-5p
mmu-miR-679-3p	mmu-miR-6400		mmu-miR-6914-3p
mmu-miR-495-5p	mmu-miR-6416-3p		mmu-miR-6915-5p
mmu-miR-449c-3p	mmu-miR-7081-3p		mmu-miR-6917-3p
mmu-miR-684	mmu-miR-879-5p		mmu-miR-6922-5p
mmu-miR-691	mmu-miR-6977-5p		mmu-miR-6923-5p
mmu-miR-146b-3p	mmu-miR-882		mmu-miR-6924-5p
mmu-miR-669c-5p	mmu-miR-7064-5p		mmu-miR-6925-5p
mmu-miR-695	mmu-miR-7035-3p		mmu-miR-6925-3p
mmu-miR-499-3p	mmu-miR-126b-5p		mmu-miR-6929-5p
mmu-miR-455-3p	mmu-miR-5623-5p		mmu-miR-6934-3p
mmu-miR-697			mmu-miR-6935-5p
mmu-miR-698-5p			mmu-miR-6936-5p
mmu-miR-698-3p			mmu-miR-6938-5p
mmu-miR-700-5p			mmu-miR-6939-5p
mmu-miR-704			mmu-miR-6940-5p
mmu-miR-710			mmu-miR-6947-5p
mmu-miR-711			mmu-miR-6948-3p
mmu-miR-500-5p			mmu-miR-6949-5p
mmu-miR-500-3p			mmu-miR-6949-3p
mmu-miR-501-5p			mmu-miR-6952-3p
mmu-miR-501-3p			mmu-miR-6954-5p
mmu-miR-505-5p			mmu-miR-6954-3p
mmu-miR-505-3p			mmu-miR-6958-5p
mmu-miR-652-5p			mmu-miR-6961-5p
mmu-miR-652-3p			mmu-miR-6961-3p
mmu-miR-490-5p			mmu-miR-6963-5p
mmu-miR-676-5p			mmu-miR-6963-3p
mmu-miR-676-3p			mmu-miR-3547-5p
mmu-miR-615-5p			mmu-miR-6967-5p
mmu-miR-615-3p			mmu-miR-6974-5p
mmu-miR-742-3p			mmu-miR-6975-3p
mmu-miR-743a-5p			mmu-miR-6976-3p
mmu-miR-743a-3p			mmu-miR-6978-5p
mmu-miR-190b-3p			mmu-miR-6979-5p
mmu-miR-105			mmu-miR-6980-5p
mmu-miR-327			mmu-miR-6983-5p
mmu-miR-466f-5p			mmu-miR-6984-5p
mmu-miR-467d-5p			mmu-miR-6985-3p
mmu-miR-493-5p			mmu-miR-6987-5p
mmu-miR-493-3p			mmu-miR-6987-3p
mmu-miR-509-5p			mmu-miR-6990-5p
mmu-miR-574-5p			mmu-miR-6991-3p
mmu-miR-92b-5p			mmu-miR-6992-5p
mmu-miR-872-3p			mmu-miR-6993-5p
mmu-miR-873a-5p			mmu-miR-6998-5p
mmu-miR-877-5p			mmu-miR-6998-3p
mmu-miR-877-3p			mmu-miR-6999-5p
mmu-miR-1188-5p			mmu-miR-6973b-3p
mmu-miR-1188-3p			mmu-miR-7004-3p
mmu-miR-466f			mmu-miR-7007-5p
mmu-miR-1190			mmu-miR-7008-5p
mmu-miR-1193-5p			mmu-miR-7010-3p
mmu-miR-669e-5p			mmu-miR-7011-3p
mmu-miR-1198-5p			mmu-miR-7016-5p
mmu-miR-1897-5p			mmu-miR-7016-3p
mmu-miR-1897-3p			mmu-miR-7017-5p
mmu-miR-1899			mmu-miR-7017-3p
mmu-miR-1906			mmu-miR-7020-5p
mmu-miR-1896			mmu-miR-7022-5p
mmu-miR-1898			mmu-miR-7022-3p
mmu-miR-1894-3p			mmu-miR-7024-3p
mmu-miR-1928			mmu-miR-7027-5p
mmu-miR-1929-3p			mmu-miR-7028-5p
mmu-miR-1933-5p			mmu-miR-7028-3p
mmu-miR-1934-3p			mmu-miR-7030-5p
mmu-miR-1936			mmu-miR-7033-3p
mmu-miR-1938			mmu-miR-7034-3p
mmu-miR-1943-3p			mmu-miR-7035-5p
mmu-miR-1306-5p			mmu-miR-7041-3p
mmu-miR-1306-3p			mmu-miR-7042-3p
mmu-miR-1947-5p			mmu-miR-7047-3p
mmu-miR-1950			mmu-miR-7048-5p
mmu-miR-1952			mmu-miR-7048-3p
mmu-miR-1954			mmu-miR-7049-5p
mmu-miR-1955-3p			mmu-miR-7049-3p
mmu-miR-669n			mmu-miR-7050-5p
mmu-miR-1963			mmu-miR-7052-3p
mmu-miR-1964-5p			mmu-miR-7053-3p
mmu-miR-1964-3p			mmu-miR-7054-5p
mmu-miR-1966-3p			mmu-miR-7056-5p
mmu-miR-1968-3p			mmu-miR-7061-5p
mmu-miR-1970			mmu-miR-7063-5p
mmu-miR-1971			mmu-miR-7063-3p
mmu-miR-1982-3p			mmu-miR-7065-3p
mmu-miR-2137			mmu-miR-7068-5p
mmu-miR-1251-5p			mmu-miR-7068-3p
mmu-miR-3061-3p			mmu-miR-7070-3p
mmu-miR-3063-5p			mmu-miR-7075-5p
mmu-miR-3066-3p			mmu-miR-7076-5p
mmu-miR-3070-5p			mmu-miR-7077-3p
mmu-miR-3072-5p			mmu-miR-7079-5p
mmu-miR-3072-3p			mmu-miR-7082-3p
mmu-miR-3073a-3p			mmu-miR-7083-3p
mmu-miR-3075-5p			mmu-miR-7086-5p
mmu-miR-3076-3p			mmu-miR-7087-5p
mmu-miR-3077-5p			mmu-miR-7087-3p
mmu-miR-3077-3p			mmu-miR-7089-3p
mmu-miR-3081-5p			mmu-miR-7091-5p
mmu-miR-3081-3p			mmu-miR-7115-3p
mmu-miR-3084-5p			mmu-miR-7117-3p
mmu-miR-3084-3p			mmu-miR-7118-5p
mmu-miR-3086-5p			mmu-miR-7215-5p
mmu-miR-3089-3p			mmu-miR-7218-5p
mmu-miR-3091-3p			mmu-miR-7221-5p
mmu-miR-3092-5p			mmu-miR-7235-3p
mmu-miR-3093-3p			mmu-miR-7237-5p
mmu-miR-3095-3p			mmu-miR-7242-5p
mmu-miR-3097-5p			mmu-miR-7242-3p
mmu-miR-3101-3p			mmu-miR-7578
mmu-miR-344e-5p			mmu-miR-7649-3p
mmu-miR-344b-5p			mmu-miR-7036b-3p
mmu-miR-344c-5p			mmu-miR-7652-3p
mmu-miR-344c-3p			mmu-miR-7656-3p
mmu-miR-344g-5p			mmu-miR-7660-3p
mmu-miR-3102-5p			mmu-miR-7665-3p
mmu-miR-3102-5p.2-5p			mmu-miR-7672-5p
mmu-miR-3102-3p			mmu-miR-7674-3p
mmu-miR-3103-5p			mmu-miR-7676-5p
mmu-miR-3104-5p			mmu-miR-129b-3p
mmu-miR-3104-3p			mmu-miR-7678-3p
mmu-miR-486b-5p			mmu-miR-6715-5p
mmu-miR-3108-3p			mmu-miR-7682-3p
mmu-miR-3109-3p			mmu-miR-7683-3p
mmu-miR-374c-5p			mmu-miR-7685-5p
mmu-miR-3112-5p			mmu-miR-7686-5p
mmu-miR-1912-5p			mmu-miR-1258-5p
mmu-miR-3470b			mmu-miR-8100
mmu-miR-3472			mmu-miR-497b
mmu-miR-3960			mmu-miR-1668
mmu-miR-1843b-5p			mmu-miR-3154
mmu-miR-378b			mmu-miR-140-5p
mmu-miR-3970			mmu-miR-129-1-3p
mmu-miR-5099			mmu-miR-204-3p
mmu-miR-5104			mmu-miR-34b-5p
mmu-miR-5106			mmu-miR-19b-2-5p
mmu-miR-5107-3p			mmu-miR-19b-1-5p
mmu-miR-5110			mmu-miR-485-5p
mmu-miR-5116			mmu-miR-540-3p
mmu-miR-5118			mmu-miR-709
mmu-miR-3572-5p			mmu-miR-490-3p
mmu-miR-3572-3p			mmu-miR-18b-5p
mmu-miR-5128			mmu-miR-669m-5p
mmu-miR-5129-3p			mmu-miR-466m-5p
mmu-miR-5132-5p			mmu-miR-3090-3p
mmu-miR-5134-5p			mmu-miR-344g-3p
mmu-miR-5134-3p			mmu-miR-5616-5p
mmu-miR-5135			mmu-miR-6363
mmu-miR-5617-5p			mmu-miR-6944-5p
mmu-miR-5617-3p			mmu-miR-7003-5p
mmu-miR-5620-5p			mmu-miR-7007-3p
mmu-miR-5621-3p			mmu-miR-7032-5p
mmu-miR-5622-3p			mmu-miR-7069-3p
mmu-miR-5623-3p			mmu-miR-7072-5p
mmu-miR-5624-5p			mmu-miR-7084-3p
mmu-miR-5624-3p			mmu-miR-7226-5p
mmu-miR-5625-3p			mmu-miR-7651-3p
mmu-miR-344h-5p			mmu-miR-7687-3p
mmu-miR-344i			mmu-miR-9768-3p
mmu-miR-5709-5p			mmu-miR-449a-5p
mmu-miR-5709-3p			mmu-miR-683
mmu-miR-6236			mmu-miR-1907
mmu-miR-6238			mmu-miR-7010-5p
mmu-miR-6337			mmu-miR-7222-5p
mmu-miR-6343			mmu-miR-7648-3p
mmu-miR-6346			mmu-miR-7653-5p
mmu-miR-6347
mmu-miR-6351
mmu-miR-6354
mmu-miR-6359
mmu-miR-6360
mmu-miR-145b
mmu-miR-6362
mmu-miR-6366
mmu-miR-6367
mmu-miR-6370
mmu-miR-6372
mmu-miR-6373
mmu-miR-6377
mmu-let-7j
mmu-miR-6380
mmu-miR-6381
mmu-miR-6384
mmu-miR-6385
mmu-miR-6387
mmu-miR-6395
mmu-miR-6396
mmu-miR-496b
mmu-miR-6406
mmu-miR-6407
mmu-miR-6408
mmu-miR-378d
mmu-miR-6414
mmu-miR-6415
mmu-miR-6416-5p
mmu-miR-6418-3p
mmu-miR-873b
mmu-miR-451b
mmu-let-7k
mmu-miR-6537-5p
mmu-miR-6540-5p
mmu-miR-6540-3p
mmu-miR-6541
mmu-miR-6897-3p
mmu-miR-6898-5p
mmu-miR-6898-3p
mmu-miR-6902-3p
mmu-miR-6903-3p
mmu-miR-6906-3p
mmu-miR-6909-3p
mmu-miR-6910-5p
mmu-miR-6910-3p
mmu-miR-6912-5p
mmu-miR-6912-3p
mmu-miR-6913-3p
mmu-miR-6915-3p
mmu-miR-6916-5p
mmu-miR-6916-3p
mmu-miR-6917-5p
mmu-miR-6918-3p
mmu-miR-6920-3p
mmu-miR-6921-3p
mmu-miR-6922-3p
mmu-miR-6923-3p
mmu-miR-6924-3p
mmu-miR-6926-3p
mmu-miR-6928-5p
mmu-miR-6930-5p
mmu-miR-6930-3p
mmu-miR-6931-5p
mmu-miR-6932-3p
mmu-miR-6933-3p
mmu-miR-6935-3p
mmu-miR-6937-3p
mmu-miR-6939-3p
mmu-miR-6940-3p
mmu-miR-6941-5p
mmu-miR-6942-5p
mmu-miR-6942-3p
mmu-miR-6943-5p
mmu-miR-6944-3p
mmu-miR-6946-3p
mmu-miR-6947-3p
mmu-miR-6950-5p
mmu-miR-6952-5p
mmu-miR-6955-5p
mmu-miR-6956-3p
mmu-miR-6957-3p
mmu-miR-6959-3p
mmu-miR-6960-5p
mmu-miR-6960-3p
mmu-miR-6962-5p
mmu-miR-6962-3p
mmu-miR-6964-5p
mmu-miR-6965-5p
mmu-miR-6965-3p
mmu-miR-6966-3p
mmu-miR-6967-3p
mmu-miR-6968-5p
mmu-miR-6968-3p
mmu-miR-6969-3p
mmu-miR-6970-5p
mmu-miR-6971-5p
mmu-miR-6971-3p
mmu-miR-6973a-5p
mmu-miR-6974-3p
mmu-miR-6975-5p
mmu-miR-6976-5p
mmu-miR-6978-3p
mmu-miR-6979-3p
mmu-miR-6981-5p
mmu-miR-6981-3p
mmu-miR-6982-5p
mmu-miR-6982-3p
mmu-miR-6984-3p
mmu-miR-6985-5p
mmu-miR-6986-5p
mmu-miR-6986-3p
mmu-miR-6988-3p
mmu-miR-6989-5p
mmu-miR-6990-3p
mmu-miR-6993-3p
mmu-miR-6995-5p
mmu-miR-6996-3p
mmu-miR-6997-5p
mmu-miR-6997-3p
mmu-miR-6999-3p
mmu-miR-7000-5p
mmu-miR-7000-3p
mmu-miR-7001-3p
mmu-miR-7002-3p
mmu-miR-6973b-5p
mmu-miR-7003-3p
mmu-miR-7005-5p
mmu-miR-7005-3p
mmu-miR-7006-5p
mmu-miR-7008-3p
mmu-miR-7009-5p
mmu-miR-7009-3p
mmu-miR-7011-5p
mmu-miR-7012-3p
mmu-miR-7013-5p
mmu-miR-7014-5p
mmu-miR-7015-5p
mmu-miR-7018-5p
mmu-miR-7020-3p
mmu-miR-7021-3p
mmu-miR-7024-5p
mmu-miR-7025-3p
mmu-miR-7026-5p
mmu-miR-7026-3p
mmu-miR-7027-3p
mmu-miR-7029-3p
mmu-miR-7030-3p
mmu-miR-7031-5p
mmu-miR-7031-3p
mmu-miR-7034-5p
mmu-miR-7036a-3p
mmu-miR-7037-5p
mmu-miR-7039-5p
mmu-miR-7039-3p
mmu-miR-7040-3p
mmu-miR-7041-5p
mmu-miR-7042-5p
mmu-miR-7043-5p
mmu-miR-7043-3p
mmu-miR-7044-5p
mmu-miR-7044-3p
mmu-miR-7045-5p
mmu-miR-7045-3p
mmu-miR-7046-5p
mmu-miR-7046-3p
mmu-miR-7047-5p
mmu-miR-7056-3p
mmu-miR-7058-5p
mmu-miR-7058-3p
mmu-miR-7059-3p
mmu-miR-7060-3p
mmu-miR-7061-3p
mmu-miR-7062-5p
mmu-miR-7065-5p
mmu-miR-7066-3p
mmu-miR-6769b-5p
mmu-miR-6769b-3p
mmu-miR-7071-3p
mmu-miR-7072-3p
mmu-miR-7073-5p
mmu-miR-7073-3p
mmu-miR-7074-5p
mmu-miR-7074-3p
mmu-miR-7076-3p
mmu-miR-7077-5p
mmu-miR-7078-5p
mmu-miR-7079-3p
mmu-miR-7080-5p
mmu-miR-7081-5p
mmu-miR-7082-5p
mmu-miR-7083-5p
mmu-miR-7084-5p
mmu-miR-7085-5p
mmu-miR-7088-5p
mmu-miR-7091-3p
mmu-miR-7092-5p
mmu-miR-7092-3p
mmu-miR-7093-5p
mmu-miR-7094-1-5p
mmu-miR-7094-3p
mmu-miR-7115-5p
mmu-miR-7118-3p
mmu-miR-7210-5p
mmu-miR-7211-5p
mmu-miR-7211-3p
mmu-miR-7212-5p
mmu-miR-7212-3p
mmu-miR-7213-3p
mmu-miR-7214-5p
mmu-miR-7216-5p
mmu-miR-7217-3p
mmu-miR-7218-3p
mmu-miR-7219-5p
mmu-miR-7219-3p
mmu-miR-7220-3p
mmu-miR-7221-3p
mmu-miR-7222-3p
mmu-miR-7223-5p
mmu-miR-7226-3p
mmu-miR-7228-3p
mmu-miR-7229-3p
mmu-miR-7230-5p
mmu-miR-7231-5p
mmu-miR-7231-3p
mmu-miR-7233-5p
mmu-miR-7233-3p
mmu-miR-7235-5p
mmu-miR-7237-3p
mmu-miR-7238-5p
mmu-miR-7239-3p
mmu-miR-7240-5p
mmu-miR-7240-3p
mmu-miR-6546-5p
mmu-miR-6546-3p
mmu-miR-7646-3p
mmu-miR-7647-5p
mmu-miR-7647-3p
mmu-miR-219b-5p
mmu-miR-7652-5p
mmu-miR-7656-5p
mmu-miR-7658-3p
mmu-miR-7659-5p
mmu-miR-7659-3p
mmu-miR-7661-5p
mmu-miR-7661-3p
mmu-miR-7662-3p
mmu-miR-7663-3p
mmu-miR-7665-5p
mmu-miR-7666-5p
mmu-miR-7666-3p
mmu-miR-7667-5p
mmu-miR-7667-3p
mmu-miR-7668-3p
mmu-miR-7670-3p
mmu-miR-7671-5p
mmu-miR-7671-3p
mmu-miR-3569-5p
mmu-miR-3569-3p
mmu-miR-7674-5p
mmu-miR-7676-3p
mmu-miR-129b-5p
mmu-miR-292b-5p
mmu-miR-1191b-3p
mmu-miR-7678-5p
mmu-miR-7679-3p
mmu-miR-7680-3p
mmu-miR-465d-3p
mmu-miR-7681-5p
mmu-miR-7682-5p
mmu-miR-7683-5p
mmu-miR-216c-3p
mmu-miR-219c-5p
mmu-miR-219c-3p
mmu-miR-7685-3p
mmu-miR-7686-3p
mmu-miR-7687-5p
mmu-miR-1258-3p
mmu-miR-7688-5p
mmu-miR-7689-5p
mmu-miR-7689-3p
mmu-miR-8090
mmu-miR-8092
mmu-miR-8093
mmu-miR-8095
mmu-miR-8096
mmu-miR-8097
mmu-miR-8098
mmu-miR-8099
mmu-miR-8101
mmu-miR-8102
mmu-miR-8103
mmu-miR-8104
mmu-miR-8105
mmu-miR-8107
mmu-miR-8108
mmu-miR-8110
mmu-miR-8116
mmu-miR-3473g
mmu-miR-3552
mmu-miR-9718
mmu-miR-1271-5p
mmu-miR-1911-3p
mmu-miR-5104b-5p
mmu-miR-12178-5p
mmu-miR-12179-5p
mmu-miR-12180-3p
mmu-miR-12181-3p
mmu-miR-12183-5p
mmu-miR-12184-5p
mmu-miR-12185-5p
mmu-miR-12185-3p
mmu-miR-12186-5p
mmu-miR-12187-5p
mmu-miR-12187-3p
mmu-miR-1970b-5p
mmu-miR-12191-5p
mmu-miR-12192-5p
mmu-miR-12193-5p
mmu-miR-12195-5p
mmu-miR-12196-5p
mmu-miR-12197-3p
mmu-miR-12201-3p
mmu-miR-12202-3p
mmu-miR-12203-3p
mmu-miR-1970c-3p
mmu-miR-12206-5p
mmu-miR-30b-3p
mmu-miR-133a-3p
mmu-miR-137-5p
mmu-miR-149-5p
mmu-miR-300-5p
mmu-miR-300-3p
mmu-miR-192-3p
mmu-let-7a-2-3p
mmu-let-7c-5p
mmu-let-7f-5p
mmu-miR-21a-3p
mmu-miR-26a-1-3p
mmu-miR-29a-5p
mmu-miR-337-5p
mmu-miR-341-3p
mmu-miR-345-5p
mmu-miR-351-5p
mmu-miR-135b-3p
mmu-miR-139-3p
mmu-miR-222-3p
mmu-miR-224-3p
mmu-miR-381-5p
mmu-miR-376b-5p
mmu-miR-425-3p
mmu-miR-448-3p
mmu-miR-1249-3p
mmu-miR-671-3p
mmu-miR-1843a-3p
mmu-miR-672-5p
mmu-miR-760-3p
mmu-miR-696
mmu-miR-707
mmu-miR-181d-5p
mmu-miR-181d-3p
mmu-miR-880-3p
mmu-miR-18b-3p
mmu-miR-875-5p
mmu-miR-669f-5p
mmu-miR-1197-3p
mmu-miR-1895
mmu-miR-1901
mmu-miR-1930-3p
mmu-miR-1947-3p
mmu-miR-1981-5p
mmu-miR-2861
mmu-miR-3060-5p
mmu-miR-3061-5p
mmu-miR-3070-2-3p
mmu-miR-3078-5p
mmu-miR-3083-3p
mmu-miR-3091-5p
mmu-miR-3092-3p
mmu-miR-344f-5p
mmu-miR-3103-3p
mmu-miR-3470a
mmu-miR-5119
mmu-miR-5126
mmu-miR-5132-3p
mmu-miR-5136
mmu-miR-5625-5p
mmu-miR-5626-3p
mmu-miR-6237
mmu-miR-6244
mmu-miR-6338
mmu-miR-6358
mmu-miR-6392-3p
mmu-miR-6516-5p
mmu-miR-6900-3p
mmu-miR-6902-5p
mmu-miR-6920-5p
mmu-miR-6926-5p
mmu-miR-6929-3p
mmu-miR-6937-5p
mmu-miR-6943-3p
mmu-miR-6955-3p
mmu-miR-6980-3p
mmu-miR-6988-5p
mmu-miR-6989-3p
mmu-miR-7006-3p
mmu-miR-7036a-5p
mmu-miR-7038-5p
mmu-miR-7038-3p
mmu-miR-7040-5p
mmu-miR-7050-3p
mmu-miR-7052-5p
mmu-miR-7053-5p
mmu-miR-7054-3p
mmu-miR-7059-5p
mmu-miR-7060-5p
mmu-miR-7067-3p
mmu-miR-7069-5p
mmu-miR-7089-5p
mmu-miR-7119-5p
mmu-miR-7216-3p
mmu-miR-7239-5p
mmu-miR-7651-5p
mmu-miR-7036b-5p
mmu-miR-7669-3p
mmu-miR-7677-3p
mmu-miR-7684-3p
mmu-miR-290b-3p
mmu-miR-8091
mmu-miR-8111
mmu-miR-12182-3p
mmu-miR-12188-3p
mmu-miR-3083b-5p
mmu-miR-12191-3p
mmu-miR-12193-3p
mmu-miR-12194-3p
mmu-miR-12198-3p
mmu-miR-12201-5p
mmu-miR-12202-5p
mmu-miR-181a-2-3p
mmu-miR-122-5p
mmu-miR-299a-5p
mmu-miR-340-3p
mmu-miR-28a-3p
mmu-miR-451a
mmu-miR-468-3p
mmu-miR-471-3p
mmu-miR-681
mmu-miR-669k-5p
mmu-miR-669h-5p
mmu-miR-1194
mmu-miR-1931
mmu-miR-2136
mmu-miR-3070-3p
mmu-miR-3082-5p
mmu-miR-299b-5p
mmu-miR-6375
mmu-miR-6928-3p
mmu-miR-7015-3p
mmu-miR-7051-5p
mmu-miR-7055-5p
