# Supplementary material for: Systematic identification of potential key microRNAs and circRNAs in the dorsal root ganglia of mice with sciatic nerve injury
Source: Front Mol Neurosci. 2023 Mar 14;16:1119164. doi: 10.3389/fnmol.2023.1119164 (PMC10043392; doi:10.3389/fnmol.2023.1119164)
Supplement: Supplementary file 4 [file Table_4.XLSX]

## Sheet: Sheet1
miEAA - miRNA Enrichment and Annotation -- Analysis results
Category	Subcategory	Enrichment	P-value	P-adjusted	Q-value	Observed	miRNAs/precursors
Pathways (KEGG)	Alzheimer disease	enriched	2.89e-4	0.0192568	0.0192568	13	mmu-miR-181a-5p; mmu-miR-223-3p; mmu-miR-181b-5p; mmu-miR-181c-5p; mmu-miR-181d-5p; mmu-miR-667-3p; mmu-miR-495-3p; mmu-miR-466o-3p; mmu-miR-1192; mmu-miR-665-3p; mmu-miR-301b-3p; mmu-miR-712-5p; mmu-miR-205-5p
Pathways (KEGG)	Amino sugar and nucleotide sugar metabolism	enriched	3.07e-4	0.0192568	0.0192568	6	mmu-miR-223-3p; mmu-miR-181b-5p; mmu-miR-495-3p; mmu-miR-466o-3p; mmu-miR-1192; mmu-miR-1905
Pathways (KEGG)	Endocytosis	enriched	6.36e-4	0.0192568	0.0192568	29	mmu-miR-181a-5p; mmu-miR-223-3p; mmu-miR-181b-5p; mmu-miR-181c-5p; mmu-miR-181d-5p; mmu-miR-452-3p; mmu-miR-667-3p; mmu-miR-495-3p; mmu-miR-466o-3p; mmu-miR-185-5p; mmu-miR-222-3p; mmu-miR-3059-5p; mmu-miR-875-3p; mmu-miR-1192; mmu-miR-3473a; mmu-miR-665-3p; mmu-miR-221-3p; mmu-miR-27b-3p; mmu-miR-152-3p; mmu-miR-148a-3p; mmu-miR-27a-3p; mmu-miR-148b-3p; mmu-miR-532-5p; mmu-miR-301b-3p; mmu-miR-3…
Pathways (KEGG)	Hepatitis B	enriched	4.67e-4	0.0192568	0.0192568	25	mmu-miR-181a-5p; mmu-miR-223-3p; mmu-miR-181b-5p; mmu-miR-202-3p; mmu-miR-200c-3p; mmu-miR-495-3p; mmu-miR-466o-3p; mmu-miR-3095-3p; mmu-miR-125a-3p; mmu-miR-185-5p; mmu-miR-1192; mmu-miR-3473a; mmu-miR-665-3p; mmu-miR-27b-3p; mmu-miR-128-3p; mmu-miR-152-3p; mmu-miR-130b-3p; mmu-miR-148a-3p; mmu-miR-27a-3p; mmu-miR-148b-3p; mmu-miR-342-5p; mmu-miR-214-3p; mmu-miR-301b-3p; mmu-miR-3475-3p; mmu-miR…
Pathways (KEGG)	Human T-cell leukemia virus 1 infection	enriched	8.20e-4	0.0192568	0.0192568	29	mmu-miR-181a-5p; mmu-miR-223-3p; mmu-miR-181b-5p; mmu-miR-181c-5p; mmu-miR-181d-5p; mmu-miR-200c-3p; mmu-miR-452-3p; mmu-miR-495-3p; mmu-miR-466o-3p; mmu-miR-3095-3p; mmu-miR-125a-3p; mmu-miR-222-3p; mmu-miR-1192; mmu-miR-3473a; mmu-miR-665-3p; mmu-miR-27b-3p; mmu-miR-128-3p; mmu-miR-152-3p; mmu-miR-130b-3p; mmu-miR-148a-3p; mmu-miR-27a-3p; mmu-miR-148b-3p; mmu-miR-342-5p; mmu-miR-214-3p; mmu-miR…
Pathways (KEGG)	Human immunodeficiency virus 1 infection	enriched	8.59e-4	0.0192568	0.0192568	28	mmu-miR-181a-5p; mmu-miR-223-3p; mmu-miR-181b-5p; mmu-miR-181c-5p; mmu-miR-181d-5p; mmu-miR-200c-3p; mmu-miR-495-3p; mmu-miR-466o-3p; mmu-miR-3095-3p; mmu-miR-125a-3p; mmu-miR-185-5p; mmu-miR-3059-5p; mmu-miR-875-3p; mmu-miR-1192; mmu-miR-3473a; mmu-miR-665-3p; mmu-miR-152-3p; mmu-miR-148a-3p; mmu-miR-27a-3p; mmu-miR-148b-3p; mmu-miR-342-5p; mmu-miR-214-3p; mmu-miR-532-3p; mmu-miR-301b-3p; mmu-mi…
Pathways (KEGG)	Human papillomavirus infection	enriched	3.81e-4	0.0192568	0.0192568	34	mmu-miR-181a-5p; mmu-miR-223-3p; mmu-miR-181b-5p; mmu-miR-181c-5p; mmu-miR-181d-5p; mmu-miR-202-3p; mmu-miR-200c-3p; mmu-miR-667-3p; mmu-miR-495-3p; mmu-miR-466o-3p; mmu-miR-7116-3p; mmu-miR-185-5p; mmu-miR-337-3p; mmu-miR-222-3p; mmu-miR-3059-5p; mmu-miR-1192; mmu-miR-3473a; mmu-miR-665-3p; mmu-miR-221-3p; mmu-miR-128-3p; mmu-miR-130a-3p; mmu-miR-152-3p; mmu-miR-130b-3p; mmu-miR-148a-3p; mmu-miR…
Pathways (KEGG)	Kaposi sarcoma-associated herpesvirus infection	enriched	8.20e-4	0.0192568	0.0192568	29	mmu-miR-181a-5p; mmu-miR-223-3p; mmu-miR-181b-5p; mmu-miR-181c-5p; mmu-miR-181d-5p; mmu-miR-202-3p; mmu-miR-200c-3p; mmu-miR-495-3p; mmu-miR-466o-3p; mmu-miR-3095-3p; mmu-miR-125a-3p; mmu-miR-185-5p; mmu-miR-3059-5p; mmu-miR-875-3p; mmu-miR-1192; mmu-miR-665-3p; mmu-miR-128-3p; mmu-miR-130a-3p; mmu-miR-152-3p; mmu-miR-148a-3p; mmu-miR-27a-3p; mmu-miR-148b-3p; mmu-miR-342-5p; mmu-miR-214-3p; mmu-m…
Pathways (KEGG)	Lysosome	enriched	4.26e-4	0.0192568	0.0192568	16	mmu-miR-181a-5p; mmu-miR-223-3p; mmu-miR-181b-5p; mmu-miR-181c-5p; mmu-miR-181d-5p; mmu-miR-495-3p; mmu-miR-466o-3p; mmu-miR-185-5p; mmu-miR-875-3p; mmu-miR-1192; mmu-miR-3089-3p; mmu-miR-3473a; mmu-miR-665-3p; mmu-miR-27a-3p; mmu-miR-532-5p; mmu-miR-301b-3p
Pathways (KEGG)	MAPK signaling pathway	enriched	8.50e-4	0.0192568	0.0192568	32	mmu-miR-181a-5p; mmu-miR-223-3p; mmu-miR-181b-5p; mmu-miR-200c-3p; mmu-miR-452-3p; mmu-miR-495-3p; mmu-miR-466o-3p; mmu-miR-3095-3p; mmu-miR-185-5p; mmu-miR-337-3p; mmu-miR-222-3p; mmu-miR-875-3p; mmu-miR-1192; mmu-miR-1964-5p; mmu-miR-3473a; mmu-miR-665-3p; mmu-miR-221-3p; mmu-miR-27b-3p; mmu-miR-128-3p; mmu-miR-130a-3p; mmu-miR-130b-3p; mmu-miR-148a-3p; mmu-miR-342-5p; mmu-miR-346-3p; mmu-miR-2…
Pathways (KEGG)	Pathways in cancer	enriched	2.04e-4	0.0192568	0.0192568	36	mmu-miR-181a-5p; mmu-miR-223-3p; mmu-miR-181b-5p; mmu-miR-181d-5p; mmu-miR-202-3p; mmu-miR-200c-3p; mmu-miR-667-3p; mmu-miR-495-3p; mmu-miR-501-5p; mmu-miR-466o-3p; mmu-miR-185-5p; mmu-miR-337-3p; mmu-miR-222-3p; mmu-miR-3059-5p; mmu-miR-875-3p; mmu-miR-1192; mmu-miR-3473a; mmu-miR-665-3p; mmu-miR-221-3p; mmu-miR-27b-3p; mmu-miR-128-3p; mmu-miR-130a-3p; mmu-miR-152-3p; mmu-miR-130b-3p; mmu-miR-14…
Pathways (KEGG)	Pyrimidine metabolism	enriched	1.07e-4	0.0192568	0.0192568	2	mmu-miR-181a-5p; mmu-miR-223-3p
Pathways (KEGG)	Toll-like receptor signaling pathway	enriched	6.55e-4	0.0192568	0.0192568	14	mmu-miR-181a-5p; mmu-miR-223-3p; mmu-miR-181b-5p; mmu-miR-181c-5p; mmu-miR-181d-5p; mmu-miR-202-3p; mmu-miR-200c-3p; mmu-miR-466o-3p; mmu-miR-665-3p; mmu-miR-27a-3p; mmu-miR-342-5p; mmu-miR-214-3p; mmu-miR-301b-3p; mmu-miR-3475-3p
Pathways (KEGG)	cAMP signaling pathway	enriched	8.01e-4	0.0192568	0.0192568	23	mmu-miR-181a-5p; mmu-miR-223-3p; mmu-miR-181b-5p; mmu-miR-181c-5p; mmu-miR-181d-5p; mmu-miR-202-3p; mmu-miR-200c-3p; mmu-miR-495-3p; mmu-miR-466o-3p; mmu-miR-185-5p; mmu-miR-337-3p; mmu-miR-875-3p; mmu-miR-1192; mmu-miR-1964-5p; mmu-miR-3473a; mmu-miR-665-3p; mmu-miR-152-3p; mmu-miR-148a-3p; mmu-miR-148b-3p; mmu-miR-342-5p; mmu-miR-214-3p; mmu-miR-301b-3p; mmu-miR-712-5p
Pathways (KEGG)	AGE-RAGE signaling pathway in diabetic complications	enriched	0.0034304	0.0221154	0.0221154	20	mmu-miR-181a-5p; mmu-miR-223-3p; mmu-miR-181b-5p; mmu-miR-200c-3p; mmu-miR-495-3p; mmu-miR-466o-3p; mmu-miR-185-5p; mmu-miR-222-3p; mmu-miR-875-3p; mmu-miR-1192; mmu-miR-3473a; mmu-miR-221-3p; mmu-miR-27b-3p; mmu-miR-130b-3p; mmu-miR-27a-3p; mmu-miR-342-5p; mmu-miR-214-3p; mmu-miR-301b-3p; mmu-miR-692; mmu-miR-712-5p
Pathways (KEGG)	AMPK signaling pathway	enriched	0.0034304	0.0221154	0.0221154	20	mmu-miR-181a-5p; mmu-miR-223-3p; mmu-miR-181b-5p; mmu-miR-495-3p; mmu-miR-466o-3p; mmu-miR-185-5p; mmu-miR-1192; mmu-miR-3473a; mmu-miR-665-3p; mmu-miR-27b-3p; mmu-miR-152-3p; mmu-miR-148a-3p; mmu-miR-27a-3p; mmu-miR-148b-3p; mmu-miR-342-5p; mmu-miR-346-3p; mmu-miR-214-3p; mmu-miR-301b-3p; mmu-miR-692; mmu-miR-712-5p
Pathways (KEGG)	Alcoholism	enriched	0.0014863	0.0221154	0.0221154	14	mmu-miR-181a-5p; mmu-miR-223-3p; mmu-miR-667-3p; mmu-miR-495-3p; mmu-miR-466o-3p; mmu-miR-125a-3p; mmu-miR-3059-5p; mmu-miR-875-3p; mmu-miR-1192; mmu-miR-1964-5p; mmu-miR-665-3p; mmu-miR-532-3p; mmu-miR-301b-3p; mmu-miR-692
Pathways (KEGG)	Aldosterone synthesis and secretion	enriched	0.003056	0.0221154	0.0221154	18	mmu-miR-181a-5p; mmu-miR-223-3p; mmu-miR-181b-5p; mmu-miR-181c-5p; mmu-miR-181d-5p; mmu-miR-495-3p; mmu-miR-466o-3p; mmu-miR-185-5p; mmu-miR-875-3p; mmu-miR-1192; mmu-miR-1964-5p; mmu-miR-3473a; mmu-miR-152-3p; mmu-miR-148a-3p; mmu-miR-148b-3p; mmu-miR-301b-3p; mmu-miR-692; mmu-miR-712-5p
Pathways (KEGG)	Apelin signaling pathway	enriched	0.0023827	0.0221154	0.0221154	21	mmu-miR-181a-5p; mmu-miR-223-3p; mmu-miR-181b-5p; mmu-miR-181c-5p; mmu-miR-181d-5p; mmu-miR-495-3p; mmu-miR-466o-3p; mmu-miR-185-5p; mmu-miR-3059-5p; mmu-miR-875-3p; mmu-miR-1192; mmu-miR-1964-5p; mmu-miR-3473a; mmu-miR-665-3p; mmu-miR-27b-3p; mmu-miR-27a-3p; mmu-miR-342-5p; mmu-miR-214-3p; mmu-miR-301b-3p; mmu-miR-692; mmu-miR-712-5p
Pathways (KEGG)	C-type lectin receptor signaling pathway	enriched	0.0025438	0.0221154	0.0221154	18	mmu-miR-181a-5p; mmu-miR-223-3p; mmu-miR-181b-5p; mmu-miR-200c-3p; mmu-miR-495-3p; mmu-miR-466o-3p; mmu-miR-3095-3p; mmu-miR-125a-3p; mmu-miR-1192; mmu-miR-27b-3p; mmu-miR-128-3p; mmu-miR-130a-3p; mmu-miR-130b-3p; mmu-miR-27a-3p; mmu-miR-342-5p; mmu-miR-214-3p; mmu-miR-301b-3p; mmu-miR-3475-3p
Pathways (KEGG)	Calcium signaling pathway	enriched	0.0031047	0.0221154	0.0221154	23	mmu-miR-181a-5p; mmu-miR-223-3p; mmu-miR-181b-5p; mmu-miR-181c-5p; mmu-miR-181d-5p; mmu-miR-495-3p; mmu-miR-466o-3p; mmu-miR-185-5p; mmu-miR-875-3p; mmu-miR-1192; mmu-miR-1964-5p; mmu-miR-3473a; mmu-miR-665-3p; mmu-miR-128-3p; mmu-miR-130a-3p; mmu-miR-152-3p; mmu-miR-130b-3p; mmu-miR-148a-3p; mmu-miR-148b-3p; mmu-miR-532-5p; mmu-miR-301b-3p; mmu-miR-692; mmu-miR-3088-3p
Pathways (KEGG)	Cardiac muscle contraction	enriched	0.003385	0.0221154	0.0221154	12	mmu-miR-181a-5p; mmu-miR-223-3p; mmu-miR-181b-5p; mmu-miR-181c-5p; mmu-miR-181d-5p; mmu-miR-495-3p; mmu-miR-185-5p; mmu-miR-1192; mmu-miR-3473a; mmu-miR-301b-3p; mmu-miR-712-5p; mmu-miR-205-5p
Pathways (KEGG)	Cell adhesion molecules CAMs	enriched	0.0034304	0.0221154	0.0221154	20	mmu-miR-181a-5p; mmu-miR-223-3p; mmu-miR-181b-5p; mmu-miR-181c-5p; mmu-miR-181d-5p; mmu-miR-495-3p; mmu-miR-466o-3p; mmu-miR-3095-3p; mmu-miR-185-5p; mmu-miR-337-3p; mmu-miR-1192; mmu-miR-665-3p; mmu-miR-152-3p; mmu-miR-148a-3p; mmu-miR-148b-3p; mmu-miR-214-3p; mmu-miR-532-3p; mmu-miR-301b-3p; mmu-miR-3475-3p; mmu-miR-712-5p
Pathways (KEGG)	Cellular senescence	enriched	0.0027343	0.0221154	0.0221154	30	mmu-miR-181a-5p; mmu-miR-223-3p; mmu-miR-181b-5p; mmu-miR-181c-5p; mmu-miR-181d-5p; mmu-miR-495-3p; mmu-miR-466o-3p; mmu-miR-3095-3p; mmu-miR-125a-3p; mmu-miR-222-3p; mmu-miR-875-3p; mmu-miR-1192; mmu-miR-3473a; mmu-miR-665-3p; mmu-miR-27b-3p; mmu-miR-128-3p; mmu-miR-152-3p; mmu-miR-130b-3p; mmu-miR-148a-3p; mmu-miR-27a-3p; mmu-miR-148b-3p; mmu-miR-342-5p; mmu-miR-214-3p; mmu-miR-532-3p; mmu-miR-…
Pathways (KEGG)	Cholinergic synapse	enriched	0.0018226	0.0221154	0.0221154	21	mmu-miR-181a-5p; mmu-miR-223-3p; mmu-miR-495-3p; mmu-miR-466o-3p; mmu-miR-185-5p; mmu-miR-3059-5p; mmu-miR-875-3p; mmu-miR-1192; mmu-miR-1964-5p; mmu-miR-3473a; mmu-miR-665-3p; mmu-miR-128-3p; mmu-miR-130a-3p; mmu-miR-152-3p; mmu-miR-130b-3p; mmu-miR-148a-3p; mmu-miR-148b-3p; mmu-miR-342-5p; mmu-miR-214-3p; mmu-miR-301b-3p; mmu-miR-692
Pathways (KEGG)	Cytokine-cytokine receptor interaction	enriched	0.0034143	0.0221154	0.0221154	25	mmu-miR-181a-5p; mmu-miR-223-3p; mmu-miR-181b-5p; mmu-miR-202-3p; mmu-miR-667-3p; mmu-miR-495-3p; mmu-miR-501-5p; mmu-miR-466o-3p; mmu-miR-3095-3p; mmu-miR-125a-3p; mmu-miR-3059-5p; mmu-miR-1192; mmu-miR-665-3p; mmu-miR-27b-3p; mmu-miR-128-3p; mmu-miR-130a-3p; mmu-miR-130b-3p; mmu-miR-27a-3p; mmu-miR-214-3p; mmu-miR-532-3p; mmu-miR-484; mmu-miR-301b-3p; mmu-miR-692; mmu-miR-712-5p; mmu-miR-205-5p
Pathways (KEGG)	Glycerophospholipid metabolism	enriched	0.0035216	0.0221154	0.0221154	14	mmu-miR-181a-5p; mmu-miR-181b-5p; mmu-miR-181c-5p; mmu-miR-181d-5p; mmu-miR-495-3p; mmu-miR-466o-3p; mmu-miR-185-5p; mmu-miR-875-3p; mmu-miR-1192; mmu-miR-3473a; mmu-miR-665-3p; mmu-miR-128-3p; mmu-miR-301b-3p; mmu-miR-712-5p
Pathways (KEGG)	HIF-1 signaling pathway	enriched	0.0021851	0.0221154	0.0221154	24	mmu-miR-181a-5p; mmu-miR-223-3p; mmu-miR-181b-5p; mmu-miR-200c-3p; mmu-miR-667-3p; mmu-miR-495-3p; mmu-miR-466o-3p; mmu-miR-185-5p; mmu-miR-222-3p; mmu-miR-875-3p; mmu-miR-1192; mmu-miR-3473a; mmu-miR-665-3p; mmu-miR-221-3p; mmu-miR-152-3p; mmu-miR-148a-3p; mmu-miR-27a-3p; mmu-miR-148b-3p; mmu-miR-342-5p; mmu-miR-346-3p; mmu-miR-214-3p; mmu-miR-301b-3p; mmu-miR-692; mmu-miR-3088-3p
Pathways (KEGG)	Herpes simplex virus 1 infection	enriched	0.0030592	0.0221154	0.0221154	29	mmu-miR-181a-5p; mmu-miR-223-3p; mmu-miR-181b-5p; mmu-miR-181c-5p; mmu-miR-181d-5p; mmu-miR-202-3p; mmu-miR-200c-3p; mmu-miR-495-3p; mmu-miR-466o-3p; mmu-miR-185-5p; mmu-miR-222-3p; mmu-miR-1192; mmu-miR-3089-3p; mmu-miR-3473a; mmu-miR-665-3p; mmu-miR-221-3p; mmu-miR-128-3p; mmu-miR-152-3p; mmu-miR-148a-3p; mmu-miR-27a-3p; mmu-miR-148b-3p; mmu-miR-342-5p; mmu-miR-214-3p; mmu-miR-301b-3p; mmu-miR-…
Pathways (KEGG)	Hippo signaling pathway	enriched	0.0025683	0.0221154	0.0221154	25	mmu-miR-181a-5p; mmu-miR-223-3p; mmu-miR-181b-5p; mmu-miR-202-3p; mmu-miR-200c-3p; mmu-miR-452-3p; mmu-miR-495-3p; mmu-miR-501-5p; mmu-miR-466o-3p; mmu-miR-185-5p; mmu-miR-3059-5p; mmu-miR-875-3p; mmu-miR-1192; mmu-miR-3473a; mmu-miR-665-3p; mmu-miR-27b-3p; mmu-miR-128-3p; mmu-miR-130b-3p; mmu-miR-148a-3p; mmu-miR-27a-3p; mmu-miR-214-3p; mmu-miR-532-3p; mmu-miR-301b-3p; mmu-miR-692; mmu-miR-205-5p
Pathways (KEGG)	Homologous recombination	enriched	0.0023045	0.0221154	0.0221154	13	mmu-miR-181a-5p; mmu-miR-181b-5p; mmu-miR-181c-5p; mmu-miR-181d-5p; mmu-miR-495-3p; mmu-miR-337-3p; mmu-miR-3059-5p; mmu-miR-1192; mmu-miR-665-3p; mmu-miR-128-3p; mmu-miR-152-3p; mmu-miR-148a-3p; mmu-miR-148b-3p
Pathways (KEGG)	Human cytomegalovirus infection	enriched	0.0022739	0.0221154	0.0221154	30	mmu-miR-181a-5p; mmu-miR-223-3p; mmu-miR-181b-5p; mmu-miR-181c-5p; mmu-miR-181d-5p; mmu-miR-495-3p; mmu-miR-466o-3p; mmu-miR-3095-3p; mmu-miR-125a-3p; mmu-miR-185-5p; mmu-miR-3059-5p; mmu-miR-875-3p; mmu-miR-1192; mmu-miR-3473a; mmu-miR-665-3p; mmu-miR-27b-3p; mmu-miR-128-3p; mmu-miR-152-3p; mmu-miR-148a-3p; mmu-miR-27a-3p; mmu-miR-148b-3p; mmu-miR-342-5p; mmu-miR-214-3p; mmu-miR-301b-3p; mmu-miR…
Pathways (KEGG)	Natural killer cell mediated cytotoxicity	enriched	0.003056	0.0221154	0.0221154	18	mmu-miR-181a-5p; mmu-miR-223-3p; mmu-miR-181b-5p; mmu-miR-181c-5p; mmu-miR-181d-5p; mmu-miR-202-3p; mmu-miR-495-3p; mmu-miR-466o-3p; mmu-miR-125a-3p; mmu-miR-185-5p; mmu-miR-1192; mmu-miR-3473a; mmu-miR-665-3p; mmu-miR-152-3p; mmu-miR-148a-3p; mmu-miR-148b-3p; mmu-miR-301b-3p; mmu-miR-692
Pathways (KEGG)	PI3K-Akt signaling pathway	enriched	0.0011678	0.0221154	0.0221154	31	mmu-miR-181a-5p; mmu-miR-223-3p; mmu-miR-181b-5p; mmu-miR-181c-5p; mmu-miR-181d-5p; mmu-miR-202-3p; mmu-miR-200c-3p; mmu-miR-495-3p; mmu-miR-466o-3p; mmu-miR-185-5p; mmu-miR-337-3p; mmu-miR-222-3p; mmu-miR-3059-5p; mmu-miR-875-3p; mmu-miR-1192; mmu-miR-3473a; mmu-miR-665-3p; mmu-miR-221-3p; mmu-miR-152-3p; mmu-miR-148a-3p; mmu-miR-27a-3p; mmu-miR-148b-3p; mmu-miR-342-5p; mmu-miR-346-3p; mmu-miR-2…
Pathways (KEGG)	Phagosome	enriched	0.0034304	0.0221154	0.0221154	20	mmu-miR-181a-5p; mmu-miR-223-3p; mmu-miR-181b-5p; mmu-miR-181c-5p; mmu-miR-181d-5p; mmu-miR-667-3p; mmu-miR-693-3p; mmu-miR-466o-3p; mmu-miR-185-5p; mmu-miR-3059-5p; mmu-miR-3473a; mmu-miR-665-3p; mmu-miR-152-3p; mmu-miR-148a-3p; mmu-miR-27a-3p; mmu-miR-148b-3p; mmu-miR-214-3p; mmu-miR-301b-3p; mmu-miR-3475-3p; mmu-miR-712-5p
Pathways (KEGG)	Proteoglycans in cancer	enriched	0.0021851	0.0221154	0.0221154	24	mmu-miR-181a-5p; mmu-miR-223-3p; mmu-miR-181b-5p; mmu-miR-495-3p; mmu-miR-466o-3p; mmu-miR-185-5p; mmu-miR-3059-5p; mmu-miR-875-3p; mmu-miR-1192; mmu-miR-3473a; mmu-miR-221-3p; mmu-miR-27b-3p; mmu-miR-152-3p; mmu-miR-130b-3p; mmu-miR-148a-3p; mmu-miR-27a-3p; mmu-miR-148b-3p; mmu-miR-342-5p; mmu-miR-346-3p; mmu-miR-214-3p; mmu-miR-301b-3p; mmu-miR-3475-3p; mmu-miR-692; mmu-miR-3088-3p
Pathways (KEGG)	Ras signaling pathway	enriched	0.0030246	0.0221154	0.0221154	28	mmu-miR-181a-5p; mmu-miR-223-3p; mmu-miR-200c-3p; mmu-miR-495-3p; mmu-miR-466o-3p; mmu-miR-185-5p; mmu-miR-337-3p; mmu-miR-222-3p; mmu-miR-3059-5p; mmu-miR-875-3p; mmu-miR-1192; mmu-miR-3473a; mmu-miR-665-3p; mmu-miR-221-3p; mmu-miR-27b-3p; mmu-miR-128-3p; mmu-miR-152-3p; mmu-miR-148a-3p; mmu-miR-148b-3p; mmu-miR-342-5p; mmu-miR-346-3p; mmu-miR-214-3p; mmu-miR-301b-3p; mmu-miR-3475-3p; mmu-miR-69…
Pathways (KEGG)	Renal cell carcinoma	enriched	0.0027775	0.0221154	0.0221154	17	mmu-miR-181a-5p; mmu-miR-223-3p; mmu-miR-181b-5p; mmu-miR-200c-3p; mmu-miR-667-3p; mmu-miR-495-3p; mmu-miR-466o-3p; mmu-miR-222-3p; mmu-miR-1192; mmu-miR-221-3p; mmu-miR-152-3p; mmu-miR-130b-3p; mmu-miR-148a-3p; mmu-miR-148b-3p; mmu-miR-342-5p; mmu-miR-214-3p; mmu-miR-301b-3p
Pathways (KEGG)	Retrograde endocannabinoid signaling	enriched	0.0035216	0.0221154	0.0221154	14	mmu-miR-181a-5p; mmu-miR-223-3p; mmu-miR-181b-5p; mmu-miR-181c-5p; mmu-miR-181d-5p; mmu-miR-466o-3p; mmu-miR-185-5p; mmu-miR-3059-5p; mmu-miR-875-3p; mmu-miR-3473a; mmu-miR-665-3p; mmu-miR-301b-3p; mmu-miR-692; mmu-miR-712-5p
Pathways (KEGG)	Rheumatoid arthritis	enriched	0.0014468	0.0221154	0.0221154	12	mmu-miR-181a-5p; mmu-miR-223-3p; mmu-miR-181b-5p; mmu-miR-200c-3p; mmu-miR-667-3p; mmu-miR-495-3p; mmu-miR-466o-3p; mmu-miR-1192; mmu-miR-27b-3p; mmu-miR-130b-3p; mmu-miR-27a-3p; mmu-miR-301b-3p
Pathways (KEGG)	Serotonergic synapse	enriched	0.0035216	0.0221154	0.0221154	14	mmu-miR-181a-5p; mmu-miR-223-3p; mmu-miR-181b-5p; mmu-miR-495-3p; mmu-miR-466o-3p; mmu-miR-185-5p; mmu-miR-3059-5p; mmu-miR-875-3p; mmu-miR-1192; mmu-miR-3473a; mmu-miR-665-3p; mmu-miR-532-3p; mmu-miR-301b-3p; mmu-miR-692
Pathways (KEGG)	Signaling pathways regulating pluripotency of stem cells	enriched	0.0016515	0.0221154	0.0221154	27	mmu-miR-181a-5p; mmu-miR-223-3p; mmu-miR-202-3p; mmu-miR-200c-3p; mmu-miR-667-3p; mmu-miR-495-3p; mmu-miR-501-5p; mmu-miR-466o-3p; mmu-miR-185-5p; mmu-miR-337-3p; mmu-miR-3059-5p; mmu-miR-875-3p; mmu-miR-1192; mmu-miR-665-3p; mmu-miR-27b-3p; mmu-miR-128-3p; mmu-miR-130a-3p; mmu-miR-148a-3p; mmu-miR-27a-3p; mmu-miR-342-5p; mmu-miR-346-3p; mmu-miR-214-3p; mmu-miR-301b-3p; mmu-miR-3475-3p; mmu-miR-6…
Pathways (KEGG)	TGF-beta signaling pathway	enriched	0.0013252	0.0221154	0.0221154	15	mmu-miR-181a-5p; mmu-miR-223-3p; mmu-miR-181b-5p; mmu-miR-200c-3p; mmu-miR-667-3p; mmu-miR-495-3p; mmu-miR-501-5p; mmu-miR-466o-3p; mmu-miR-1192; mmu-miR-665-3p; mmu-miR-27b-3p; mmu-miR-130b-3p; mmu-miR-148a-3p; mmu-miR-27a-3p; mmu-miR-301b-3p
Pathways (KEGG)	Taurine and hypotaurine metabolism	enriched	0.0025317	0.0221154	0.0221154	5	mmu-miR-495-3p; mmu-miR-466o-3p; mmu-miR-185-5p; mmu-miR-1192; mmu-miR-3473a
Pathways (KEGG)	Thermogenesis	enriched	0.003056	0.0221154	0.0221154	18	mmu-miR-181a-5p; mmu-miR-223-3p; mmu-miR-181b-5p; mmu-miR-181c-5p; mmu-miR-181d-5p; mmu-miR-667-3p; mmu-miR-495-3p; mmu-miR-466o-3p; mmu-miR-185-5p; mmu-miR-1192; mmu-miR-1964-5p; mmu-miR-3473a; mmu-miR-27b-3p; mmu-miR-27a-3p; mmu-miR-301b-3p; mmu-miR-3475-3p; mmu-miR-692; mmu-miR-712-5p
Pathways (KEGG)	Tuberculosis	enriched	0.0027775	0.0221154	0.0221154	17	mmu-miR-181a-5p; mmu-miR-223-3p; mmu-miR-181b-5p; mmu-miR-495-3p; mmu-miR-466o-3p; mmu-miR-185-5p; mmu-miR-1192; mmu-miR-3473a; mmu-miR-665-3p; mmu-miR-152-3p; mmu-miR-130b-3p; mmu-miR-148a-3p; mmu-miR-27a-3p; mmu-miR-148b-3p; mmu-miR-342-5p; mmu-miR-214-3p; mmu-miR-301b-3p
Pathways (KEGG)	Viral protein interaction with cytokine and cytokine receptor	enriched	0.0027775	0.0221154	0.0221154	17	mmu-miR-223-3p; mmu-miR-181b-5p; mmu-miR-202-3p; mmu-miR-495-3p; mmu-miR-466o-3p; mmu-miR-3095-3p; mmu-miR-125a-3p; mmu-miR-3059-5p; mmu-miR-1192; mmu-miR-665-3p; mmu-miR-27b-3p; mmu-miR-130a-3p; mmu-miR-27a-3p; mmu-miR-214-3p; mmu-miR-532-3p; mmu-miR-484; mmu-miR-301b-3p
Pathways (KEGG)	Wnt signaling pathway	enriched	0.0017412	0.0221154	0.0221154	26	mmu-miR-181a-5p; mmu-miR-223-3p; mmu-miR-202-3p; mmu-miR-200c-3p; mmu-miR-452-3p; mmu-miR-495-3p; mmu-miR-501-5p; mmu-miR-466o-3p; mmu-miR-3095-3p; mmu-miR-125a-3p; mmu-miR-185-5p; mmu-miR-3059-5p; mmu-miR-1192; mmu-miR-3473a; mmu-miR-665-3p; mmu-miR-27b-3p; mmu-miR-128-3p; mmu-miR-152-3p; mmu-miR-148a-3p; mmu-miR-27a-3p; mmu-miR-148b-3p; mmu-miR-214-3p; mmu-miR-532-3p; mmu-miR-301b-3p; mmu-miR-6…
Pathways (KEGG)	cGMP-PKG signaling pathway	enriched	0.0011354	0.0221154	0.0221154	19	mmu-miR-181a-5p; mmu-miR-223-3p; mmu-miR-181b-5p; mmu-miR-181c-5p; mmu-miR-181d-5p; mmu-miR-495-3p; mmu-miR-466o-3p; mmu-miR-3095-3p; mmu-miR-125a-3p; mmu-miR-185-5p; mmu-miR-875-3p; mmu-miR-1192; mmu-miR-3473a; mmu-miR-27b-3p; mmu-miR-148a-3p; mmu-miR-342-5p; mmu-miR-214-3p; mmu-miR-301b-3p; mmu-miR-712-5p
Pathways (KEGG)	mRNA surveillance pathway	enriched	0.0019761	0.0221154	0.0221154	7	mmu-miR-181a-5p; mmu-miR-223-3p; mmu-miR-202-3p; mmu-miR-667-3p; mmu-miR-466o-3p; mmu-miR-665-3p; mmu-miR-301b-3p
Pathways (KEGG)	Epstein-Barr virus infection	enriched	0.0040871	0.0251639	0.0251639	28	mmu-miR-181a-5p; mmu-miR-223-3p; mmu-miR-181b-5p; mmu-miR-181c-5p; mmu-miR-181d-5p; mmu-miR-202-3p; mmu-miR-200c-3p; mmu-miR-495-3p; mmu-miR-466o-3p; mmu-miR-185-5p; mmu-miR-222-3p; mmu-miR-1192; mmu-miR-3473a; mmu-miR-665-3p; mmu-miR-221-3p; mmu-miR-128-3p; mmu-miR-152-3p; mmu-miR-148a-3p; mmu-miR-27a-3p; mmu-miR-148b-3p; mmu-miR-342-5p; mmu-miR-214-3p; mmu-miR-301b-3p; mmu-miR-3475-3p; mmu-miR-…
Pathways (KEGG)	Fructose and mannose metabolism	enriched	0.0041944	0.0253275	0.0253275	4	mmu-miR-181b-5p; mmu-miR-495-3p; mmu-miR-466o-3p; mmu-miR-1192
Pathways (KEGG)	ECM-receptor interaction	enriched	0.0043072	0.0255183	0.0255183	16	mmu-miR-181a-5p; mmu-miR-223-3p; mmu-miR-181b-5p; mmu-miR-181c-5p; mmu-miR-181d-5p; mmu-miR-200c-3p; mmu-miR-185-5p; mmu-miR-337-3p; mmu-miR-3059-5p; mmu-miR-3473a; mmu-miR-152-3p; mmu-miR-148a-3p; mmu-miR-27a-3p; mmu-miR-148b-3p; mmu-miR-214-3p; mmu-miR-301b-3p
Pathways (KEGG)	Osteoclast differentiation	enriched	0.0045626	0.026409	0.026409	21	mmu-miR-181a-5p; mmu-miR-223-3p; mmu-miR-181b-5p; mmu-miR-202-3p; mmu-miR-200c-3p; mmu-miR-495-3p; mmu-miR-466o-3p; mmu-miR-1192; mmu-miR-1964-5p; mmu-miR-665-3p; mmu-miR-27b-3p; mmu-miR-152-3p; mmu-miR-130b-3p; mmu-miR-148a-3p; mmu-miR-27a-3p; mmu-miR-148b-3p; mmu-miR-342-5p; mmu-miR-214-3p; mmu-miR-301b-3p; mmu-miR-3475-3p; mmu-miR-205-5p
Pathways (KEGG)	Protein export	enriched	0.0047099	0.026409	0.026409	4	mmu-miR-181a-5p; mmu-miR-223-3p; mmu-miR-181b-5p; mmu-miR-301b-3p
Pathways (KEGG)	Viral carcinogenesis	enriched	0.0046324	0.026409	0.026409	24	mmu-miR-181a-5p; mmu-miR-223-3p; mmu-miR-181b-5p; mmu-miR-181c-5p; mmu-miR-181d-5p; mmu-miR-200c-3p; mmu-miR-667-3p; mmu-miR-495-3p; mmu-miR-466o-3p; mmu-miR-125a-3p; mmu-miR-222-3p; mmu-miR-1192; mmu-miR-665-3p; mmu-miR-221-3p; mmu-miR-130a-3p; mmu-miR-152-3p; mmu-miR-148a-3p; mmu-miR-27a-3p; mmu-miR-148b-3p; mmu-miR-301b-3p; mmu-miR-3475-3p; mmu-miR-692; mmu-miR-712-5p; mmu-miR-205-5p
Pathways (KEGG)	Acute myeloid leukemia	enriched	0.0051309	0.0265219	0.0265219	18	mmu-miR-181a-5p; mmu-miR-223-3p; mmu-miR-181d-5p; mmu-miR-495-3p; mmu-miR-466o-3p; mmu-miR-222-3p; mmu-miR-1192; mmu-miR-221-3p; mmu-miR-27b-3p; mmu-miR-128-3p; mmu-miR-152-3p; mmu-miR-148a-3p; mmu-miR-27a-3p; mmu-miR-148b-3p; mmu-miR-342-5p; mmu-miR-214-3p; mmu-miR-3475-3p; mmu-miR-692
Pathways (KEGG)	Chemokine signaling pathway	enriched	0.0052368	0.0265219	0.0265219	23	mmu-miR-181a-5p; mmu-miR-223-3p; mmu-miR-202-3p; mmu-miR-495-3p; mmu-miR-466o-3p; mmu-miR-185-5p; mmu-miR-3059-5p; mmu-miR-875-3p; mmu-miR-1192; mmu-miR-3473a; mmu-miR-665-3p; mmu-miR-27b-3p; mmu-miR-128-3p; mmu-miR-148a-3p; mmu-miR-27a-3p; mmu-miR-342-5p; mmu-miR-214-3p; mmu-miR-532-3p; mmu-miR-484; mmu-miR-301b-3p; mmu-miR-3475-3p; mmu-miR-692; mmu-miR-205-5p
Pathways (KEGG)	Chronic myeloid leukemia	enriched	0.0051309	0.0265219	0.0265219	18	mmu-miR-181a-5p; mmu-miR-223-3p; mmu-miR-181b-5p; mmu-miR-181d-5p; mmu-miR-495-3p; mmu-miR-466o-3p; mmu-miR-222-3p; mmu-miR-1192; mmu-miR-221-3p; mmu-miR-27b-3p; mmu-miR-128-3p; mmu-miR-130b-3p; mmu-miR-27a-3p; mmu-miR-342-5p; mmu-miR-214-3p; mmu-miR-301b-3p; mmu-miR-3475-3p; mmu-miR-692
Pathways (KEGG)	Hippo signaling pathway - multiple species	enriched	0.0051138	0.0265219	0.0265219	13	mmu-miR-181a-5p; mmu-miR-223-3p; mmu-miR-202-3p; mmu-miR-452-3p; mmu-miR-495-3p; mmu-miR-185-5p; mmu-miR-1192; mmu-miR-3473a; mmu-miR-665-3p; mmu-miR-27b-3p; mmu-miR-128-3p; mmu-miR-27a-3p; mmu-miR-214-3p
Pathways (KEGG)	Leishmaniasis	enriched	0.005202	0.0265219	0.0265219	15	mmu-miR-181a-5p; mmu-miR-223-3p; mmu-miR-181b-5p; mmu-miR-200c-3p; mmu-miR-495-3p; mmu-miR-466o-3p; mmu-miR-185-5p; mmu-miR-337-3p; mmu-miR-1192; mmu-miR-3473a; mmu-miR-665-3p; mmu-miR-27b-3p; mmu-miR-130b-3p; mmu-miR-27a-3p; mmu-miR-692
Pathways (KEGG)	mTOR signaling pathway	enriched	0.0052368	0.0265219	0.0265219	23	mmu-miR-181a-5p; mmu-miR-223-3p; mmu-miR-667-3p; mmu-miR-495-3p; mmu-miR-466o-3p; mmu-miR-185-5p; mmu-miR-222-3p; mmu-miR-3059-5p; mmu-miR-1192; mmu-miR-3473a; mmu-miR-665-3p; mmu-miR-221-3p; mmu-miR-152-3p; mmu-miR-148a-3p; mmu-miR-27a-3p; mmu-miR-342-5p; mmu-miR-346-3p; mmu-miR-214-3p; mmu-miR-532-3p; mmu-miR-484; mmu-miR-301b-3p; mmu-miR-692; mmu-miR-205-5p
Pathways (KEGG)	Pertussis	enriched	0.0054	0.0269142	0.0269142	11	mmu-miR-181a-5p; mmu-miR-223-3p; mmu-miR-181b-5p; mmu-miR-200c-3p; mmu-miR-495-3p; mmu-miR-466o-3p; mmu-miR-1192; mmu-miR-128-3p; mmu-miR-130a-3p; mmu-miR-130b-3p; mmu-miR-27a-3p
Pathways (KEGG)	FoxO signaling pathway	enriched	0.0055709	0.0273321	0.0273321	26	mmu-miR-181a-5p; mmu-miR-223-3p; mmu-miR-181b-5p; mmu-miR-452-3p; mmu-miR-495-3p; mmu-miR-466o-3p; mmu-miR-185-5p; mmu-miR-222-3p; mmu-miR-1192; mmu-miR-3473a; mmu-miR-665-3p; mmu-miR-221-3p; mmu-miR-27b-3p; mmu-miR-128-3p; mmu-miR-152-3p; mmu-miR-130b-3p; mmu-miR-148a-3p; mmu-miR-27a-3p; mmu-miR-342-5p; mmu-miR-346-3p; mmu-miR-214-3p; mmu-miR-301b-3p; mmu-miR-692; mmu-miR-712-5p; mmu-miR-3088-3p…
Pathways (KEGG)	Basal cell carcinoma	enriched	0.0074179	0.0297281	0.0297281	14	mmu-miR-181a-5p; mmu-miR-223-3p; mmu-miR-202-3p; mmu-miR-495-3p; mmu-miR-501-5p; mmu-miR-466o-3p; mmu-miR-185-5p; mmu-miR-3059-5p; mmu-miR-1192; mmu-miR-128-3p; mmu-miR-148a-3p; mmu-miR-27a-3p; mmu-miR-301b-3p; mmu-miR-205-5p
Pathways (KEGG)	Breast cancer	enriched	0.0076687	0.0297281	0.0297281	25	mmu-miR-181a-5p; mmu-miR-223-3p; mmu-miR-202-3p; mmu-miR-200c-3p; mmu-miR-495-3p; mmu-miR-466o-3p; mmu-miR-185-5p; mmu-miR-337-3p; mmu-miR-222-3p; mmu-miR-3059-5p; mmu-miR-1192; mmu-miR-3473a; mmu-miR-221-3p; mmu-miR-128-3p; mmu-miR-152-3p; mmu-miR-148a-3p; mmu-miR-27a-3p; mmu-miR-342-5p; mmu-miR-346-3p; mmu-miR-214-3p; mmu-miR-301b-3p; mmu-miR-692; mmu-miR-712-5p; mmu-miR-3088-3p; mmu-miR-205-5p
Pathways (KEGG)	Chagas disease American trypanosomiasis	enriched	0.0075914	0.0297281	0.0297281	15	mmu-miR-181a-5p; mmu-miR-223-3p; mmu-miR-181b-5p; mmu-miR-200c-3p; mmu-miR-495-3p; mmu-miR-466o-3p; mmu-miR-875-3p; mmu-miR-1192; mmu-miR-665-3p; mmu-miR-130b-3p; mmu-miR-27a-3p; mmu-miR-342-5p; mmu-miR-214-3p; mmu-miR-301b-3p; mmu-miR-3475-3p
Pathways (KEGG)	Dopaminergic synapse	enriched	0.0068897	0.0297281	0.0297281	22	mmu-miR-181a-5p; mmu-miR-223-3p; mmu-miR-667-3p; mmu-miR-495-3p; mmu-miR-466o-3p; mmu-miR-185-5p; mmu-miR-3059-5p; mmu-miR-875-3p; mmu-miR-1192; mmu-miR-1905; mmu-miR-3473a; mmu-miR-665-3p; mmu-miR-27b-3p; mmu-miR-152-3p; mmu-miR-148a-3p; mmu-miR-148b-3p; mmu-miR-342-5p; mmu-miR-214-3p; mmu-miR-532-3p; mmu-miR-301b-3p; mmu-miR-692; mmu-miR-205-5p
Pathways (KEGG)	Focal adhesion	enriched	0.0076687	0.0297281	0.0297281	25	mmu-miR-181a-5p; mmu-miR-223-3p; mmu-miR-181b-5p; mmu-miR-181c-5p; mmu-miR-181d-5p; mmu-miR-200c-3p; mmu-miR-495-3p; mmu-miR-466o-3p; mmu-miR-185-5p; mmu-miR-337-3p; mmu-miR-1192; mmu-miR-3473a; mmu-miR-665-3p; mmu-miR-27b-3p; mmu-miR-152-3p; mmu-miR-148a-3p; mmu-miR-27a-3p; mmu-miR-148b-3p; mmu-miR-342-5p; mmu-miR-346-3p; mmu-miR-214-3p; mmu-miR-301b-3p; mmu-miR-692; mmu-miR-3088-3p; mmu-miR-205…
Pathways (KEGG)	Gastric cancer	enriched	0.0076687	0.0297281	0.0297281	25	mmu-miR-181a-5p; mmu-miR-223-3p; mmu-miR-181b-5p; mmu-miR-202-3p; mmu-miR-495-3p; mmu-miR-466o-3p; mmu-miR-185-5p; mmu-miR-337-3p; mmu-miR-222-3p; mmu-miR-3059-5p; mmu-miR-1192; mmu-miR-3473a; mmu-miR-221-3p; mmu-miR-27b-3p; mmu-miR-128-3p; mmu-miR-130b-3p; mmu-miR-148a-3p; mmu-miR-27a-3p; mmu-miR-342-5p; mmu-miR-214-3p; mmu-miR-301b-3p; mmu-miR-692; mmu-miR-712-5p; mmu-miR-3088-3p; mmu-miR-205-5p
Pathways (KEGG)	Glycosphingolipid biosynthesis - ganglio series	enriched	0.0061639	0.0297281	0.0297281	7	mmu-miR-223-3p; mmu-miR-200c-3p; mmu-miR-466o-3p; mmu-miR-185-5p; mmu-miR-3059-5p; mmu-miR-3473a; mmu-miR-5107-5p
Pathways (KEGG)	Graft-versus-host disease	enriched	0.0064617	0.0297281	0.0297281	11	mmu-miR-181a-5p; mmu-miR-223-3p; mmu-miR-181b-5p; mmu-miR-181c-5p; mmu-miR-181d-5p; mmu-miR-466o-3p; mmu-miR-152-3p; mmu-miR-148a-3p; mmu-miR-148b-3p; mmu-miR-3475-3p; mmu-miR-712-5p
Pathways (KEGG)	Hepatocellular carcinoma	enriched	0.0076687	0.0297281	0.0297281	25	mmu-miR-181a-5p; mmu-miR-223-3p; mmu-miR-181b-5p; mmu-miR-181c-5p; mmu-miR-181d-5p; mmu-miR-202-3p; mmu-miR-495-3p; mmu-miR-466o-3p; mmu-miR-7116-3p; mmu-miR-185-5p; mmu-miR-3059-5p; mmu-miR-1192; mmu-miR-3473a; mmu-miR-27b-3p; mmu-miR-128-3p; mmu-miR-152-3p; mmu-miR-130b-3p; mmu-miR-148a-3p; mmu-miR-27a-3p; mmu-miR-342-5p; mmu-miR-214-3p; mmu-miR-301b-3p; mmu-miR-692; mmu-miR-3088-3p; mmu-miR-20…
Pathways (KEGG)	IL-17 signaling pathway	enriched	0.0064617	0.0297281	0.0297281	11	mmu-miR-181a-5p; mmu-miR-223-3p; mmu-miR-181b-5p; mmu-miR-200c-3p; mmu-miR-495-3p; mmu-miR-466o-3p; mmu-miR-1192; mmu-miR-665-3p; mmu-miR-301b-3p; mmu-miR-3475-3p; mmu-miR-205-5p
Pathways (KEGG)	MicroRNAs in cancer	enriched	0.0076687	0.0297281	0.0297281	25	mmu-miR-181a-5p; mmu-miR-223-3p; mmu-miR-181b-5p; mmu-miR-202-3p; mmu-miR-200c-3p; mmu-miR-495-3p; mmu-miR-466o-3p; mmu-miR-185-5p; mmu-miR-222-3p; mmu-miR-1192; mmu-miR-3473a; mmu-miR-221-3p; mmu-miR-128-3p; mmu-miR-130a-3p; mmu-miR-152-3p; mmu-miR-148a-3p; mmu-miR-27a-3p; mmu-miR-148b-3p; mmu-miR-214-3p; mmu-miR-532-5p; mmu-miR-301b-3p; mmu-miR-692; mmu-miR-712-5p; mmu-miR-3088-3p; mmu-miR-205-…
Pathways (KEGG)	NOD-like receptor signaling pathway	enriched	0.0075914	0.0297281	0.0297281	15	mmu-miR-181a-5p; mmu-miR-223-3p; mmu-miR-181b-5p; mmu-miR-202-3p; mmu-miR-200c-3p; mmu-miR-466o-3p; mmu-miR-3059-5p; mmu-miR-665-3p; mmu-miR-152-3p; mmu-miR-148a-3p; mmu-miR-27a-3p; mmu-miR-148b-3p; mmu-miR-214-3p; mmu-miR-301b-3p; mmu-miR-3475-3p
Pathways (KEGG)	Sphingolipid metabolism	enriched	0.0075787	0.0297281	0.0297281	9	mmu-miR-181a-5p; mmu-miR-181b-5p; mmu-miR-181c-5p; mmu-miR-181d-5p; mmu-miR-495-3p; mmu-miR-1192; mmu-miR-665-3p; mmu-miR-301b-3p; mmu-miR-692
Pathways (KEGG)	TNF signaling pathway	enriched	0.0067883	0.0297281	0.0297281	17	mmu-miR-181a-5p; mmu-miR-223-3p; mmu-miR-181b-5p; mmu-miR-200c-3p; mmu-miR-495-3p; mmu-miR-466o-3p; mmu-miR-3095-3p; mmu-miR-1192; mmu-miR-665-3p; mmu-miR-128-3p; mmu-miR-130a-3p; mmu-miR-130b-3p; mmu-miR-342-5p; mmu-miR-214-3p; mmu-miR-301b-3p; mmu-miR-3475-3p; mmu-miR-692
Pathways (KEGG)	Protein processing in endoplasmic reticulum	enriched	0.0080248	0.0307291	0.0307291	17	mmu-miR-181a-5p; mmu-miR-223-3p; mmu-miR-181b-5p; mmu-miR-667-3p; mmu-miR-495-3p; mmu-miR-466o-3p; mmu-miR-185-5p; mmu-miR-875-3p; mmu-miR-1192; mmu-miR-1905; mmu-miR-3473a; mmu-miR-128-3p; mmu-miR-27a-3p; mmu-miR-301b-3p; mmu-miR-692; mmu-miR-712-5p; mmu-miR-205-5p
Pathways (KEGG)	Longevity regulating pathway	enriched	0.0083806	0.0313275	0.0313275	17	mmu-miR-181a-5p; mmu-miR-223-3p; mmu-miR-495-3p; mmu-miR-466o-3p; mmu-miR-185-5p; mmu-miR-1192; mmu-miR-1964-5p; mmu-miR-3473a; mmu-miR-665-3p; mmu-miR-27b-3p; mmu-miR-27a-3p; mmu-miR-342-5p; mmu-miR-346-3p; mmu-miR-214-3p; mmu-miR-301b-3p; mmu-miR-692; mmu-miR-712-5p
Pathways (KEGG)	Tight junction	enriched	0.0083806	0.0313275	0.0313275	17	mmu-miR-181a-5p; mmu-miR-223-3p; mmu-miR-181d-5p; mmu-miR-202-3p; mmu-miR-200c-3p; mmu-miR-495-3p; mmu-miR-466o-3p; mmu-miR-185-5p; mmu-miR-1192; mmu-miR-3473a; mmu-miR-27b-3p; mmu-miR-128-3p; mmu-miR-148a-3p; mmu-miR-27a-3p; mmu-miR-301b-3p; mmu-miR-692; mmu-miR-712-5p
Pathways (KEGG)	GnRH secretion	enriched	0.0088364	0.0326427	0.0326427	15	mmu-miR-181a-5p; mmu-miR-223-3p; mmu-miR-181b-5p; mmu-miR-181c-5p; mmu-miR-181d-5p; mmu-miR-495-3p; mmu-miR-466o-3p; mmu-miR-185-5p; mmu-miR-1192; mmu-miR-3473a; mmu-miR-27a-3p; mmu-miR-342-5p; mmu-miR-214-3p; mmu-miR-301b-3p; mmu-miR-692
Pathways (KEGG)	Amphetamine addiction	enriched	0.0098524	0.0327073	0.0327073	16	mmu-miR-181a-5p; mmu-miR-223-3p; mmu-miR-200c-3p; mmu-miR-495-3p; mmu-miR-466o-3p; mmu-miR-185-5p; mmu-miR-3059-5p; mmu-miR-1192; mmu-miR-1964-5p; mmu-miR-3473a; mmu-miR-152-3p; mmu-miR-148a-3p; mmu-miR-148b-3p; mmu-miR-532-3p; mmu-miR-301b-3p; mmu-miR-692
Pathways (KEGG)	Autophagy - animal	enriched	0.009352	0.0327073	0.0327073	21	mmu-miR-181a-5p; mmu-miR-223-3p; mmu-miR-452-3p; mmu-miR-495-3p; mmu-miR-466o-3p; mmu-miR-7116-3p; mmu-miR-125a-3p; mmu-miR-222-3p; mmu-miR-3059-5p; mmu-miR-1192; mmu-miR-3473a; mmu-miR-665-3p; mmu-miR-221-3p; mmu-miR-152-3p; mmu-miR-148a-3p; mmu-miR-342-5p; mmu-miR-214-3p; mmu-miR-484; mmu-miR-301b-3p; mmu-miR-692; mmu-miR-205-5p
Pathways (KEGG)	Axon guidance	enriched	0.0098955	0.0327073	0.0327073	25	mmu-miR-181a-5p; mmu-miR-223-3p; mmu-miR-200c-3p; mmu-miR-452-3p; mmu-miR-495-3p; mmu-miR-466o-3p; mmu-miR-3095-3p; mmu-miR-125a-3p; mmu-miR-185-5p; mmu-miR-1192; mmu-miR-3089-3p; mmu-miR-3473a; mmu-miR-665-3p; mmu-miR-27b-3p; mmu-miR-130a-3p; mmu-miR-152-3p; mmu-miR-130b-3p; mmu-miR-148a-3p; mmu-miR-27a-3p; mmu-miR-148b-3p; mmu-miR-532-5p; mmu-miR-301b-3p; mmu-miR-692; mmu-miR-3474; mmu-miR-205-…
Pathways (KEGG)	Huntington disease	enriched	0.0095273	0.0327073	0.0327073	13	mmu-miR-181a-5p; mmu-miR-223-3p; mmu-miR-181b-5p; mmu-miR-667-3p; mmu-miR-495-3p; mmu-miR-466o-3p; mmu-miR-185-5p; mmu-miR-1192; mmu-miR-3473a; mmu-miR-27b-3p; mmu-miR-27a-3p; mmu-miR-301b-3p; mmu-miR-712-5p
Pathways (KEGG)	Mineral absorption	enriched	0.0094039	0.0327073	0.0327073	11	mmu-miR-181a-5p; mmu-miR-223-3p; mmu-miR-495-3p; mmu-miR-466o-3p; mmu-miR-185-5p; mmu-miR-875-3p; mmu-miR-1192; mmu-miR-3473a; mmu-miR-301b-3p; mmu-miR-692; mmu-miR-712-5p
Pathways (KEGG)	N-Glycan biosynthesis	enriched	0.008968	0.0327073	0.0327073	6	mmu-miR-181a-5p; mmu-miR-200c-3p; mmu-miR-495-3p; mmu-miR-3059-5p; mmu-miR-1192; mmu-miR-665-3p
Pathways (KEGG)	Oocyte meiosis	enriched	0.0098524	0.0327073	0.0327073	16	mmu-miR-181a-5p; mmu-miR-223-3p; mmu-miR-495-3p; mmu-miR-466o-3p; mmu-miR-185-5p; mmu-miR-1192; mmu-miR-1964-5p; mmu-miR-3473a; mmu-miR-665-3p; mmu-miR-152-3p; mmu-miR-148a-3p; mmu-miR-148b-3p; mmu-miR-346-3p; mmu-miR-532-3p; mmu-miR-301b-3p; mmu-miR-692
Pathways (KEGG)	Progesterone-mediated oocyte maturation	enriched	0.0098524	0.0327073	0.0327073	16	mmu-miR-181a-5p; mmu-miR-223-3p; mmu-miR-495-3p; mmu-miR-466o-3p; mmu-miR-185-5p; mmu-miR-1192; mmu-miR-1964-5p; mmu-miR-3473a; mmu-miR-152-3p; mmu-miR-148a-3p; mmu-miR-148b-3p; mmu-miR-342-5p; mmu-miR-346-3p; mmu-miR-214-3p; mmu-miR-301b-3p; mmu-miR-692
Pathways (KEGG)	Salivary secretion	enriched	0.0094039	0.0327073	0.0327073	11	mmu-miR-181a-5p; mmu-miR-223-3p; mmu-miR-495-3p; mmu-miR-466o-3p; mmu-miR-185-5p; mmu-miR-875-3p; mmu-miR-1192; mmu-miR-3473a; mmu-miR-301b-3p; mmu-miR-692; mmu-miR-712-5p
Pathways (KEGG)	Ubiquitin mediated proteolysis	enriched	0.0098524	0.0327073	0.0327073	16	mmu-miR-181a-5p; mmu-miR-223-3p; mmu-miR-452-3p; mmu-miR-667-3p; mmu-miR-495-3p; mmu-miR-185-5p; mmu-miR-222-3p; mmu-miR-1192; mmu-miR-3473a; mmu-miR-665-3p; mmu-miR-221-3p; mmu-miR-27b-3p; mmu-miR-27a-3p; mmu-miR-532-3p; mmu-miR-301b-3p; mmu-miR-692
Pathways (KEGG)	Nitrogen metabolism	enriched	0.0104609	0.0342159	0.0342159	4	mmu-miR-181a-5p; mmu-miR-223-3p; mmu-miR-667-3p; mmu-miR-301b-3p
Pathways (KEGG)	Type II diabetes mellitus	enriched	0.0109557	0.0354648	0.0354648	6	mmu-miR-181a-5p; mmu-miR-223-3p; mmu-miR-181b-5p; mmu-miR-466o-3p; mmu-miR-665-3p; mmu-miR-712-5p
Pathways (KEGG)	Glycosaminoglycan degradation	enriched	0.0112709	0.0357481	0.0357481	2	mmu-miR-181a-5p; mmu-miR-466o-3p
Pathways (KEGG)	Neomycin, kanamycin and gentamicin biosynthesis	enriched	0.0112709	0.0357481	0.0357481	2	mmu-miR-181b-5p; mmu-miR-466o-3p
Pathways (KEGG)	Allograft rejection	enriched	0.0122851	0.0363917	0.0363917	12	mmu-miR-181a-5p; mmu-miR-223-3p; mmu-miR-181b-5p; mmu-miR-181c-5p; mmu-miR-181d-5p; mmu-miR-466o-3p; mmu-miR-152-3p; mmu-miR-148a-3p; mmu-miR-27a-3p; mmu-miR-148b-3p; mmu-miR-3475-3p; mmu-miR-712-5p
Pathways (KEGG)	Autoimmune thyroid disease	enriched	0.0122851	0.0363917	0.0363917	12	mmu-miR-181a-5p; mmu-miR-223-3p; mmu-miR-181b-5p; mmu-miR-181c-5p; mmu-miR-181d-5p; mmu-miR-466o-3p; mmu-miR-152-3p; mmu-miR-148a-3p; mmu-miR-27a-3p; mmu-miR-148b-3p; mmu-miR-3475-3p; mmu-miR-712-5p
Pathways (KEGG)	Glucagon signaling pathway	enriched	0.0119716	0.0363917	0.0363917	16	mmu-miR-181a-5p; mmu-miR-223-3p; mmu-miR-495-3p; mmu-miR-466o-3p; mmu-miR-185-5p; mmu-miR-1192; mmu-miR-3473a; mmu-miR-152-3p; mmu-miR-148a-3p; mmu-miR-27a-3p; mmu-miR-148b-3p; mmu-miR-342-5p; mmu-miR-214-3p; mmu-miR-301b-3p; mmu-miR-692; mmu-miR-712-5p
Pathways (KEGG)	Inflammatory bowel disease IBD	enriched	0.0122851	0.0363917	0.0363917	12	mmu-miR-181a-5p; mmu-miR-223-3p; mmu-miR-181b-5p; mmu-miR-200c-3p; mmu-miR-495-3p; mmu-miR-466o-3p; mmu-miR-1192; mmu-miR-665-3p; mmu-miR-27b-3p; mmu-miR-130b-3p; mmu-miR-27a-3p; mmu-miR-692
Pathways (KEGG)	Measles	enriched	0.0117347	0.0363917	0.0363917	21	mmu-miR-181a-5p; mmu-miR-223-3p; mmu-miR-181b-5p; mmu-miR-202-3p; mmu-miR-200c-3p; mmu-miR-495-3p; mmu-miR-466o-3p; mmu-miR-222-3p; mmu-miR-1192; mmu-miR-665-3p; mmu-miR-221-3p; mmu-miR-27b-3p; mmu-miR-148a-3p; mmu-miR-27a-3p; mmu-miR-342-5p; mmu-miR-214-3p; mmu-miR-301b-3p; mmu-miR-3475-3p; mmu-miR-692; mmu-miR-712-5p; mmu-miR-205-5p
Pathways (KEGG)	Salmonella infection	enriched	0.0122851	0.0363917	0.0363917	12	mmu-miR-181a-5p; mmu-miR-223-3p; mmu-miR-181b-5p; mmu-miR-200c-3p; mmu-miR-667-3p; mmu-miR-466o-3p; mmu-miR-665-3p; mmu-miR-148a-3p; mmu-miR-27a-3p; mmu-miR-214-3p; mmu-miR-301b-3p; mmu-miR-3475-3p
Pathways (KEGG)	Type I diabetes mellitus	enriched	0.0122851	0.0363917	0.0363917	12	mmu-miR-181a-5p; mmu-miR-223-3p; mmu-miR-181b-5p; mmu-miR-181c-5p; mmu-miR-181d-5p; mmu-miR-466o-3p; mmu-miR-152-3p; mmu-miR-148a-3p; mmu-miR-148b-3p; mmu-miR-3475-3p; mmu-miR-712-5p; mmu-miR-205-5p
Pathways (KEGG)	Amyotrophic lateral sclerosis ALS	enriched	0.0124161	0.036436	0.036436	6	mmu-miR-181a-5p; mmu-miR-223-3p; mmu-miR-181b-5p; mmu-miR-3095-3p; mmu-miR-27a-3p; mmu-miR-301b-3p
Pathways (KEGG)	Circadian entrainment	enriched	0.0134423	0.0380747	0.0380747	15	mmu-miR-181a-5p; mmu-miR-223-3p; mmu-miR-495-3p; mmu-miR-466o-3p; mmu-miR-185-5p; mmu-miR-3059-5p; mmu-miR-875-3p; mmu-miR-1192; mmu-miR-3473a; mmu-miR-665-3p; mmu-miR-152-3p; mmu-miR-148a-3p; mmu-miR-148b-3p; mmu-miR-301b-3p; mmu-miR-692
Pathways (KEGG)	Cocaine addiction	enriched	0.0137883	0.0380747	0.0380747	9	mmu-miR-181a-5p; mmu-miR-223-3p; mmu-miR-200c-3p; mmu-miR-495-3p; mmu-miR-466o-3p; mmu-miR-3059-5p; mmu-miR-532-3p; mmu-miR-301b-3p; mmu-miR-692
Pathways (KEGG)	Prostate cancer	enriched	0.0138233	0.0380747	0.0380747	23	mmu-miR-181a-5p; mmu-miR-223-3p; mmu-miR-200c-3p; mmu-miR-495-3p; mmu-miR-466o-3p; mmu-miR-185-5p; mmu-miR-222-3p; mmu-miR-1192; mmu-miR-3473a; mmu-miR-221-3p; mmu-miR-128-3p; mmu-miR-152-3p; mmu-miR-148a-3p; mmu-miR-27a-3p; mmu-miR-342-5p; mmu-miR-346-3p; mmu-miR-214-3p; mmu-miR-301b-3p; mmu-miR-3475-3p; mmu-miR-692; mmu-miR-712-5p; mmu-miR-3088-3p; mmu-miR-205-5p
Pathways (KEGG)	RNA transport	enriched	0.0137883	0.0380747	0.0380747	9	mmu-miR-181a-5p; mmu-miR-223-3p; mmu-miR-495-3p; mmu-miR-501-5p; mmu-miR-466o-3p; mmu-miR-1192; mmu-miR-665-3p; mmu-miR-532-3p; mmu-miR-301b-3p
Pathways (KEGG)	Rap1 signaling pathway	enriched	0.0138233	0.0380747	0.0380747	23	mmu-miR-181a-5p; mmu-miR-223-3p; mmu-miR-200c-3p; mmu-miR-495-3p; mmu-miR-466o-3p; mmu-miR-185-5p; mmu-miR-337-3p; mmu-miR-222-3p; mmu-miR-1192; mmu-miR-3473a; mmu-miR-665-3p; mmu-miR-221-3p; mmu-miR-152-3p; mmu-miR-148a-3p; mmu-miR-148b-3p; mmu-miR-342-5p; mmu-miR-346-3p; mmu-miR-214-3p; mmu-miR-301b-3p; mmu-miR-692; mmu-miR-712-5p; mmu-miR-3088-3p; mmu-miR-205-5p
Pathways (KEGG)	Regulation of actin cytoskeleton	enriched	0.0138233	0.0380747	0.0380747	23	mmu-miR-181a-5p; mmu-miR-223-3p; mmu-miR-202-3p; mmu-miR-667-3p; mmu-miR-495-3p; mmu-miR-466o-3p; mmu-miR-185-5p; mmu-miR-337-3p; mmu-miR-875-3p; mmu-miR-1192; mmu-miR-3473a; mmu-miR-665-3p; mmu-miR-27b-3p; mmu-miR-128-3p; mmu-miR-152-3p; mmu-miR-148a-3p; mmu-miR-148b-3p; mmu-miR-214-3p; mmu-miR-301b-3p; mmu-miR-692; mmu-miR-712-5p; mmu-miR-3088-3p; mmu-miR-205-5p
Pathways (KEGG)	Yersinia infection	enriched	0.0137789	0.0380747	0.0380747	18	mmu-miR-181a-5p; mmu-miR-223-3p; mmu-miR-181b-5p; mmu-miR-200c-3p; mmu-miR-495-3p; mmu-miR-466o-3p; mmu-miR-185-5p; mmu-miR-337-3p; mmu-miR-1192; mmu-miR-3473a; mmu-miR-665-3p; mmu-miR-148a-3p; mmu-miR-27a-3p; mmu-miR-342-5p; mmu-miR-214-3p; mmu-miR-301b-3p; mmu-miR-3475-3p; mmu-miR-205-5p
Pathways (KEGG)	Phosphatidylinositol signaling system	enriched	0.0146355	0.0392782	0.0392782	21	mmu-miR-181a-5p; mmu-miR-223-3p; mmu-miR-181b-5p; mmu-miR-181c-5p; mmu-miR-181d-5p; mmu-miR-495-3p; mmu-miR-466o-3p; mmu-miR-185-5p; mmu-miR-875-3p; mmu-miR-1192; mmu-miR-3473a; mmu-miR-665-3p; mmu-miR-130a-3p; mmu-miR-152-3p; mmu-miR-130b-3p; mmu-miR-148a-3p; mmu-miR-214-3p; mmu-miR-301b-3p; mmu-miR-692; mmu-miR-721; mmu-miR-205-5p
Pathways (KEGG)	Toxoplasmosis	enriched	0.0150187	0.039965	0.039965	13	mmu-miR-181a-5p; mmu-miR-223-3p; mmu-miR-181b-5p; mmu-miR-495-3p; mmu-miR-466o-3p; mmu-miR-1192; mmu-miR-665-3p; mmu-miR-130b-3p; mmu-miR-27a-3p; mmu-miR-342-5p; mmu-miR-214-3p; mmu-miR-301b-3p; mmu-miR-3475-3p
Pathways (KEGG)	Pancreatic cancer	enriched	0.0153081	0.0403928	0.0403928	17	mmu-miR-181a-5p; mmu-miR-223-3p; mmu-miR-181b-5p; mmu-miR-495-3p; mmu-miR-466o-3p; mmu-miR-1192; mmu-miR-665-3p; mmu-miR-27b-3p; mmu-miR-128-3p; mmu-miR-130b-3p; mmu-miR-27a-3p; mmu-miR-342-5p; mmu-miR-214-3p; mmu-miR-301b-3p; mmu-miR-3475-3p; mmu-miR-692; mmu-miR-3088-3p
Pathways (KEGG)	Circadian rhythm	enriched	0.016116	0.0410353	0.0410353	15	mmu-miR-181a-5p; mmu-miR-452-3p; mmu-miR-495-3p; mmu-miR-466o-3p; mmu-miR-125a-3p; mmu-miR-185-5p; mmu-miR-1192; mmu-miR-3473a; mmu-miR-27b-3p; mmu-miR-128-3p; mmu-miR-27a-3p; mmu-miR-214-3p; mmu-miR-532-3p; mmu-miR-692; mmu-miR-712-5p
Pathways (KEGG)	Insulin resistance	enriched	0.0164664	0.0410353	0.0410353	20	mmu-miR-181a-5p; mmu-miR-223-3p; mmu-miR-181b-5p; mmu-miR-495-3p; mmu-miR-501-5p; mmu-miR-466o-3p; mmu-miR-185-5p; mmu-miR-1192; mmu-miR-1905; mmu-miR-3473a; mmu-miR-665-3p; mmu-miR-152-3p; mmu-miR-148a-3p; mmu-miR-27a-3p; mmu-miR-342-5p; mmu-miR-214-3p; mmu-miR-301b-3p; mmu-miR-692; mmu-miR-712-5p; mmu-miR-205-5p
Pathways (KEGG)	Pancreatic secretion	enriched	0.016116	0.0410353	0.0410353	15	mmu-miR-181a-5p; mmu-miR-223-3p; mmu-miR-181b-5p; mmu-miR-181c-5p; mmu-miR-181d-5p; mmu-miR-466o-3p; mmu-miR-185-5p; mmu-miR-875-3p; mmu-miR-3473a; mmu-miR-152-3p; mmu-miR-148a-3p; mmu-miR-148b-3p; mmu-miR-301b-3p; mmu-miR-692; mmu-miR-712-5p
Pathways (KEGG)	Relaxin signaling pathway	enriched	0.0157399	0.0410353	0.0410353	15	mmu-miR-181a-5p; mmu-miR-223-3p; mmu-miR-181b-5p; mmu-miR-200c-3p; mmu-miR-495-3p; mmu-miR-466o-3p; mmu-miR-3059-5p; mmu-miR-875-3p; mmu-miR-1192; mmu-miR-665-3p; mmu-miR-130b-3p; mmu-miR-342-5p; mmu-miR-214-3p; mmu-miR-301b-3p; mmu-miR-3088-3p
Pathways (KEGG)	Sphingolipid signaling pathway	enriched	0.0164664	0.0410353	0.0410353	20	mmu-miR-181a-5p; mmu-miR-223-3p; mmu-miR-181b-5p; mmu-miR-181c-5p; mmu-miR-181d-5p; mmu-miR-495-3p; mmu-miR-466o-3p; mmu-miR-185-5p; mmu-miR-1192; mmu-miR-3473a; mmu-miR-665-3p; mmu-miR-152-3p; mmu-miR-148a-3p; mmu-miR-27a-3p; mmu-miR-342-5p; mmu-miR-214-3p; mmu-miR-301b-3p; mmu-miR-692; mmu-miR-712-5p; mmu-miR-205-5p
Pathways (KEGG)	Thyroid hormone signaling pathway	enriched	0.0164664	0.0410353	0.0410353	20	mmu-miR-181a-5p; mmu-miR-223-3p; mmu-miR-181b-5p; mmu-miR-181c-5p; mmu-miR-181d-5p; mmu-miR-495-3p; mmu-miR-466o-3p; mmu-miR-185-5p; mmu-miR-1192; mmu-miR-3473a; mmu-miR-152-3p; mmu-miR-148a-3p; mmu-miR-27a-3p; mmu-miR-148b-3p; mmu-miR-342-5p; mmu-miR-214-3p; mmu-miR-301b-3p; mmu-miR-692; mmu-miR-712-5p; mmu-miR-205-5p
Pathways (KEGG)	Viral myocarditis	enriched	0.016116	0.0410353	0.0410353	15	mmu-miR-181a-5p; mmu-miR-223-3p; mmu-miR-181b-5p; mmu-miR-181c-5p; mmu-miR-181d-5p; mmu-miR-466o-3p; mmu-miR-665-3p; mmu-miR-152-3p; mmu-miR-148a-3p; mmu-miR-148b-3p; mmu-miR-532-3p; mmu-miR-301b-3p; mmu-miR-3475-3p; mmu-miR-692; mmu-miR-712-5p
Pathways (KEGG)	Glycosaminoglycan biosynthesis - heparan sulfate heparin	enriched	0.0170316	0.0417806	0.0417806	3	mmu-miR-223-3p; mmu-miR-495-3p; mmu-miR-1192
Pathways (KEGG)	Phototransduction	enriched	0.0170316	0.0417806	0.0417806	3	mmu-miR-495-3p; mmu-miR-466o-3p; mmu-miR-1192
Pathways (KEGG)	Alanine, aspartate and glutamate metabolism	enriched	0.0185344	0.0424803	0.0424803	3	mmu-miR-181a-5p; mmu-miR-875-3p; mmu-miR-1905
Pathways (KEGG)	Fc epsilon RI signaling pathway	enriched	0.0182992	0.0424803	0.0424803	12	mmu-miR-181a-5p; mmu-miR-223-3p; mmu-miR-495-3p; mmu-miR-466o-3p; mmu-miR-185-5p; mmu-miR-875-3p; mmu-miR-1192; mmu-miR-3473a; mmu-miR-665-3p; mmu-miR-342-5p; mmu-miR-214-3p; mmu-miR-301b-3p
Pathways (KEGG)	Ferroptosis	enriched	0.0179378	0.0424803	0.0424803	4	mmu-miR-181a-5p; mmu-miR-223-3p; mmu-miR-466o-3p; mmu-miR-301b-3p
Pathways (KEGG)	Fluid shear stress and atherosclerosis	enriched	0.0180533	0.0424803	0.0424803	19	mmu-miR-181a-5p; mmu-miR-223-3p; mmu-miR-200c-3p; mmu-miR-495-3p; mmu-miR-466o-3p; mmu-miR-185-5p; mmu-miR-1192; mmu-miR-665-3p; mmu-miR-27b-3p; mmu-miR-152-3p; mmu-miR-148a-3p; mmu-miR-27a-3p; mmu-miR-148b-3p; mmu-miR-342-5p; mmu-miR-214-3p; mmu-miR-301b-3p; mmu-miR-3475-3p; mmu-miR-692; mmu-miR-205-5p
Pathways (KEGG)	Oxidative phosphorylation	enriched	0.0177268	0.0424803	0.0424803	7	mmu-miR-181a-5p; mmu-miR-181b-5p; mmu-miR-667-3p; mmu-miR-495-3p; mmu-miR-1192; mmu-miR-27a-3p; mmu-miR-301b-3p
Pathways (KEGG)	Parkinson disease	enriched	0.0177268	0.0424803	0.0424803	7	mmu-miR-223-3p; mmu-miR-181b-5p; mmu-miR-667-3p; mmu-miR-495-3p; mmu-miR-1192; mmu-miR-301b-3p; mmu-miR-205-5p
Pathways (KEGG)	Small cell lung cancer	enriched	0.0180533	0.0424803	0.0424803	19	mmu-miR-181a-5p; mmu-miR-223-3p; mmu-miR-181b-5p; mmu-miR-495-3p; mmu-miR-466o-3p; mmu-miR-222-3p; mmu-miR-1192; mmu-miR-3473a; mmu-miR-221-3p; mmu-miR-128-3p; mmu-miR-152-3p; mmu-miR-148a-3p; mmu-miR-27a-3p; mmu-miR-342-5p; mmu-miR-214-3p; mmu-miR-301b-3p; mmu-miR-3475-3p; mmu-miR-692; mmu-miR-205-5p
Pathways (KEGG)	Spliceosome	enriched	0.0182992	0.0424803	0.0424803	12	mmu-miR-181a-5p; mmu-miR-223-3p; mmu-miR-495-3p; mmu-miR-466o-3p; mmu-miR-7116-3p; mmu-miR-337-3p; mmu-miR-1192; mmu-miR-665-3p; mmu-miR-27b-3p; mmu-miR-27a-3p; mmu-miR-532-5p; mmu-miR-301b-3p
Pathways (KEGG)	Steroid hormone biosynthesis	enriched	0.0185344	0.0424803	0.0424803	3	mmu-miR-667-3p; mmu-miR-125a-3p; mmu-miR-1905
Pathways (KEGG)	Chemical carcinogenesis	depleted	0.0197442	0.044881	0.044881	8	mmu-miR-221-3p; mmu-miR-128-3p; mmu-miR-130a-3p; mmu-miR-152-3p; mmu-miR-130b-3p; mmu-miR-148a-3p; mmu-miR-148b-3p; mmu-miR-301b-3p
Pathways (KEGG)	Glutathione metabolism	enriched	0.0198677	0.044881	0.044881	4	mmu-miR-181a-5p; mmu-miR-223-3p; mmu-miR-3095-3p; mmu-miR-27a-3p
Pathways (KEGG)	Adipocytokine signaling pathway	enriched	0.0218227	0.0463536	0.0463536	14	mmu-miR-181a-5p; mmu-miR-223-3p; mmu-miR-495-3p; mmu-miR-466o-3p; mmu-miR-3095-3p; mmu-miR-185-5p; mmu-miR-1192; mmu-miR-3473a; mmu-miR-665-3p; mmu-miR-342-5p; mmu-miR-214-3p; mmu-miR-3475-3p; mmu-miR-692; mmu-miR-712-5p
Pathways (KEGG)	Adrenergic signaling in cardiomyocytes	enriched	0.0219958	0.0463536	0.0463536	19	mmu-miR-181a-5p; mmu-miR-223-3p; mmu-miR-181b-5p; mmu-miR-181c-5p; mmu-miR-181d-5p; mmu-miR-495-3p; mmu-miR-466o-3p; mmu-miR-185-5p; mmu-miR-875-3p; mmu-miR-1192; mmu-miR-3473a; mmu-miR-152-3p; mmu-miR-148a-3p; mmu-miR-148b-3p; mmu-miR-342-5p; mmu-miR-214-3p; mmu-miR-301b-3p; mmu-miR-712-5p; mmu-miR-205-5p
Pathways (KEGG)	Arrhythmogenic right ventricular cardiomyopathy ARVC	enriched	0.0219958	0.0463536	0.0463536	19	mmu-miR-181a-5p; mmu-miR-223-3p; mmu-miR-181b-5p; mmu-miR-181c-5p; mmu-miR-181d-5p; mmu-miR-495-3p; mmu-miR-185-5p; mmu-miR-337-3p; mmu-miR-222-3p; mmu-miR-1192; mmu-miR-3473a; mmu-miR-152-3p; mmu-miR-148a-3p; mmu-miR-148b-3p; mmu-miR-214-3p; mmu-miR-301b-3p; mmu-miR-692; mmu-miR-712-5p; mmu-miR-205-5p
Pathways (KEGG)	Choline metabolism in cancer	enriched	0.0208822	0.0463536	0.0463536	16	mmu-miR-181a-5p; mmu-miR-223-3p; mmu-miR-200c-3p; mmu-miR-495-3p; mmu-miR-466o-3p; mmu-miR-185-5p; mmu-miR-1192; mmu-miR-3473a; mmu-miR-665-3p; mmu-miR-128-3p; mmu-miR-342-5p; mmu-miR-214-3p; mmu-miR-301b-3p; mmu-miR-692; mmu-miR-712-5p; mmu-miR-3088-3p
Pathways (KEGG)	ErbB signaling pathway	enriched	0.0215143	0.0463536	0.0463536	22	mmu-miR-181a-5p; mmu-miR-223-3p; mmu-miR-200c-3p; mmu-miR-495-3p; mmu-miR-466o-3p; mmu-miR-185-5p; mmu-miR-222-3p; mmu-miR-1192; mmu-miR-3473a; mmu-miR-221-3p; mmu-miR-27b-3p; mmu-miR-152-3p; mmu-miR-148a-3p; mmu-miR-27a-3p; mmu-miR-148b-3p; mmu-miR-342-5p; mmu-miR-214-3p; mmu-miR-301b-3p; mmu-miR-692; mmu-miR-3088-3p; mmu-miR-3474; mmu-miR-205-5p
Pathways (KEGG)	Fc gamma R-mediated phagocytosis	enriched	0.0218227	0.0463536	0.0463536	14	mmu-miR-181a-5p; mmu-miR-223-3p; mmu-miR-667-3p; mmu-miR-466o-3p; mmu-miR-185-5p; mmu-miR-875-3p; mmu-miR-3473a; mmu-miR-665-3p; mmu-miR-148a-3p; mmu-miR-342-5p; mmu-miR-214-3p; mmu-miR-301b-3p; mmu-miR-692; mmu-miR-712-5p
Pathways (KEGG)	Glutamatergic synapse	enriched	0.0218227	0.0463536	0.0463536	14	mmu-miR-181a-5p; mmu-miR-223-3p; mmu-miR-466o-3p; mmu-miR-185-5p; mmu-miR-3059-5p; mmu-miR-875-3p; mmu-miR-3473a; mmu-miR-665-3p; mmu-miR-152-3p; mmu-miR-148a-3p; mmu-miR-148b-3p; mmu-miR-301b-3p; mmu-miR-692; mmu-miR-712-5p
Pathways (KEGG)	Thyroid hormone synthesis	enriched	0.0208723	0.0463536	0.0463536	10	mmu-miR-181a-5p; mmu-miR-223-3p; mmu-miR-181b-5p; mmu-miR-466o-3p; mmu-miR-3095-3p; mmu-miR-185-5p; mmu-miR-3473a; mmu-miR-301b-3p; mmu-miR-692; mmu-miR-712-5p
Pathways (KEGG)	Neurotrophin signaling pathway	enriched	0.0231206	0.0483991	0.0483991	16	mmu-miR-181a-5p; mmu-miR-223-3p; mmu-miR-200c-3p; mmu-miR-495-3p; mmu-miR-466o-3p; mmu-miR-1192; mmu-miR-1964-5p; mmu-miR-665-3p; mmu-miR-152-3p; mmu-miR-148a-3p; mmu-miR-27a-3p; mmu-miR-148b-3p; mmu-miR-342-5p; mmu-miR-214-3p; mmu-miR-301b-3p; mmu-miR-205-5p
Pathways (KEGG)	African trypanosomiasis	enriched	0.0240742	0.0489504	0.0489504	8	mmu-miR-181a-5p; mmu-miR-223-3p; mmu-miR-181b-5p; mmu-miR-466o-3p; mmu-miR-185-5p; mmu-miR-3473a; mmu-miR-27a-3p; mmu-miR-692
Pathways (KEGG)	Cell cycle	enriched	0.0246311	0.0489504	0.0489504	18	mmu-miR-181a-5p; mmu-miR-223-3p; mmu-miR-181b-5p; mmu-miR-495-3p; mmu-miR-466o-3p; mmu-miR-222-3p; mmu-miR-1192; mmu-miR-221-3p; mmu-miR-27b-3p; mmu-miR-128-3p; mmu-miR-152-3p; mmu-miR-130b-3p; mmu-miR-148a-3p; mmu-miR-27a-3p; mmu-miR-148b-3p; mmu-miR-301b-3p; mmu-miR-692; mmu-miR-205-5p
Pathways (KEGG)	Central carbon metabolism in cancer	enriched	0.0239832	0.0489504	0.0489504	20	mmu-miR-181a-5p; mmu-miR-223-3p; mmu-miR-181b-5p; mmu-miR-495-3p; mmu-miR-466o-3p; mmu-miR-222-3p; mmu-miR-875-3p; mmu-miR-1192; mmu-miR-3473a; mmu-miR-221-3p; mmu-miR-27b-3p; mmu-miR-128-3p; mmu-miR-152-3p; mmu-miR-148a-3p; mmu-miR-27a-3p; mmu-miR-342-5p; mmu-miR-214-3p; mmu-miR-301b-3p; mmu-miR-3088-3p; mmu-miR-205-5p
Pathways (KEGG)	Gap junction	enriched	0.0238153	0.0489504	0.0489504	12	mmu-miR-181a-5p; mmu-miR-223-3p; mmu-miR-495-3p; mmu-miR-466o-3p; mmu-miR-185-5p; mmu-miR-222-3p; mmu-miR-1192; mmu-miR-3473a; mmu-miR-665-3p; mmu-miR-301b-3p; mmu-miR-692; mmu-miR-3088-3p
Pathways (KEGG)	Glycosphingolipid biosynthesis - globo and isoglobo series	enriched	0.0240742	0.0489504	0.0489504	8	mmu-miR-223-3p; mmu-miR-200c-3p; mmu-miR-466o-3p; mmu-miR-185-5p; mmu-miR-3059-5p; mmu-miR-3473a; mmu-miR-665-3p; mmu-miR-301b-3p
Pathways (KEGG)	Leukocyte transendothelial migration	enriched	0.0244638	0.0489504	0.0489504	13	mmu-miR-181a-5p; mmu-miR-223-3p; mmu-miR-495-3p; mmu-miR-466o-3p; mmu-miR-185-5p; mmu-miR-337-3p; mmu-miR-1192; mmu-miR-3473a; mmu-miR-665-3p; mmu-miR-27b-3p; mmu-miR-148a-3p; mmu-miR-301b-3p; mmu-miR-692
Pathways (KEGG)	Long-term potentiation	enriched	0.0244638	0.0489504	0.0489504	13	mmu-miR-181a-5p; mmu-miR-223-3p; mmu-miR-495-3p; mmu-miR-466o-3p; mmu-miR-185-5p; mmu-miR-1192; mmu-miR-1964-5p; mmu-miR-3473a; mmu-miR-152-3p; mmu-miR-148a-3p; mmu-miR-148b-3p; mmu-miR-301b-3p; mmu-miR-692
Pathways (KEGG)	Melanogenesis	enriched	0.0246311	0.0489504	0.0489504	18	mmu-miR-181a-5p; mmu-miR-223-3p; mmu-miR-495-3p; mmu-miR-466o-3p; mmu-miR-185-5p; mmu-miR-222-3p; mmu-miR-3059-5p; mmu-miR-1192; mmu-miR-1964-5p; mmu-miR-3473a; mmu-miR-221-3p; mmu-miR-152-3p; mmu-miR-148a-3p; mmu-miR-27a-3p; mmu-miR-148b-3p; mmu-miR-301b-3p; mmu-miR-692; mmu-miR-205-5p
Pathways (KEGG)	Aldosterone-regulated sodium reabsorption	enriched	0.025188	0.0491244	0.0491244	10	mmu-miR-181a-5p; mmu-miR-223-3p; mmu-miR-495-3p; mmu-miR-466o-3p; mmu-miR-185-5p; mmu-miR-1192; mmu-miR-3473a; mmu-miR-346-3p; mmu-miR-692; mmu-miR-712-5p
Pathways (KEGG)	GABAergic synapse	enriched	0.025188	0.0491244	0.0491244	10	mmu-miR-181a-5p; mmu-miR-223-3p; mmu-miR-466o-3p; mmu-miR-185-5p; mmu-miR-3059-5p; mmu-miR-875-3p; mmu-miR-3473a; mmu-miR-665-3p; mmu-miR-301b-3p; mmu-miR-692
Pathways (KEGG)	Long-term depression	enriched	0.025188	0.0491244	0.0491244	10	mmu-miR-181a-5p; mmu-miR-223-3p; mmu-miR-495-3p; mmu-miR-466o-3p; mmu-miR-185-5p; mmu-miR-1192; mmu-miR-3473a; mmu-miR-346-3p; mmu-miR-301b-3p; mmu-miR-692
Pathways (KEGG)	Legionellosis	enriched	0.0253663	0.0491668	0.0491668	8	mmu-miR-223-3p; mmu-miR-181b-5p; mmu-miR-466o-3p; mmu-miR-221-3p; mmu-miR-152-3p; mmu-miR-148a-3p; mmu-miR-27a-3p; mmu-miR-148b-3p
Pathways (KEGG)	Glycosaminoglycan biosynthesis - keratan sulfate	enriched	0.0256226	0.0493589	0.0493589	5	mmu-miR-181a-5p; mmu-miR-200c-3p; mmu-miR-466o-3p; mmu-miR-3059-5p; mmu-miR-301b-3p
Pathways (KEGG)	Estrogen signaling pathway	enriched	0.0262057	0.0494545	0.0494545	10	mmu-miR-181a-5p; mmu-miR-223-3p; mmu-miR-200c-3p; mmu-miR-495-3p; mmu-miR-466o-3p; mmu-miR-1192; mmu-miR-342-5p; mmu-miR-214-3p; mmu-miR-301b-3p; mmu-miR-3088-3p
Pathways (KEGG)	Galactose metabolism	enriched	0.0270897	0.0494545	0.0494545	5	mmu-miR-181b-5p; mmu-miR-495-3p; mmu-miR-466o-3p; mmu-miR-1192; mmu-miR-665-3p
Pathways (KEGG)	GnRH signaling pathway	enriched	0.0270526	0.0494545	0.0494545	15	mmu-miR-181a-5p; mmu-miR-223-3p; mmu-miR-200c-3p; mmu-miR-495-3p; mmu-miR-466o-3p; mmu-miR-185-5p; mmu-miR-1192; mmu-miR-3473a; mmu-miR-27b-3p; mmu-miR-152-3p; mmu-miR-148a-3p; mmu-miR-148b-3p; mmu-miR-301b-3p; mmu-miR-692; mmu-miR-3088-3p
Pathways (KEGG)	JAK-STAT signaling pathway	enriched	0.0270526	0.0494545	0.0494545	15	mmu-miR-181a-5p; mmu-miR-223-3p; mmu-miR-181b-5p; mmu-miR-202-3p; mmu-miR-466o-3p; mmu-miR-665-3p; mmu-miR-27b-3p; mmu-miR-128-3p; mmu-miR-130a-3p; mmu-miR-27a-3p; mmu-miR-342-5p; mmu-miR-214-3p; mmu-miR-301b-3p; mmu-miR-692; mmu-miR-3088-3p
Pathways (KEGG)	Neuroactive ligand-receptor interaction	enriched	0.0267133	0.0494545	0.0494545	23	mmu-miR-181a-5p; mmu-miR-223-3p; mmu-miR-495-3p; mmu-miR-466o-3p; mmu-miR-185-5p; mmu-miR-1192; mmu-miR-1964-5p; mmu-miR-3473a; mmu-miR-7033-5p; mmu-miR-665-3p; mmu-miR-128-3p; mmu-miR-130a-3p; mmu-miR-152-3p; mmu-miR-130b-3p; mmu-miR-148a-3p; mmu-miR-148b-3p; mmu-miR-301b-3p; mmu-miR-3475-3p; mmu-miR-692; mmu-miR-712-5p; mmu-miR-28c; mmu-miR-28b; mmu-miR-205-5p
Pathways (KEGG)	Nicotinate and nicotinamide metabolism	enriched	0.0270897	0.0494545	0.0494545	5	mmu-miR-181a-5p; mmu-miR-223-3p; mmu-miR-495-3p; mmu-miR-1192; mmu-miR-665-3p
Pathways (KEGG)	Parathyroid hormone synthesis, secretion and action	enriched	0.0270526	0.0494545	0.0494545	15	mmu-miR-181a-5p; mmu-miR-223-3p; mmu-miR-495-3p; mmu-miR-466o-3p; mmu-miR-185-5p; mmu-miR-3059-5p; mmu-miR-1192; mmu-miR-3473a; mmu-miR-665-3p; mmu-miR-27b-3p; mmu-miR-128-3p; mmu-miR-27a-3p; mmu-miR-301b-3p; mmu-miR-692; mmu-miR-3088-3p
Pathways (KEGG)	Phospholipase D signaling pathway	enriched	0.0270526	0.0494545	0.0494545	15	mmu-miR-181a-5p; mmu-miR-223-3p; mmu-miR-495-3p; mmu-miR-466o-3p; mmu-miR-185-5p; mmu-miR-222-3p; mmu-miR-1192; mmu-miR-3473a; mmu-miR-221-3p; mmu-miR-27b-3p; mmu-miR-27a-3p; mmu-miR-342-5p; mmu-miR-214-3p; mmu-miR-301b-3p; mmu-miR-3088-3p
Pathways (KEGG)	Platelet activation	enriched	0.0262893	0.0494545	0.0494545	11	mmu-miR-181a-5p; mmu-miR-223-3p; mmu-miR-495-3p; mmu-miR-466o-3p; mmu-miR-1192; mmu-miR-152-3p; mmu-miR-148a-3p; mmu-miR-148b-3p; mmu-miR-342-5p; mmu-miR-214-3p; mmu-miR-301b-3p
Pathways (KEGG)	Hepatitis C	enriched	0.0273929	0.0496582	0.0496582	21	mmu-miR-181a-5p; mmu-miR-223-3p; mmu-miR-181b-5p; mmu-miR-202-3p; mmu-miR-495-3p; mmu-miR-466o-3p; mmu-miR-185-5p; mmu-miR-1192; mmu-miR-3473a; mmu-miR-665-3p; mmu-miR-128-3p; mmu-miR-27a-3p; mmu-miR-342-5p; mmu-miR-214-3p; mmu-miR-301b-3p; mmu-miR-3475-3p; mmu-miR-692; mmu-miR-712-5p; mmu-miR-3088-3p; mmu-miR-3474; mmu-miR-205-5p
Pathways (KEGG)	T cell receptor signaling pathway	enriched	0.0275176	0.0496582	0.0496582	16	mmu-miR-181a-5p; mmu-miR-223-3p; mmu-miR-200c-3p; mmu-miR-452-3p; mmu-miR-495-3p; mmu-miR-466o-3p; mmu-miR-185-5p; mmu-miR-1192; mmu-miR-3473a; mmu-miR-27b-3p; mmu-miR-27a-3p; mmu-miR-342-5p; mmu-miR-214-3p; mmu-miR-301b-3p; mmu-miR-3475-3p; mmu-miR-205-5p
