# Supplementary material for: Systematic identification of potential key microRNAs and circRNAs in the dorsal root ganglia of mice with sciatic nerve injury
Source: Front Mol Neurosci. 2023 Mar 14;16:1119164. doi: 10.3389/fnmol.2023.1119164 (PMC10043392; doi:10.3389/fnmol.2023.1119164)
Supplement: Supplementary file 5 [file Table_5.XLSX]

## Sheet: Sheet1
miEAA - miRNA Enrichment and Annotation -- Analysis results
Category	Subcategory	Enrichment	P-value	P-adjusted	Q-value	Observed	miRNAs/precursors
Gene Ontology (miRWalk)	GO0000042 protein targeting to golgi	enriched	1.07e-4	0.0015972	0.0015972	2	mmu-miR-181a-5p; mmu-miR-223-3p
Gene Ontology (miRWalk)	GO0000209 protein polyubiquitination	enriched	1.07e-4	0.0015972	0.0015972	2	mmu-miR-181a-5p; mmu-miR-223-3p
Gene Ontology (miRWalk)	GO0000242 pericentriolar material	enriched	1.07e-4	0.0015972	0.0015972	2	mmu-miR-181a-5p; mmu-miR-223-3p
Gene Ontology (miRWalk)	GO0000398 mrna splicing via spliceosome	enriched	1.07e-4	0.0015972	0.0015972	2	mmu-miR-181a-5p; mmu-miR-223-3p
Gene Ontology (miRWalk)	GO0001104 rna polymerase ii transcription cofactor activity	enriched	1.07e-4	0.0015972	0.0015972	2	mmu-miR-181a-5p; mmu-miR-223-3p
Gene Ontology (miRWalk)	GO0001106 rna polymerase ii transcription corepressor activity	enriched	1.07e-4	0.0015972	0.0015972	2	mmu-miR-181a-5p; mmu-miR-223-3p
Gene Ontology (miRWalk)	GO0001553 luteinization	enriched	1.07e-4	0.0015972	0.0015972	2	mmu-miR-181a-5p; mmu-miR-223-3p
Gene Ontology (miRWalk)	GO0001726 ruffle	enriched	1.07e-4	0.0015972	0.0015972	2	mmu-miR-181a-5p; mmu-miR-223-3p
Gene Ontology (miRWalk)	GO0001750 photoreceptor outer segment	enriched	1.07e-4	0.0015972	0.0015972	2	mmu-miR-181a-5p; mmu-miR-223-3p
Gene Ontology (miRWalk)	GO0001919 regulation of receptor recycling	enriched	1.07e-4	0.0015972	0.0015972	2	mmu-miR-181a-5p; mmu-miR-223-3p
Gene Ontology (miRWalk)	GO0001968 fibronectin binding	enriched	1.07e-4	0.0015972	0.0015972	2	mmu-miR-181a-5p; mmu-miR-223-3p
Gene Ontology (miRWalk)	GO0002009 morphogenesis of an epithelium	enriched	1.07e-4	0.0015972	0.0015972	2	mmu-miR-181a-5p; mmu-miR-223-3p
Gene Ontology (miRWalk)	GO0002011 morphogenesis of an epithelial sheet	enriched	1.07e-4	0.0015972	0.0015972	2	mmu-miR-181a-5p; mmu-miR-223-3p
Gene Ontology (miRWalk)	GO0002087 regulation of respiratory gaseous exchange by neurological system process	enriched	1.07e-4	0.0015972	0.0015972	2	mmu-miR-181a-5p; mmu-miR-223-3p
Gene Ontology (miRWalk)	GO0002142 stereocilia ankle link complex	enriched	1.07e-4	0.0015972	0.0015972	2	mmu-miR-181a-5p; mmu-miR-223-3p
Gene Ontology (miRWalk)	GO0003729 mrna binding	enriched	1.07e-4	0.0015972	0.0015972	2	mmu-miR-181a-5p; mmu-miR-223-3p
Gene Ontology (miRWalk)	GO0003756 protein disulfide isomerase activity	enriched	1.07e-4	0.0015972	0.0015972	2	mmu-miR-181a-5p; mmu-miR-223-3p
Gene Ontology (miRWalk)	GO0004012 phospholipid translocating atpase activity	enriched	1.07e-4	0.0015972	0.0015972	2	mmu-miR-181a-5p; mmu-miR-223-3p
Gene Ontology (miRWalk)	GO0004016 adenylate cyclase activity	enriched	1.07e-4	0.0015972	0.0015972	2	mmu-miR-181a-5p; mmu-miR-223-3p
Gene Ontology (miRWalk)	GO0004252 serine type endopeptidase activity	enriched	1.07e-4	0.0015972	0.0015972	2	mmu-miR-181a-5p; mmu-miR-223-3p
Gene Ontology (miRWalk)	GO0004553 hydrolase activity hydrolyzing o glycosyl compounds	enriched	1.07e-4	0.0015972	0.0015972	2	mmu-miR-181a-5p; mmu-miR-223-3p
Gene Ontology (miRWalk)	GO0004768 stearoyl coa 9 desaturase activity	enriched	1.07e-4	0.0015972	0.0015972	2	mmu-miR-181a-5p; mmu-miR-223-3p
Gene Ontology (miRWalk)	GO0004890 gaba a receptor activity	enriched	1.07e-4	0.0015972	0.0015972	2	mmu-miR-181a-5p; mmu-miR-223-3p
Gene Ontology (miRWalk)	GO0005078 map kinase scaffold activity	enriched	1.07e-4	0.0015972	0.0015972	2	mmu-miR-181a-5p; mmu-miR-223-3p
Gene Ontology (miRWalk)	GO0005109 frizzled binding	enriched	1.07e-4	0.0015972	0.0015972	2	mmu-miR-181a-5p; mmu-miR-223-3p
Gene Ontology (miRWalk)	GO0005200 structural constituent of cytoskeleton	enriched	1.07e-4	0.0015972	0.0015972	2	mmu-miR-181a-5p; mmu-miR-223-3p
Gene Ontology (miRWalk)	GO0005230 extracellular ligand gated ion channel activity	enriched	1.07e-4	0.0015972	0.0015972	2	mmu-miR-181a-5p; mmu-miR-223-3p
Gene Ontology (miRWalk)	GO0005242 inward rectifier potassium channel activity	enriched	1.07e-4	0.0015972	0.0015972	2	mmu-miR-181a-5p; mmu-miR-223-3p
Gene Ontology (miRWalk)	GO0005484 snap receptor activity	enriched	1.07e-4	0.0015972	0.0015972	2	mmu-miR-181a-5p; mmu-miR-223-3p
Gene Ontology (miRWalk)	GO0005496 steroid binding	enriched	1.07e-4	0.0015972	0.0015972	2	mmu-miR-181a-5p; mmu-miR-223-3p
Gene Ontology (miRWalk)	GO0005581 collagen	enriched	1.07e-4	0.0015972	0.0015972	2	mmu-miR-181a-5p; mmu-miR-223-3p
Gene Ontology (miRWalk)	GO0005682 u5 snrnp	enriched	1.07e-4	0.0015972	0.0015972	2	mmu-miR-181a-5p; mmu-miR-223-3p
Gene Ontology (miRWalk)	GO0005759 mitochondrial matrix	enriched	2.39e-6	0.0015972	0.0015972	3	mmu-miR-181a-5p; mmu-miR-223-3p; mmu-miR-181b-5p
Gene Ontology (miRWalk)	GO0005776 autophagic vacuole	enriched	1.07e-4	0.0015972	0.0015972	2	mmu-miR-181a-5p; mmu-miR-223-3p
Gene Ontology (miRWalk)	GO0005793 endoplasmic reticulum golgi intermediate compartment	enriched	1.07e-4	0.0015972	0.0015972	2	mmu-miR-181a-5p; mmu-miR-223-3p
Gene Ontology (miRWalk)	GO0005814 centriole	enriched	1.07e-4	0.0015972	0.0015972	2	mmu-miR-181a-5p; mmu-miR-223-3p
Gene Ontology (miRWalk)	GO0005882 intermediate filament	enriched	1.07e-4	0.0015972	0.0015972	2	mmu-miR-181a-5p; mmu-miR-223-3p
Gene Ontology (miRWalk)	GO0005912 adherens junction	enriched	1.07e-4	0.0015972	0.0015972	2	mmu-miR-181a-5p; mmu-miR-223-3p
Gene Ontology (miRWalk)	GO0005921 gap junction	enriched	1.07e-4	0.0015972	0.0015972	2	mmu-miR-181a-5p; mmu-miR-223-3p
Gene Ontology (miRWalk)	GO0005932 microtubule basal body	enriched	1.07e-4	0.0015972	0.0015972	2	mmu-miR-181a-5p; mmu-miR-223-3p
Gene Ontology (miRWalk)	GO0006171 camp biosynthetic process	enriched	1.07e-4	0.0015972	0.0015972	2	mmu-miR-181a-5p; mmu-miR-223-3p
Gene Ontology (miRWalk)	GO0006310 dna recombination	enriched	1.07e-4	0.0015972	0.0015972	2	mmu-miR-181a-5p; mmu-miR-223-3p
Gene Ontology (miRWalk)	GO0006333 chromatin assembly or disassembly	enriched	1.07e-4	0.0015972	0.0015972	2	mmu-miR-181a-5p; mmu-miR-223-3p
Gene Ontology (miRWalk)	GO0006376 mrna splice site selection	enriched	1.07e-4	0.0015972	0.0015972	2	mmu-miR-181a-5p; mmu-miR-223-3p
Gene Ontology (miRWalk)	GO0006461 protein complex assembly	enriched	2.39e-6	0.0015972	0.0015972	3	mmu-miR-181a-5p; mmu-miR-223-3p; mmu-miR-181b-5p
Gene Ontology (miRWalk)	GO0006541 glutamine metabolic process	enriched	1.07e-4	0.0015972	0.0015972	2	mmu-miR-181a-5p; mmu-miR-223-3p
Gene Ontology (miRWalk)	GO0006631 fatty acid metabolic process	enriched	1.07e-4	0.0015972	0.0015972	2	mmu-miR-181a-5p; mmu-miR-223-3p
Gene Ontology (miRWalk)	GO0006662 glycerol ether metabolic process	enriched	1.07e-4	0.0015972	0.0015972	2	mmu-miR-181a-5p; mmu-miR-223-3p
Gene Ontology (miRWalk)	GO0006888 er to golgi vesicle mediated transport	enriched	1.07e-4	0.0015972	0.0015972	2	mmu-miR-181a-5p; mmu-miR-223-3p
Gene Ontology (miRWalk)	GO0006909 phagocytosis	enriched	1.07e-4	0.0015972	0.0015972	2	mmu-miR-181a-5p; mmu-miR-223-3p
Gene Ontology (miRWalk)	GO0006928 cellular component movement	enriched	1.07e-4	0.0015972	0.0015972	2	mmu-miR-181a-5p; mmu-miR-223-3p
Gene Ontology (miRWalk)	GO0007009 plasma membrane organization	enriched	1.07e-4	0.0015972	0.0015972	2	mmu-miR-181a-5p; mmu-miR-223-3p
Gene Ontology (miRWalk)	GO0007157 heterophilic cell cell adhesion	enriched	1.07e-4	0.0015972	0.0015972	2	mmu-miR-181a-5p; mmu-miR-223-3p
Gene Ontology (miRWalk)	GO0007205 protein kinase c activating g protein coupled receptor signaling pathway	enriched	1.07e-4	0.0015972	0.0015972	2	mmu-miR-181a-5p; mmu-miR-223-3p
Gene Ontology (miRWalk)	GO0007250 activation of nf kappab inducing kinase activity	enriched	1.07e-4	0.0015972	0.0015972	2	mmu-miR-181a-5p; mmu-miR-223-3p
Gene Ontology (miRWalk)	GO0007256 activation of jnkk activity	enriched	1.07e-4	0.0015972	0.0015972	2	mmu-miR-181a-5p; mmu-miR-223-3p
Gene Ontology (miRWalk)	GO0007517 muscle organ development	enriched	1.07e-4	0.0015972	0.0015972	2	mmu-miR-181a-5p; mmu-miR-223-3p
Gene Ontology (miRWalk)	GO0007585 respiratory gaseous exchange	enriched	1.07e-4	0.0015972	0.0015972	2	mmu-miR-181a-5p; mmu-miR-223-3p
Gene Ontology (miRWalk)	GO0008047 enzyme activator activity	enriched	1.07e-4	0.0015972	0.0015972	2	mmu-miR-181a-5p; mmu-miR-223-3p
Gene Ontology (miRWalk)	GO0008195 phosphatidate phosphatase activity	enriched	1.07e-4	0.0015972	0.0015972	2	mmu-miR-181a-5p; mmu-miR-223-3p
Gene Ontology (miRWalk)	GO0008198 ferrous iron binding	enriched	1.07e-4	0.0015972	0.0015972	2	mmu-miR-181a-5p; mmu-miR-223-3p
Gene Ontology (miRWalk)	GO0008210 estrogen metabolic process	enriched	1.07e-4	0.0015972	0.0015972	2	mmu-miR-181a-5p; mmu-miR-223-3p
Gene Ontology (miRWalk)	GO0008294 calcium and calmodulin responsive adenylate cyclase activity	enriched	1.07e-4	0.0015972	0.0015972	2	mmu-miR-181a-5p; mmu-miR-223-3p
Gene Ontology (miRWalk)	GO0008305 integrin complex	enriched	1.07e-4	0.0015972	0.0015972	2	mmu-miR-181a-5p; mmu-miR-223-3p
Gene Ontology (miRWalk)	GO0008432 jun kinase binding	enriched	1.07e-4	0.0015972	0.0015972	2	mmu-miR-181a-5p; mmu-miR-223-3p
Gene Ontology (miRWalk)	GO0008585 female gonad development	enriched	1.07e-4	0.0015972	0.0015972	2	mmu-miR-181a-5p; mmu-miR-223-3p
Gene Ontology (miRWalk)	GO0009190 cyclic nucleotide biosynthetic process	enriched	1.07e-4	0.0015972	0.0015972	2	mmu-miR-181a-5p; mmu-miR-223-3p
Gene Ontology (miRWalk)	GO0009615 response to virus	enriched	1.07e-4	0.0015972	0.0015972	2	mmu-miR-181a-5p; mmu-miR-223-3p
Gene Ontology (miRWalk)	GO0009887 organ morphogenesis	enriched	1.07e-4	0.0015972	0.0015972	2	mmu-miR-181a-5p; mmu-miR-223-3p
Gene Ontology (miRWalk)	GO0010224 response to uv b	enriched	1.07e-4	0.0015972	0.0015972	2	mmu-miR-181a-5p; mmu-miR-223-3p
Gene Ontology (miRWalk)	GO0010389 regulation of g2 m transition of mitotic cell cycle	enriched	1.07e-4	0.0015972	0.0015972	2	mmu-miR-181a-5p; mmu-miR-223-3p
Gene Ontology (miRWalk)	GO0010574 regulation of vascular endothelial growth factor production	enriched	1.07e-4	0.0015972	0.0015972	2	mmu-miR-181a-5p; mmu-miR-223-3p
Gene Ontology (miRWalk)	GO0010873 positive regulation of cholesterol esterification	enriched	1.07e-4	0.0015972	0.0015972	2	mmu-miR-181a-5p; mmu-miR-223-3p
Gene Ontology (miRWalk)	GO0014003 oligodendrocyte development	enriched	1.07e-4	0.0015972	0.0015972	2	mmu-miR-181a-5p; mmu-miR-223-3p
Gene Ontology (miRWalk)	GO0014059 regulation of dopamine secretion	enriched	1.07e-4	0.0015972	0.0015972	2	mmu-miR-181a-5p; mmu-miR-223-3p
Gene Ontology (miRWalk)	GO0014070 response to organic cyclic compound	enriched	1.07e-4	0.0015972	0.0015972	2	mmu-miR-181a-5p; mmu-miR-223-3p
Gene Ontology (miRWalk)	GO0014704 intercalated disc	enriched	1.07e-4	0.0015972	0.0015972	2	mmu-miR-181a-5p; mmu-miR-223-3p
Gene Ontology (miRWalk)	GO0015271 outward rectifier potassium channel activity	enriched	1.07e-4	0.0015972	0.0015972	2	mmu-miR-181a-5p; mmu-miR-223-3p
Gene Ontology (miRWalk)	GO0015485 cholesterol binding	enriched	1.07e-4	0.0015972	0.0015972	2	mmu-miR-181a-5p; mmu-miR-223-3p
Gene Ontology (miRWalk)	GO0016049 cell growth	enriched	1.07e-4	0.0015972	0.0015972	2	mmu-miR-181a-5p; mmu-miR-223-3p
Gene Ontology (miRWalk)	GO0016272 prefoldin complex	enriched	1.07e-4	0.0015972	0.0015972	2	mmu-miR-181a-5p; mmu-miR-223-3p
Gene Ontology (miRWalk)	GO0016328 lateral plasma membrane	enriched	1.07e-4	0.0015972	0.0015972	2	mmu-miR-181a-5p; mmu-miR-223-3p
Gene Ontology (miRWalk)	GO0016706 oxidoreductase activity with incorporation or reduction of molecular oxygen 2 oxoglutarate	enriched	1.07e-4	0.0015972	0.0015972	2	mmu-miR-181a-5p; mmu-miR-223-3p
Gene Ontology (miRWalk)	GO0016717 oxidoreductase activity with oxidation	enriched	1.07e-4	0.0015972	0.0015972	2	mmu-miR-181a-5p; mmu-miR-223-3p
Gene Ontology (miRWalk)	GO0016849 phosphorus oxygen lyase activity	enriched	1.07e-4	0.0015972	0.0015972	2	mmu-miR-181a-5p; mmu-miR-223-3p
Gene Ontology (miRWalk)	GO0017075 syntaxin 1 binding	enriched	1.07e-4	0.0015972	0.0015972	2	mmu-miR-181a-5p; mmu-miR-223-3p
Gene Ontology (miRWalk)	GO0019894 kinesin binding	enriched	1.07e-4	0.0015972	0.0015972	2	mmu-miR-181a-5p; mmu-miR-223-3p
Gene Ontology (miRWalk)	GO0022007 convergent extension involved in neural plate elongation	enriched	1.07e-4	0.0015972	0.0015972	2	mmu-miR-181a-5p; mmu-miR-223-3p
Gene Ontology (miRWalk)	GO0022010 central nervous system myelination	enriched	1.07e-4	0.0015972	0.0015972	2	mmu-miR-181a-5p; mmu-miR-223-3p
Gene Ontology (miRWalk)	GO0030030 cell projection organization	enriched	1.07e-4	0.0015972	0.0015972	2	mmu-miR-181a-5p; mmu-miR-223-3p
Gene Ontology (miRWalk)	GO0030140 trans golgi network transport vesicle	enriched	1.07e-4	0.0015972	0.0015972	2	mmu-miR-181a-5p; mmu-miR-223-3p
Gene Ontology (miRWalk)	GO0030176 integral to endoplasmic reticulum membrane	enriched	1.07e-4	0.0015972	0.0015972	2	mmu-miR-181a-5p; mmu-miR-223-3p
Gene Ontology (miRWalk)	GO0030374 ligand dependent nuclear receptor transcription coactivator activity	enriched	1.07e-4	0.0015972	0.0015972	2	mmu-miR-181a-5p; mmu-miR-223-3p
Gene Ontology (miRWalk)	GO0030507 spectrin binding	enriched	1.07e-4	0.0015972	0.0015972	2	mmu-miR-181a-5p; mmu-miR-223-3p
Gene Ontology (miRWalk)	GO0030544 hsp70 protein binding	enriched	1.07e-4	0.0015972	0.0015972	2	mmu-miR-181a-5p; mmu-miR-223-3p
Gene Ontology (miRWalk)	GO0030659 cytoplasmic vesicle membrane	enriched	1.07e-4	0.0015972	0.0015972	2	mmu-miR-181a-5p; mmu-miR-223-3p
Gene Ontology (miRWalk)	GO0030864 cortical actin cytoskeleton	enriched	1.07e-4	0.0015972	0.0015972	2	mmu-miR-181a-5p; mmu-miR-223-3p
Gene Ontology (miRWalk)	GO0030902 hindbrain development	enriched	1.07e-4	0.0015972	0.0015972	2	mmu-miR-181a-5p; mmu-miR-223-3p
Gene Ontology (miRWalk)	GO0030968 endoplasmic reticulum unfolded protein response	enriched	1.07e-4	0.0015972	0.0015972	2	mmu-miR-181a-5p; mmu-miR-223-3p
Gene Ontology (miRWalk)	GO0030971 receptor tyrosine kinase binding	enriched	1.07e-4	0.0015972	0.0015972	2	mmu-miR-181a-5p; mmu-miR-223-3p
Gene Ontology (miRWalk)	GO0031201 snare complex	enriched	1.07e-4	0.0015972	0.0015972	2	mmu-miR-181a-5p; mmu-miR-223-3p
Gene Ontology (miRWalk)	GO0031369 translation initiation factor binding	enriched	1.07e-4	0.0015972	0.0015972	2	mmu-miR-181a-5p; mmu-miR-223-3p
Gene Ontology (miRWalk)	GO0031418 l ascorbic acid binding	enriched	1.07e-4	0.0015972	0.0015972	2	mmu-miR-181a-5p; mmu-miR-223-3p
Gene Ontology (miRWalk)	GO0031430 m band	enriched	1.07e-4	0.0015972	0.0015972	2	mmu-miR-181a-5p; mmu-miR-223-3p
Gene Ontology (miRWalk)	GO0031434 mitogen activated protein kinase kinase binding	enriched	1.07e-4	0.0015972	0.0015972	2	mmu-miR-181a-5p; mmu-miR-223-3p
Gene Ontology (miRWalk)	GO0031463 cul3 ring ubiquitin ligase complex	enriched	1.07e-4	0.0015972	0.0015972	2	mmu-miR-181a-5p; mmu-miR-223-3p
Gene Ontology (miRWalk)	GO0031526 brush border membrane	enriched	1.07e-4	0.0015972	0.0015972	2	mmu-miR-181a-5p; mmu-miR-223-3p
Gene Ontology (miRWalk)	GO0031641 regulation of myelination	enriched	1.07e-4	0.0015972	0.0015972	2	mmu-miR-181a-5p; mmu-miR-223-3p
Gene Ontology (miRWalk)	GO0031672 a band	enriched	1.07e-4	0.0015972	0.0015972	2	mmu-miR-181a-5p; mmu-miR-223-3p
Gene Ontology (miRWalk)	GO0032279 asymmetric synapse	enriched	1.07e-4	0.0015972	0.0015972	2	mmu-miR-181a-5p; mmu-miR-223-3p
Gene Ontology (miRWalk)	GO0032314 regulation of rac gtpase activity	enriched	1.07e-4	0.0015972	0.0015972	2	mmu-miR-181a-5p; mmu-miR-223-3p
Gene Ontology (miRWalk)	GO0032420 stereocilium	enriched	1.07e-4	0.0015972	0.0015972	2	mmu-miR-181a-5p; mmu-miR-223-3p
Gene Ontology (miRWalk)	GO0032587 ruffle membrane	enriched	1.07e-4	0.0015972	0.0015972	2	mmu-miR-181a-5p; mmu-miR-223-3p
Gene Ontology (miRWalk)	GO0032793 positive regulation of creb transcription factor activity	enriched	1.07e-4	0.0015972	0.0015972	2	mmu-miR-181a-5p; mmu-miR-223-3p
Gene Ontology (miRWalk)	GO0032855 positive regulation of rac gtpase activity	enriched	1.07e-4	0.0015972	0.0015972	2	mmu-miR-181a-5p; mmu-miR-223-3p
Gene Ontology (miRWalk)	GO0033119 negative regulation of rna splicing	enriched	1.07e-4	0.0015972	0.0015972	2	mmu-miR-181a-5p; mmu-miR-223-3p
Gene Ontology (miRWalk)	GO0033268 node of ranvier	enriched	1.07e-4	0.0015972	0.0015972	2	mmu-miR-181a-5p; mmu-miR-223-3p
Gene Ontology (miRWalk)	GO0033327 leydig cell differentiation	enriched	1.07e-4	0.0015972	0.0015972	2	mmu-miR-181a-5p; mmu-miR-223-3p
Gene Ontology (miRWalk)	GO0033365 protein localization to organelle	enriched	1.07e-4	0.0015972	0.0015972	2	mmu-miR-181a-5p; mmu-miR-223-3p
Gene Ontology (miRWalk)	GO0034109 homotypic cell cell adhesion	enriched	1.07e-4	0.0015972	0.0015972	2	mmu-miR-181a-5p; mmu-miR-223-3p
Gene Ontology (miRWalk)	GO0034435 cholesterol esterification	enriched	1.07e-4	0.0015972	0.0015972	2	mmu-miR-181a-5p; mmu-miR-223-3p
Gene Ontology (miRWalk)	GO0034451 centriolar satellite	enriched	1.07e-4	0.0015972	0.0015972	2	mmu-miR-181a-5p; mmu-miR-223-3p
Gene Ontology (miRWalk)	GO0034452 dynactin binding	enriched	1.07e-4	0.0015972	0.0015972	2	mmu-miR-181a-5p; mmu-miR-223-3p
Gene Ontology (miRWalk)	GO0034454 microtubule anchoring at centrosome	enriched	1.07e-4	0.0015972	0.0015972	2	mmu-miR-181a-5p; mmu-miR-223-3p
Gene Ontology (miRWalk)	GO0035024 negative regulation of rho protein signal transduction	enriched	1.07e-4	0.0015972	0.0015972	2	mmu-miR-181a-5p; mmu-miR-223-3p
Gene Ontology (miRWalk)	GO0035067 negative regulation of histone acetylation	enriched	1.07e-4	0.0015972	0.0015972	2	mmu-miR-181a-5p; mmu-miR-223-3p
Gene Ontology (miRWalk)	GO0035097 histone methyltransferase complex	enriched	1.07e-4	0.0015972	0.0015972	2	mmu-miR-181a-5p; mmu-miR-223-3p
Gene Ontology (miRWalk)	GO0035329 hippo signaling cascade	enriched	1.07e-4	0.0015972	0.0015972	2	mmu-miR-181a-5p; mmu-miR-223-3p
Gene Ontology (miRWalk)	GO0035584 calcium mediated signaling using intracellular calcium source	enriched	1.07e-4	0.0015972	0.0015972	2	mmu-miR-181a-5p; mmu-miR-223-3p
Gene Ontology (miRWalk)	GO0036038 tctn b9d complex	enriched	1.07e-4	0.0015972	0.0015972	2	mmu-miR-181a-5p; mmu-miR-223-3p
Gene Ontology (miRWalk)	GO0040018 positive regulation of multicellular organism growth	enriched	1.07e-4	0.0015972	0.0015972	2	mmu-miR-181a-5p; mmu-miR-223-3p
Gene Ontology (miRWalk)	GO0040019 positive regulation of embryonic development	enriched	1.07e-4	0.0015972	0.0015972	2	mmu-miR-181a-5p; mmu-miR-223-3p
Gene Ontology (miRWalk)	GO0042074 cell migration involved in gastrulation	enriched	1.07e-4	0.0015972	0.0015972	2	mmu-miR-181a-5p; mmu-miR-223-3p
Gene Ontology (miRWalk)	GO0042113 b cell activation	enriched	1.07e-4	0.0015972	0.0015972	2	mmu-miR-181a-5p; mmu-miR-223-3p
Gene Ontology (miRWalk)	GO0042147 retrograde transport endosome to golgi	enriched	1.07e-4	0.0015972	0.0015972	2	mmu-miR-181a-5p; mmu-miR-223-3p
Gene Ontology (miRWalk)	GO0042308 negative regulation of protein import into nucleus	enriched	1.07e-4	0.0015972	0.0015972	2	mmu-miR-181a-5p; mmu-miR-223-3p
Gene Ontology (miRWalk)	GO0042491 auditory receptor cell differentiation	enriched	1.07e-4	0.0015972	0.0015972	2	mmu-miR-181a-5p; mmu-miR-223-3p
Gene Ontology (miRWalk)	GO0042692 muscle cell differentiation	enriched	1.07e-4	0.0015972	0.0015972	2	mmu-miR-181a-5p; mmu-miR-223-3p
Gene Ontology (miRWalk)	GO0042800 histone methyltransferase activity h3 k4 specific	enriched	1.07e-4	0.0015972	0.0015972	2	mmu-miR-181a-5p; mmu-miR-223-3p
Gene Ontology (miRWalk)	GO0043001 golgi to plasma membrane protein transport	enriched	1.07e-4	0.0015972	0.0015972	2	mmu-miR-181a-5p; mmu-miR-223-3p
Gene Ontology (miRWalk)	GO0043009 chordate embryonic development	enriched	1.07e-4	0.0015972	0.0015972	2	mmu-miR-181a-5p; mmu-miR-223-3p
Gene Ontology (miRWalk)	GO0043014 alpha tubulin binding	enriched	1.07e-4	0.0015972	0.0015972	2	mmu-miR-181a-5p; mmu-miR-223-3p
Gene Ontology (miRWalk)	GO0043116 negative regulation of vascular permeability	enriched	1.07e-4	0.0015972	0.0015972	2	mmu-miR-181a-5p; mmu-miR-223-3p
Gene Ontology (miRWalk)	GO0043149 stress fiber assembly	enriched	1.07e-4	0.0015972	0.0015972	2	mmu-miR-181a-5p; mmu-miR-223-3p
Gene Ontology (miRWalk)	GO0043194 axon initial segment	enriched	1.07e-4	0.0015972	0.0015972	2	mmu-miR-181a-5p; mmu-miR-223-3p
Gene Ontology (miRWalk)	GO0043236 laminin binding	enriched	1.07e-4	0.0015972	0.0015972	2	mmu-miR-181a-5p; mmu-miR-223-3p
Gene Ontology (miRWalk)	GO0043325 phosphatidylinositol 3 4 bisphosphate binding	enriched	1.07e-4	0.0015972	0.0015972	2	mmu-miR-181a-5p; mmu-miR-223-3p
Gene Ontology (miRWalk)	GO0043484 regulation of rna splicing	enriched	1.07e-4	0.0015972	0.0015972	2	mmu-miR-181a-5p; mmu-miR-223-3p
Gene Ontology (miRWalk)	GO0043534 blood vessel endothelial cell migration	enriched	1.07e-4	0.0015972	0.0015972	2	mmu-miR-181a-5p; mmu-miR-223-3p
Gene Ontology (miRWalk)	GO0043536 positive regulation of blood vessel endothelial cell migration	enriched	1.07e-4	0.0015972	0.0015972	2	mmu-miR-181a-5p; mmu-miR-223-3p
Gene Ontology (miRWalk)	GO0043560 insulin receptor substrate binding	enriched	1.07e-4	0.0015972	0.0015972	2	mmu-miR-181a-5p; mmu-miR-223-3p
Gene Ontology (miRWalk)	GO0043679 axon terminus	enriched	1.07e-4	0.0015972	0.0015972	2	mmu-miR-181a-5p; mmu-miR-223-3p
Gene Ontology (miRWalk)	GO0043966 histone h3 acetylation	enriched	1.07e-4	0.0015972	0.0015972	2	mmu-miR-181a-5p; mmu-miR-223-3p
Gene Ontology (miRWalk)	GO0043984 histone h4 k16 acetylation	enriched	1.07e-4	0.0015972	0.0015972	2	mmu-miR-181a-5p; mmu-miR-223-3p
Gene Ontology (miRWalk)	GO0044130 negative regulation of growth of symbiont in host	enriched	1.07e-4	0.0015972	0.0015972	2	mmu-miR-181a-5p; mmu-miR-223-3p
Gene Ontology (miRWalk)	GO0045176 apical protein localization	enriched	1.07e-4	0.0015972	0.0015972	2	mmu-miR-181a-5p; mmu-miR-223-3p
Gene Ontology (miRWalk)	GO0045596 negative regulation of cell differentiation	enriched	1.07e-4	0.0015972	0.0015972	2	mmu-miR-181a-5p; mmu-miR-223-3p
Gene Ontology (miRWalk)	GO0045955 negative regulation of calcium ion dependent exocytosis	enriched	1.07e-4	0.0015972	0.0015972	2	mmu-miR-181a-5p; mmu-miR-223-3p
Gene Ontology (miRWalk)	GO0046034 atp metabolic process	enriched	2.39e-6	0.0015972	0.0015972	3	mmu-miR-181a-5p; mmu-miR-223-3p; mmu-miR-181b-5p
Gene Ontology (miRWalk)	GO0046548 retinal rod cell development	enriched	1.07e-4	0.0015972	0.0015972	2	mmu-miR-181a-5p; mmu-miR-223-3p
Gene Ontology (miRWalk)	GO0046888 negative regulation of hormone secretion	enriched	1.07e-4	0.0015972	0.0015972	2	mmu-miR-181a-5p; mmu-miR-223-3p
Gene Ontology (miRWalk)	GO0046939 nucleotide phosphorylation	enriched	2.39e-6	0.0015972	0.0015972	3	mmu-miR-181a-5p; mmu-miR-223-3p; mmu-miR-181b-5p
Gene Ontology (miRWalk)	GO0048015 phosphatidylinositol mediated signaling	enriched	1.07e-4	0.0015972	0.0015972	2	mmu-miR-181a-5p; mmu-miR-223-3p
Gene Ontology (miRWalk)	GO0048041 focal adhesion assembly	enriched	1.07e-4	0.0015972	0.0015972	2	mmu-miR-181a-5p; mmu-miR-223-3p
Gene Ontology (miRWalk)	GO0048407 platelet derived growth factor binding	enriched	1.07e-4	0.0015972	0.0015972	2	mmu-miR-181a-5p; mmu-miR-223-3p
Gene Ontology (miRWalk)	GO0048487 beta tubulin binding	enriched	1.07e-4	0.0015972	0.0015972	2	mmu-miR-181a-5p; mmu-miR-223-3p
Gene Ontology (miRWalk)	GO0048546 digestive tract morphogenesis	enriched	1.07e-4	0.0015972	0.0015972	2	mmu-miR-181a-5p; mmu-miR-223-3p
Gene Ontology (miRWalk)	GO0048557 embryonic digestive tract morphogenesis	enriched	1.07e-4	0.0015972	0.0015972	2	mmu-miR-181a-5p; mmu-miR-223-3p
Gene Ontology (miRWalk)	GO0048709 oligodendrocyte differentiation	enriched	1.07e-4	0.0015972	0.0015972	2	mmu-miR-181a-5p; mmu-miR-223-3p
Gene Ontology (miRWalk)	GO0048754 branching morphogenesis of a tube	enriched	1.07e-4	0.0015972	0.0015972	2	mmu-miR-181a-5p; mmu-miR-223-3p
Gene Ontology (miRWalk)	GO0048821 erythrocyte development	enriched	1.07e-4	0.0015972	0.0015972	2	mmu-miR-181a-5p; mmu-miR-223-3p
Gene Ontology (miRWalk)	GO0048873 homeostasis of number of cells within a tissue	enriched	1.07e-4	0.0015972	0.0015972	2	mmu-miR-181a-5p; mmu-miR-223-3p
Gene Ontology (miRWalk)	GO0048935 peripheral nervous system neuron development	enriched	1.07e-4	0.0015972	0.0015972	2	mmu-miR-181a-5p; mmu-miR-223-3p
Gene Ontology (miRWalk)	GO0050681 androgen receptor binding	enriched	1.07e-4	0.0015972	0.0015972	2	mmu-miR-181a-5p; mmu-miR-223-3p
Gene Ontology (miRWalk)	GO0050768 negative regulation of neurogenesis	enriched	1.07e-4	0.0015972	0.0015972	2	mmu-miR-181a-5p; mmu-miR-223-3p
Gene Ontology (miRWalk)	GO0050770 regulation of axonogenesis	enriched	1.07e-4	0.0015972	0.0015972	2	mmu-miR-181a-5p; mmu-miR-223-3p
Gene Ontology (miRWalk)	GO0050773 regulation of dendrite development	enriched	1.07e-4	0.0015972	0.0015972	2	mmu-miR-181a-5p; mmu-miR-223-3p
Gene Ontology (miRWalk)	GO0050811 gaba receptor binding	enriched	1.07e-4	0.0015972	0.0015972	2	mmu-miR-181a-5p; mmu-miR-223-3p
Gene Ontology (miRWalk)	GO0050830 defense response to gram positive bacterium	enriched	1.07e-4	0.0015972	0.0015972	2	mmu-miR-181a-5p; mmu-miR-223-3p
Gene Ontology (miRWalk)	GO0050877 neurological system process	enriched	1.07e-4	0.0015972	0.0015972	2	mmu-miR-181a-5p; mmu-miR-223-3p
Gene Ontology (miRWalk)	GO0051014 actin filament severing	enriched	1.07e-4	0.0015972	0.0015972	2	mmu-miR-181a-5p; mmu-miR-223-3p
Gene Ontology (miRWalk)	GO0051117 atpase binding	enriched	1.07e-4	0.0015972	0.0015972	2	mmu-miR-181a-5p; mmu-miR-223-3p
Gene Ontology (miRWalk)	GO0051271 negative regulation of cellular component movement	enriched	1.07e-4	0.0015972	0.0015972	2	mmu-miR-181a-5p; mmu-miR-223-3p
Gene Ontology (miRWalk)	GO0051384 response to glucocorticoid stimulus	enriched	1.07e-4	0.0015972	0.0015972	2	mmu-miR-181a-5p; mmu-miR-223-3p
Gene Ontology (miRWalk)	GO0051568 histone h3 k4 methylation	enriched	1.07e-4	0.0015972	0.0015972	2	mmu-miR-181a-5p; mmu-miR-223-3p
Gene Ontology (miRWalk)	GO0051642 centrosome localization	enriched	1.07e-4	0.0015972	0.0015972	2	mmu-miR-181a-5p; mmu-miR-223-3p
Gene Ontology (miRWalk)	GO0051893 regulation of focal adhesion assembly	enriched	1.07e-4	0.0015972	0.0015972	2	mmu-miR-181a-5p; mmu-miR-223-3p
Gene Ontology (miRWalk)	GO0051896 regulation of protein kinase b signaling cascade	enriched	1.07e-4	0.0015972	0.0015972	2	mmu-miR-181a-5p; mmu-miR-223-3p
Gene Ontology (miRWalk)	GO0051932 synaptic transmission gabaergic	enriched	1.07e-4	0.0015972	0.0015972	2	mmu-miR-181a-5p; mmu-miR-223-3p
Gene Ontology (miRWalk)	GO0055037 recycling endosome	enriched	1.07e-4	0.0015972	0.0015972	2	mmu-miR-181a-5p; mmu-miR-223-3p
Gene Ontology (miRWalk)	GO0055075 potassium ion homeostasis	enriched	1.07e-4	0.0015972	0.0015972	2	mmu-miR-181a-5p; mmu-miR-223-3p
Gene Ontology (miRWalk)	GO0060028 convergent extension involved in axis elongation	enriched	1.07e-4	0.0015972	0.0015972	2	mmu-miR-181a-5p; mmu-miR-223-3p
Gene Ontology (miRWalk)	GO0060119 inner ear receptor cell development	enriched	1.07e-4	0.0015972	0.0015972	2	mmu-miR-181a-5p; mmu-miR-223-3p
Gene Ontology (miRWalk)	GO0060307 regulation of ventricular cardiac muscle cell membrane repolarization	enriched	1.07e-4	0.0015972	0.0015972	2	mmu-miR-181a-5p; mmu-miR-223-3p
Gene Ontology (miRWalk)	GO0060510 type ii pneumocyte differentiation	enriched	1.07e-4	0.0015972	0.0015972	2	mmu-miR-181a-5p; mmu-miR-223-3p
Gene Ontology (miRWalk)	GO0060947 cardiac vascular smooth muscle cell differentiation	enriched	1.07e-4	0.0015972	0.0015972	2	mmu-miR-181a-5p; mmu-miR-223-3p
Gene Ontology (miRWalk)	GO0060996 dendritic spine development	enriched	1.07e-4	0.0015972	0.0015972	2	mmu-miR-181a-5p; mmu-miR-223-3p
Gene Ontology (miRWalk)	GO0070534 protein k63 linked ubiquitination	enriched	1.07e-4	0.0015972	0.0015972	2	mmu-miR-181a-5p; mmu-miR-223-3p
Gene Ontology (miRWalk)	GO0070577 histone acetyl lysine binding	enriched	1.07e-4	0.0015972	0.0015972	2	mmu-miR-181a-5p; mmu-miR-223-3p
Gene Ontology (miRWalk)	GO0071339 mll1 complex	enriched	1.07e-4	0.0015972	0.0015972	2	mmu-miR-181a-5p; mmu-miR-223-3p
Gene Ontology (miRWalk)	GO0071526 semaphorin plexin signaling pathway	enriched	1.07e-4	0.0015972	0.0015972	2	mmu-miR-181a-5p; mmu-miR-223-3p
Gene Ontology (miRWalk)	GO0071786 endoplasmic reticulum tubular network organization	enriched	1.07e-4	0.0015972	0.0015972	2	mmu-miR-181a-5p; mmu-miR-223-3p
Gene Ontology (miRWalk)	GO0072661 protein targeting to plasma membrane	enriched	1.07e-4	0.0015972	0.0015972	2	mmu-miR-181a-5p; mmu-miR-223-3p
Gene Ontology (miRWalk)	GO0080182 histone h3 k4 trimethylation	enriched	1.07e-4	0.0015972	0.0015972	2	mmu-miR-181a-5p; mmu-miR-223-3p
Gene Ontology (miRWalk)	GO0090004 positive regulation of establishment of protein localization in plasma membrane	enriched	1.07e-4	0.0015972	0.0015972	2	mmu-miR-181a-5p; mmu-miR-223-3p
Gene Ontology (miRWalk)	GO0090175 regulation of establishment of planar polarity	enriched	1.07e-4	0.0015972	0.0015972	2	mmu-miR-181a-5p; mmu-miR-223-3p
Gene Ontology (miRWalk)	GO0090179 planar cell polarity pathway involved in neural tube closure	enriched	1.07e-4	0.0015972	0.0015972	2	mmu-miR-181a-5p; mmu-miR-223-3p
Gene Ontology (miRWalk)	GO0090314 positive regulation of protein targeting to membrane	enriched	1.07e-4	0.0015972	0.0015972	2	mmu-miR-181a-5p; mmu-miR-223-3p
Gene Ontology (miRWalk)	GO0005021 vascular endothelial growth factor activated receptor activity	enriched	1.34e-4	0.0019319	0.0019319	3	mmu-miR-181a-5p; mmu-miR-223-3p; mmu-miR-200c-3p
Gene Ontology (miRWalk)	GO0010863 positive regulation of phospholipase c activity	enriched	1.34e-4	0.0019319	0.0019319	3	mmu-miR-181a-5p; mmu-miR-223-3p; mmu-miR-200c-3p
Gene Ontology (miRWalk)	GO0014068 positive regulation of phosphatidylinositol 3 kinase cascade	enriched	1.34e-4	0.0019319	0.0019319	3	mmu-miR-181a-5p; mmu-miR-223-3p; mmu-miR-200c-3p
Gene Ontology (miRWalk)	GO0048010 vascular endothelial growth factor receptor signaling pathway	enriched	1.34e-4	0.0019319	0.0019319	3	mmu-miR-181a-5p; mmu-miR-223-3p; mmu-miR-200c-3p
Gene Ontology (miRWalk)	GO0048514 blood vessel morphogenesis	enriched	1.34e-4	0.0019319	0.0019319	3	mmu-miR-181a-5p; mmu-miR-223-3p; mmu-miR-200c-3p
Gene Ontology (miRWalk)	GO0048661 positive regulation of smooth muscle cell proliferation	enriched	1.34e-4	0.0019319	0.0019319	3	mmu-miR-181a-5p; mmu-miR-223-3p; mmu-miR-200c-3p
Gene Ontology (miRWalk)	GO0004017 adenylate kinase activity	enriched	3.22e-4	0.0041877	0.0041877	2	mmu-miR-223-3p; mmu-miR-181b-5p
Gene Ontology (miRWalk)	GO0004861 cyclin dependent protein kinase inhibitor activity	enriched	3.22e-4	0.0041877	0.0041877	2	mmu-miR-223-3p; mmu-miR-181b-5p
Gene Ontology (miRWalk)	GO0005913 cell cell adherens junction	enriched	3.22e-4	0.0041877	0.0041877	2	mmu-miR-223-3p; mmu-miR-181b-5p
Gene Ontology (miRWalk)	GO0008191 metalloendopeptidase inhibitor activity	enriched	3.22e-4	0.0041877	0.0041877	2	mmu-miR-181a-5p; mmu-miR-181b-5p
Gene Ontology (miRWalk)	GO0009411 response to uv	enriched	3.22e-4	0.0041877	0.0041877	2	mmu-miR-223-3p; mmu-miR-181b-5p
Gene Ontology (miRWalk)	GO0016485 protein processing	enriched	3.22e-4	0.0041877	0.0041877	2	mmu-miR-181a-5p; mmu-miR-181b-5p
Gene Ontology (miRWalk)	GO0016776 phosphotransferase activity phosphate group as acceptor	enriched	3.22e-4	0.0041877	0.0041877	2	mmu-miR-223-3p; mmu-miR-181b-5p
Gene Ontology (miRWalk)	GO0019201 nucleotide kinase activity	enriched	3.22e-4	0.0041877	0.0041877	2	mmu-miR-223-3p; mmu-miR-181b-5p
Gene Ontology (miRWalk)	GO0019205 nucleobase containing compound kinase activity	enriched	3.22e-4	0.0041877	0.0041877	2	mmu-miR-223-3p; mmu-miR-181b-5p
Gene Ontology (miRWalk)	GO0030889 negative regulation of b cell proliferation	enriched	3.22e-4	0.0041877	0.0041877	2	mmu-miR-223-3p; mmu-miR-181b-5p
Gene Ontology (miRWalk)	GO0031519 pcg protein complex	enriched	3.22e-4	0.0041877	0.0041877	2	mmu-miR-181a-5p; mmu-miR-181b-5p
Gene Ontology (miRWalk)	GO0032287 peripheral nervous system myelin maintenance	enriched	3.22e-4	0.0041877	0.0041877	2	mmu-miR-181a-5p; mmu-miR-181b-5p
Gene Ontology (miRWalk)	GO0032465 regulation of cytokinesis	enriched	3.22e-4	0.0041877	0.0041877	2	mmu-miR-223-3p; mmu-miR-181b-5p
Gene Ontology (miRWalk)	GO0035102 prc1 complex	enriched	3.22e-4	0.0041877	0.0041877	2	mmu-miR-181a-5p; mmu-miR-181b-5p
Gene Ontology (miRWalk)	GO0038032 termination of g protein coupled receptor signaling pathway	enriched	3.22e-4	0.0041877	0.0041877	2	mmu-miR-181a-5p; mmu-miR-181b-5p
Gene Ontology (miRWalk)	GO0042542 response to hydrogen peroxide	enriched	3.22e-4	0.0041877	0.0041877	2	mmu-miR-181a-5p; mmu-miR-181b-5p
Gene Ontology (miRWalk)	GO0045736 negative regulation of cyclin dependent protein kinase activity	enriched	3.22e-4	0.0041877	0.0041877	2	mmu-miR-223-3p; mmu-miR-181b-5p
Gene Ontology (miRWalk)	GO0045861 negative regulation of proteolysis	enriched	3.22e-4	0.0041877	0.0041877	2	mmu-miR-181a-5p; mmu-miR-181b-5p
Gene Ontology (miRWalk)	GO0045880 positive regulation of smoothened signaling pathway	enriched	3.22e-4	0.0041877	0.0041877	2	mmu-miR-181a-5p; mmu-miR-181b-5p
Gene Ontology (miRWalk)	GO0046033 amp metabolic process	enriched	3.22e-4	0.0041877	0.0041877	2	mmu-miR-223-3p; mmu-miR-181b-5p
Gene Ontology (miRWalk)	GO0050662 coenzyme binding	enriched	3.22e-4	0.0041877	0.0041877	2	mmu-miR-181a-5p; mmu-miR-181b-5p
Gene Ontology (miRWalk)	GO0050884 neuromuscular process controlling posture	enriched	3.22e-4	0.0041877	0.0041877	2	mmu-miR-223-3p; mmu-miR-181b-5p
Gene Ontology (miRWalk)	GO0051000 positive regulation of nitric oxide synthase activity	enriched	3.22e-4	0.0041877	0.0041877	2	mmu-miR-223-3p; mmu-miR-181b-5p
Gene Ontology (miRWalk)	GO0051045 negative regulation of membrane protein ectodomain proteolysis	enriched	3.22e-4	0.0041877	0.0041877	2	mmu-miR-181a-5p; mmu-miR-181b-5p
Gene Ontology (miRWalk)	GO0006006 glucose metabolic process	enriched	3.94e-4	0.005013	0.005013	3	mmu-miR-181b-5p; mmu-miR-200c-3p; mmu-miR-495-3p
Gene Ontology (miRWalk)	GO0014047 glutamate secretion	enriched	3.94e-4	0.005013	0.005013	3	mmu-miR-181a-5p; mmu-miR-223-3p; mmu-miR-495-3p
Gene Ontology (miRWalk)	GO0019222 regulation of metabolic process	enriched	3.94e-4	0.005013	0.005013	3	mmu-miR-181a-5p; mmu-miR-223-3p; mmu-miR-495-3p
Gene Ontology (miRWalk)	GO0042384 cilium assembly	enriched	3.94e-4	0.005013	0.005013	3	mmu-miR-181a-5p; mmu-miR-223-3p; mmu-miR-495-3p
Gene Ontology (miRWalk)	GO0042490 mechanoreceptor differentiation	enriched	3.94e-4	0.005013	0.005013	3	mmu-miR-181a-5p; mmu-miR-223-3p; mmu-miR-495-3p
Gene Ontology (miRWalk)	GO0006950 response to stress	enriched	8.88e-4	0.0111737	0.0111737	5	mmu-miR-181a-5p; mmu-miR-223-3p; mmu-miR-181b-5p; mmu-miR-200c-3p; mmu-miR-301b-3p
Gene Ontology (miRWalk)	GO0006974 response to dna damage stimulus	enriched	8.88e-4	0.0111737	0.0111737	5	mmu-miR-181a-5p; mmu-miR-223-3p; mmu-miR-181b-5p; mmu-miR-200c-3p; mmu-miR-301b-3p
Gene Ontology (miRWalk)	GO0032496 response to lipopolysaccharide	enriched	8.88e-4	0.0111737	0.0111737	5	mmu-miR-181a-5p; mmu-miR-223-3p; mmu-miR-181b-5p; mmu-miR-200c-3p; mmu-miR-301b-3p
Gene Ontology (miRWalk)	GO0000077 dna damage checkpoint	enriched	0.0030056	0.0283453	0.0283453	2	mmu-miR-181a-5p; mmu-miR-200c-3p
Gene Ontology (miRWalk)	GO0000792 heterochromatin	enriched	0.0047099	0.0283453	0.0283453	4	mmu-miR-181a-5p; mmu-miR-223-3p; mmu-miR-181b-5p; mmu-miR-148a-3p
Gene Ontology (miRWalk)	GO0002548 monocyte chemotaxis	enriched	0.0030056	0.0283453	0.0283453	2	mmu-miR-181a-5p; mmu-miR-200c-3p
Gene Ontology (miRWalk)	GO0003674 molecular function	enriched	0.0047099	0.0283453	0.0283453	4	mmu-miR-181a-5p; mmu-miR-223-3p; mmu-miR-181b-5p; mmu-miR-301b-3p
Gene Ontology (miRWalk)	GO0004197 cysteine type endopeptidase activity	enriched	0.0047099	0.0283453	0.0283453	4	mmu-miR-181a-5p; mmu-miR-223-3p; mmu-miR-181b-5p; mmu-miR-301b-3p
Gene Ontology (miRWalk)	GO0004872 receptor activity	enriched	0.0047099	0.0283453	0.0283453	4	mmu-miR-181a-5p; mmu-miR-223-3p; mmu-miR-181b-5p; mmu-miR-301b-3p
Gene Ontology (miRWalk)	GO0005506 iron ion binding	enriched	0.0047099	0.0283453	0.0283453	4	mmu-miR-181a-5p; mmu-miR-223-3p; mmu-miR-181b-5p; mmu-miR-301b-3p
Gene Ontology (miRWalk)	GO0005575 cellular component	enriched	0.0047099	0.0283453	0.0283453	4	mmu-miR-181a-5p; mmu-miR-223-3p; mmu-miR-181b-5p; mmu-miR-301b-3p
Gene Ontology (miRWalk)	GO0005768 endosome	enriched	0.0042961	0.0283453	0.0283453	6	mmu-miR-181a-5p; mmu-miR-223-3p; mmu-miR-181b-5p; mmu-miR-200c-3p; mmu-miR-301b-3p; mmu-miR-205-5p
Gene Ontology (miRWalk)	GO0005874 microtubule	enriched	0.0047099	0.0283453	0.0283453	4	mmu-miR-181a-5p; mmu-miR-223-3p; mmu-miR-181b-5p; mmu-miR-301b-3p
Gene Ontology (miRWalk)	GO0005975 carbohydrate metabolic process	enriched	0.0047099	0.0283453	0.0283453	4	mmu-miR-181a-5p; mmu-miR-223-3p; mmu-miR-181b-5p; mmu-miR-301b-3p
Gene Ontology (miRWalk)	GO0006397 mrna processing	enriched	0.0047099	0.0283453	0.0283453	4	mmu-miR-181a-5p; mmu-miR-223-3p; mmu-miR-181b-5p; mmu-miR-301b-3p
Gene Ontology (miRWalk)	GO0006508 proteolysis	enriched	0.0047099	0.0283453	0.0283453	4	mmu-miR-181a-5p; mmu-miR-223-3p; mmu-miR-181b-5p; mmu-miR-301b-3p
Gene Ontology (miRWalk)	GO0006633 fatty acid biosynthetic process	enriched	0.0047099	0.0283453	0.0283453	4	mmu-miR-181a-5p; mmu-miR-223-3p; mmu-miR-181b-5p; mmu-miR-301b-3p
Gene Ontology (miRWalk)	GO0006869 lipid transport	enriched	0.0047099	0.0283453	0.0283453	4	mmu-miR-181a-5p; mmu-miR-223-3p; mmu-miR-181b-5p; mmu-miR-301b-3p
Gene Ontology (miRWalk)	GO0008150 biological process	enriched	0.0047099	0.0283453	0.0283453	4	mmu-miR-181a-5p; mmu-miR-223-3p; mmu-miR-181b-5p; mmu-miR-301b-3p
Gene Ontology (miRWalk)	GO0008233 peptidase activity	enriched	0.0047099	0.0283453	0.0283453	4	mmu-miR-181a-5p; mmu-miR-223-3p; mmu-miR-181b-5p; mmu-miR-301b-3p
Gene Ontology (miRWalk)	GO0008234 cysteine type peptidase activity	enriched	0.0047099	0.0283453	0.0283453	4	mmu-miR-181a-5p; mmu-miR-223-3p; mmu-miR-181b-5p; mmu-miR-301b-3p
Gene Ontology (miRWalk)	GO0008289 lipid binding	enriched	0.0047099	0.0283453	0.0283453	4	mmu-miR-181a-5p; mmu-miR-223-3p; mmu-miR-181b-5p; mmu-miR-301b-3p
Gene Ontology (miRWalk)	GO0008610 lipid biosynthetic process	enriched	0.0047099	0.0283453	0.0283453	4	mmu-miR-181a-5p; mmu-miR-223-3p; mmu-miR-181b-5p; mmu-miR-301b-3p
Gene Ontology (miRWalk)	GO0008643 carbohydrate transport	enriched	0.0047099	0.0283453	0.0283453	4	mmu-miR-181a-5p; mmu-miR-223-3p; mmu-miR-181b-5p; mmu-miR-301b-3p
Gene Ontology (miRWalk)	GO0009611 response to wounding	enriched	0.0047099	0.0283453	0.0283453	4	mmu-miR-181a-5p; mmu-miR-223-3p; mmu-miR-181b-5p; mmu-miR-301b-3p
Gene Ontology (miRWalk)	GO0009653 anatomical structure morphogenesis	enriched	0.0059038	0.0283453	0.0283453	2	mmu-miR-223-3p; mmu-miR-495-3p
Gene Ontology (miRWalk)	GO0015031 protein transport	enriched	0.0047099	0.0283453	0.0283453	4	mmu-miR-181a-5p; mmu-miR-223-3p; mmu-miR-181b-5p; mmu-miR-301b-3p
Gene Ontology (miRWalk)	GO0015630 microtubule cytoskeleton	enriched	0.0047099	0.0283453	0.0283453	4	mmu-miR-181a-5p; mmu-miR-223-3p; mmu-miR-181b-5p; mmu-miR-301b-3p
Gene Ontology (miRWalk)	GO0015914 phospholipid transport	enriched	0.0047099	0.0283453	0.0283453	4	mmu-miR-181a-5p; mmu-miR-223-3p; mmu-miR-181b-5p; mmu-miR-301b-3p
Gene Ontology (miRWalk)	GO0019900 kinase binding	enriched	0.0047099	0.0283453	0.0283453	4	mmu-miR-181a-5p; mmu-miR-223-3p; mmu-miR-181b-5p; mmu-miR-301b-3p
Gene Ontology (miRWalk)	GO0030183 b cell differentiation	enriched	0.0059038	0.0283453	0.0283453	2	mmu-miR-181a-5p; mmu-miR-495-3p
Gene Ontology (miRWalk)	GO0031016 pancreas development	enriched	0.0059038	0.0283453	0.0283453	2	mmu-miR-181a-5p; mmu-miR-495-3p
Gene Ontology (miRWalk)	GO0031072 heat shock protein binding	enriched	0.0047099	0.0283453	0.0283453	4	mmu-miR-181a-5p; mmu-miR-223-3p; mmu-miR-181b-5p; mmu-miR-301b-3p
Gene Ontology (miRWalk)	GO0031410 cytoplasmic vesicle	enriched	0.0047099	0.0283453	0.0283453	4	mmu-miR-181a-5p; mmu-miR-223-3p; mmu-miR-181b-5p; mmu-miR-301b-3p
Gene Ontology (miRWalk)	GO0031965 nuclear membrane	enriched	0.0047099	0.0283453	0.0283453	4	mmu-miR-181a-5p; mmu-miR-223-3p; mmu-miR-181b-5p; mmu-miR-301b-3p
Gene Ontology (miRWalk)	GO0032495 response to muramyl dipeptide	enriched	0.0030056	0.0283453	0.0283453	2	mmu-miR-181a-5p; mmu-miR-200c-3p
Gene Ontology (miRWalk)	GO0035064 methylated histone residue binding	enriched	0.0047099	0.0283453	0.0283453	4	mmu-miR-181a-5p; mmu-miR-223-3p; mmu-miR-181b-5p; mmu-miR-301b-3p
Gene Ontology (miRWalk)	GO0035924 cellular response to vascular endothelial growth factor stimulus	enriched	0.0030056	0.0283453	0.0283453	2	mmu-miR-181a-5p; mmu-miR-200c-3p
Gene Ontology (miRWalk)	GO0042307 positive regulation of protein import into nucleus	enriched	0.0030056	0.0283453	0.0283453	2	mmu-miR-181a-5p; mmu-miR-200c-3p
Gene Ontology (miRWalk)	GO0043085 positive regulation of catalytic activity	enriched	0.0047099	0.0283453	0.0283453	4	mmu-miR-181a-5p; mmu-miR-223-3p; mmu-miR-181b-5p; mmu-miR-301b-3p
Gene Ontology (miRWalk)	GO0043523 regulation of neuron apoptotic process	enriched	0.0059038	0.0283453	0.0283453	2	mmu-miR-181a-5p; mmu-miR-495-3p
Gene Ontology (miRWalk)	GO0045666 positive regulation of neuron differentiation	enriched	0.0064947	0.0283453	0.0283453	6	mmu-miR-181a-5p; mmu-miR-223-3p; mmu-miR-200c-3p; mmu-miR-495-3p; mmu-miR-27b-3p; mmu-miR-301b-3p
Gene Ontology (miRWalk)	GO0045786 negative regulation of cell cycle	enriched	0.0047099	0.0283453	0.0283453	4	mmu-miR-181a-5p; mmu-miR-223-3p; mmu-miR-181b-5p; mmu-miR-301b-3p
Gene Ontology (miRWalk)	GO0048172 regulation of short term neuronal synaptic plasticity	enriched	0.0059038	0.0283453	0.0283453	2	mmu-miR-223-3p; mmu-miR-495-3p
Gene Ontology (miRWalk)	GO0048471 perinuclear region of cytoplasm	enriched	0.0047099	0.0283453	0.0283453	4	mmu-miR-181a-5p; mmu-miR-223-3p; mmu-miR-181b-5p; mmu-miR-301b-3p
Gene Ontology (miRWalk)	GO0048513 organ development	enriched	0.0030056	0.0283453	0.0283453	2	mmu-miR-181a-5p; mmu-miR-200c-3p
Gene Ontology (miRWalk)	GO0051260 protein homooligomerization	enriched	0.0047099	0.0283453	0.0283453	4	mmu-miR-181a-5p; mmu-miR-223-3p; mmu-miR-181b-5p; mmu-miR-301b-3p
Gene Ontology (miRWalk)	GO0051291 protein heterooligomerization	enriched	0.0047099	0.0283453	0.0283453	4	mmu-miR-181a-5p; mmu-miR-223-3p; mmu-miR-181b-5p; mmu-miR-301b-3p
Gene Ontology (miRWalk)	GO0051403 stress activated mapk cascade	enriched	0.0030056	0.0283453	0.0283453	2	mmu-miR-181a-5p; mmu-miR-200c-3p
Gene Ontology (miRWalk)	GO0055038 recycling endosome membrane	enriched	0.0047099	0.0283453	0.0283453	4	mmu-miR-181a-5p; mmu-miR-223-3p; mmu-miR-181b-5p; mmu-miR-301b-3p
Gene Ontology (miRWalk)	GO0070888 e box binding	enriched	0.0030056	0.0283453	0.0283453	2	mmu-miR-181a-5p; mmu-miR-200c-3p
Gene Ontology (miRWalk)	GO0071310 cellular response to organic substance	enriched	0.0047099	0.0283453	0.0283453	4	mmu-miR-181a-5p; mmu-miR-223-3p; mmu-miR-181b-5p; mmu-miR-128-3p
Gene Ontology (miRWalk)	GO0071363 cellular response to growth factor stimulus	enriched	0.0030056	0.0283453	0.0283453	2	mmu-miR-181a-5p; mmu-miR-200c-3p
Gene Ontology (miRWalk)	GO0000902 cell morphogenesis	enriched	0.0083488	0.0318222	0.0318222	4	mmu-miR-181a-5p; mmu-miR-223-3p; mmu-miR-200c-3p; mmu-miR-301b-3p
Gene Ontology (miRWalk)	GO0005730 nucleolus	enriched	0.0083488	0.0318222	0.0318222	4	mmu-miR-181a-5p; mmu-miR-223-3p; mmu-miR-200c-3p; mmu-miR-301b-3p
Gene Ontology (miRWalk)	GO0017015 regulation of transforming growth factor beta receptor signaling pathway	enriched	0.0083488	0.0318222	0.0318222	4	mmu-miR-181a-5p; mmu-miR-223-3p; mmu-miR-200c-3p; mmu-miR-27b-3p
Gene Ontology (miRWalk)	GO0021766 hippocampus development	enriched	0.0083488	0.0318222	0.0318222	4	mmu-miR-181a-5p; mmu-miR-223-3p; mmu-miR-200c-3p; mmu-miR-301b-3p
Gene Ontology (miRWalk)	GO0023014 signal transduction by phosphorylation	enriched	0.0083488	0.0318222	0.0318222	4	mmu-miR-181a-5p; mmu-miR-223-3p; mmu-miR-200c-3p; mmu-miR-301b-3p
Gene Ontology (miRWalk)	GO0030177 positive regulation of wnt receptor signaling pathway	enriched	0.0083488	0.0318222	0.0318222	4	mmu-miR-181a-5p; mmu-miR-223-3p; mmu-miR-200c-3p; mmu-miR-301b-3p
Gene Ontology (miRWalk)	GO0030949 positive regulation of vascular endothelial growth factor receptor signaling pathway	enriched	0.0083488	0.0318222	0.0318222	4	mmu-miR-181a-5p; mmu-miR-223-3p; mmu-miR-200c-3p; mmu-miR-301b-3p
Gene Ontology (miRWalk)	GO0043507 positive regulation of jun kinase activity	enriched	0.0083488	0.0318222	0.0318222	4	mmu-miR-181a-5p; mmu-miR-223-3p; mmu-miR-200c-3p; mmu-miR-301b-3p
Gene Ontology (miRWalk)	GO0043552 positive regulation of phosphatidylinositol 3 kinase activity	enriched	0.0083488	0.0318222	0.0318222	4	mmu-miR-181a-5p; mmu-miR-223-3p; mmu-miR-200c-3p; mmu-miR-301b-3p
Gene Ontology (miRWalk)	GO0045648 positive regulation of erythrocyte differentiation	enriched	0.0083488	0.0318222	0.0318222	4	mmu-miR-181a-5p; mmu-miR-223-3p; mmu-miR-200c-3p; mmu-miR-301b-3p
Gene Ontology (miRWalk)	GO0048146 positive regulation of fibroblast proliferation	enriched	0.0083488	0.0318222	0.0318222	4	mmu-miR-181a-5p; mmu-miR-223-3p; mmu-miR-200c-3p; mmu-miR-301b-3p
Gene Ontology (miRWalk)	GO0048704 embryonic skeletal system morphogenesis	enriched	0.0083488	0.0318222	0.0318222	4	mmu-miR-181a-5p; mmu-miR-223-3p; mmu-miR-200c-3p; mmu-miR-27b-3p
Gene Ontology (miRWalk)	GO0051146 striated muscle cell differentiation	enriched	0.0083488	0.0318222	0.0318222	4	mmu-miR-181a-5p; mmu-miR-223-3p; mmu-miR-200c-3p; mmu-miR-301b-3p
Gene Ontology (miRWalk)	GO0051216 cartilage development	enriched	0.0083488	0.0318222	0.0318222	4	mmu-miR-181a-5p; mmu-miR-223-3p; mmu-miR-200c-3p; mmu-miR-27b-3p
Gene Ontology (miRWalk)	GO0071230 cellular response to amino acid stimulus	enriched	0.0083488	0.0318222	0.0318222	4	mmu-miR-181a-5p; mmu-miR-223-3p; mmu-miR-200c-3p; mmu-miR-148a-3p
Gene Ontology (miRWalk)	GO0001657 ureteric bud development	enriched	0.0116902	0.0405951	0.0405951	4	mmu-miR-181a-5p; mmu-miR-223-3p; mmu-miR-495-3p; mmu-miR-301b-3p
Gene Ontology (miRWalk)	GO0007492 endoderm development	enriched	0.0116902	0.0405951	0.0405951	4	mmu-miR-181a-5p; mmu-miR-223-3p; mmu-miR-495-3p; mmu-miR-27b-3p
Gene Ontology (miRWalk)	GO0007631 feeding behavior	enriched	0.0116902	0.0405951	0.0405951	4	mmu-miR-181a-5p; mmu-miR-223-3p; mmu-miR-495-3p; mmu-miR-301b-3p
Gene Ontology (miRWalk)	GO0016023 cytoplasmic membrane bounded vesicle	enriched	0.0116902	0.0405951	0.0405951	4	mmu-miR-181a-5p; mmu-miR-223-3p; mmu-miR-495-3p; mmu-miR-301b-3p
Gene Ontology (miRWalk)	GO0016358 dendrite development	enriched	0.0116902	0.0405951	0.0405951	4	mmu-miR-181a-5p; mmu-miR-223-3p; mmu-miR-495-3p; mmu-miR-301b-3p
Gene Ontology (miRWalk)	GO0030512 negative regulation of transforming growth factor beta receptor signaling pathway	enriched	0.0116902	0.0405951	0.0405951	4	mmu-miR-181a-5p; mmu-miR-223-3p; mmu-miR-495-3p; mmu-miR-301b-3p
Gene Ontology (miRWalk)	GO0042596 fear response	enriched	0.0116902	0.0405951	0.0405951	4	mmu-miR-181a-5p; mmu-miR-223-3p; mmu-miR-495-3p; mmu-miR-301b-3p
Gene Ontology (miRWalk)	GO0048167 regulation of synaptic plasticity	enriched	0.0116902	0.0405951	0.0405951	4	mmu-miR-181a-5p; mmu-miR-223-3p; mmu-miR-495-3p; mmu-miR-301b-3p
Gene Ontology (miRWalk)	GO0048839 inner ear development	enriched	0.0116902	0.0405951	0.0405951	4	mmu-miR-181a-5p; mmu-miR-223-3p; mmu-miR-495-3p; mmu-miR-301b-3p
Gene Ontology (miRWalk)	GO0005515 protein binding	enriched	0.0155517	0.0432069	0.0432069	17	mmu-miR-181a-5p; mmu-miR-223-3p; mmu-miR-181b-5p; mmu-miR-200c-3p; mmu-miR-495-3p; mmu-miR-222-3p; mmu-miR-221-3p; mmu-miR-27b-3p; mmu-miR-128-3p; mmu-miR-130a-3p; mmu-miR-152-3p; mmu-miR-148a-3p; mmu-miR-27a-3p; mmu-miR-148b-3p; mmu-miR-214-3p; mmu-miR-301b-3p; mmu-miR-205-5p
Gene Ontology (miRWalk)	GO0000790 nuclear chromatin	enriched	0.0170915	0.046854	0.046854	5	mmu-miR-181a-5p; mmu-miR-223-3p; mmu-miR-181b-5p; mmu-miR-301b-3p; mmu-miR-205-5p
Gene Ontology (miRWalk)	GO0001782 b cell homeostasis	enriched	0.0170915	0.046854	0.046854	5	mmu-miR-181a-5p; mmu-miR-223-3p; mmu-miR-181b-5p; mmu-miR-221-3p; mmu-miR-27b-3p
Gene Ontology (miRWalk)	GO0005525 gtp binding	enriched	0.0170915	0.046854	0.046854	5	mmu-miR-181a-5p; mmu-miR-223-3p; mmu-miR-181b-5p; mmu-miR-301b-3p; mmu-miR-205-5p
Gene Ontology (miRWalk)	GO0005741 mitochondrial outer membrane	enriched	0.0170915	0.046854	0.046854	5	mmu-miR-181a-5p; mmu-miR-223-3p; mmu-miR-181b-5p; mmu-miR-221-3p; mmu-miR-301b-3p
Gene Ontology (miRWalk)	GO0005743 mitochondrial inner membrane	enriched	0.0170915	0.046854	0.046854	5	mmu-miR-181a-5p; mmu-miR-223-3p; mmu-miR-181b-5p; mmu-miR-27a-3p; mmu-miR-301b-3p
Gene Ontology (miRWalk)	GO0005783 endoplasmic reticulum	enriched	0.0170915	0.046854	0.046854	5	mmu-miR-181a-5p; mmu-miR-223-3p; mmu-miR-181b-5p; mmu-miR-301b-3p; mmu-miR-205-5p
Gene Ontology (miRWalk)	GO0005813 centrosome	enriched	0.0170915	0.046854	0.046854	5	mmu-miR-181a-5p; mmu-miR-223-3p; mmu-miR-181b-5p; mmu-miR-27b-3p; mmu-miR-301b-3p
Gene Ontology (miRWalk)	GO0005856 cytoskeleton	enriched	0.0170915	0.046854	0.046854	5	mmu-miR-181a-5p; mmu-miR-223-3p; mmu-miR-181b-5p; mmu-miR-148a-3p; mmu-miR-301b-3p
Gene Ontology (miRWalk)	GO0006184 gtp catabolic process	enriched	0.0170915	0.046854	0.046854	5	mmu-miR-181a-5p; mmu-miR-223-3p; mmu-miR-181b-5p; mmu-miR-301b-3p; mmu-miR-205-5p
Gene Ontology (miRWalk)	GO0006811 ion transport	enriched	0.0170915	0.046854	0.046854	5	mmu-miR-181a-5p; mmu-miR-223-3p; mmu-miR-181b-5p; mmu-miR-301b-3p; mmu-miR-205-5p
Gene Ontology (miRWalk)	GO0006914 autophagy	enriched	0.0170915	0.046854	0.046854	5	mmu-miR-181a-5p; mmu-miR-223-3p; mmu-miR-181b-5p; mmu-miR-301b-3p; mmu-miR-205-5p
Gene Ontology (miRWalk)	GO0007154 cell communication	enriched	0.0170915	0.046854	0.046854	5	mmu-miR-181a-5p; mmu-miR-223-3p; mmu-miR-181b-5p; mmu-miR-128-3p; mmu-miR-301b-3p
Gene Ontology (miRWalk)	GO0035556 intracellular signal transduction	enriched	0.0170915	0.046854	0.046854	5	mmu-miR-181a-5p; mmu-miR-223-3p; mmu-miR-181b-5p; mmu-miR-148a-3p; mmu-miR-301b-3p
Gene Ontology (miRWalk)	GO0046983 protein dimerization activity	enriched	0.0170915	0.046854	0.046854	5	mmu-miR-181a-5p; mmu-miR-223-3p; mmu-miR-181b-5p; mmu-miR-27b-3p; mmu-miR-301b-3p
Gene Ontology (miRWalk)	GO0071222 cellular response to lipopolysaccharide	enriched	0.0170915	0.046854	0.046854	5	mmu-miR-181a-5p; mmu-miR-223-3p; mmu-miR-181b-5p; mmu-miR-27b-3p; mmu-miR-301b-3p
Gene Ontology (miRWalk)	GO0005576 extracellular region	enriched	0.0177268	0.0485526	0.0485526	7	mmu-miR-181a-5p; mmu-miR-223-3p; mmu-miR-181b-5p; mmu-miR-495-3p; mmu-miR-27b-3p; mmu-miR-27a-3p; mmu-miR-301b-3p
