# Supplementary material for: Systematic identification of potential key microRNAs and circRNAs in the dorsal root ganglia of mice with sciatic nerve injury
Source: Front Mol Neurosci. 2023 Mar 14;16:1119164. doi: 10.3389/fnmol.2023.1119164 (PMC10043392; doi:10.3389/fnmol.2023.1119164)
Supplement: Supplementary file 8 [file Data_Sheet_2.ZIP]

Archive with 7 entries (6 files):
- Scans of the original gels/
- Scans of the original gels/CD44.Tif
- Scans of the original gels/CSF1.Tif
- Scans of the original gels/IL6.Tif
- Scans of the original gels/JUN.Tif
- Scans of the original gels/Timp1.Tif
- Scans of the original gels/β-actin.Tif
