# Supplementary material for: Systematic identification of potential key microRNAs and circRNAs in the dorsal root ganglia of mice with sciatic nerve injury
Source: Front Mol Neurosci. 2023 Mar 14;16:1119164. doi: 10.3389/fnmol.2023.1119164 (PMC10043392; doi:10.3389/fnmol.2023.1119164)
Supplement: Supplementary file 9 [file Data_Sheet_3.ZIP]

Archive with 7 entries (6 files):
- Relevant code and script files/
- Relevant code and script files/Data of Figure 10.xlsx
- Relevant code and script files/Data of Figure1D.xlsx
- Relevant code and script files/Data of Figure1E.xlsx
- Relevant code and script files/Data of WB, PCR, Microscopy and PMWT.xlsx
- Relevant code and script files/Relevant code and script files.docx
- Relevant code and script files/string.tsv.xlsx
