# Supplementary material for: Systematic identification of potential key microRNAs and circRNAs in the dorsal root ganglia of mice with sciatic nerve injury
Source: Front Mol Neurosci. 2023 Mar 14;16:1119164. doi: 10.3389/fnmol.2023.1119164 (PMC10043392; doi:10.3389/fnmol.2023.1119164)
Supplement: Supplementary file 9 [file Data_Sheet_3.ZIP › Relevant code and script files/Data of Figure 10.xlsx]

## Sheet: Sheet1
node	attribute
IL6	mRNA
IL6	mRNA
mmu-miR-181a-5p	miRNA
mmu-miR-181a-5p	miRNA
mmu-miR-223-3p	miRNA
mmu-miR-223-3p	miRNA
mmu-miR-181a-5p	miRNA
mmu-miR-223-3p	miRNA
LPHN3	circRNA
ARHGAP5	circRNA
LPHN3	circRNA
ARHGAP5	circRNA

## Sheet: Sheet2
source	target
IL6	mmu-miR-181a-5p
IL6	mmu-miR-223-3p
mmu-miR-181a-5p	LPHN3
mmu-miR-181a-5p	ARHGAP5
mmu-miR-223-3p	LPHN3
mmu-miR-223-3p	ARHGAP5
