# Supplementary material for: Systematic identification of potential key microRNAs and circRNAs in the dorsal root ganglia of mice with sciatic nerve injury
Source: Front Mol Neurosci. 2023 Mar 14;16:1119164. doi: 10.3389/fnmol.2023.1119164 (PMC10043392; doi:10.3389/fnmol.2023.1119164)
Supplement: Supplementary file 9 [file Data_Sheet_3.ZIP › Relevant code and script files/Data of Figure1D.xlsx]

## Sheet: Sheet 1
gene_name	logFC	padj
Atf3	5.22281	9.4e-11
Sprr1a	4.90513	6.19e-10
Sox11	3.13247	1.01e-09
Smim3	3.00778	1.32e-09
Gadd45a	3.46638	1.54e-09
Adam8	2.86662	2.96e-09
Flrt3	3.84731	2.96e-09
Sox11	3.15311	2.96e-09
Serpine1	3.27285	2.96e-09
Plaur	2.92882	2.96e-09
Mcoln2	2.30586	3.43e-09
Flrt3	3.80498	3.43e-09
Cckbr	3.67191	5.35e-09
Areg	2.88464	5.35e-09
Plaur	2.40932	5.35e-09
Sema6a	2.89199	6.76e-09
Prss56	2.28459	7.6e-09
Nts	2.56666	8.95e-09
Rnf183	2.07225	8.95e-09
Kif22	2.43041	1e-08
Tnfrsf12a	2.22558	1.08e-08
Tubb6	2.33353	2.41e-08
Rhoq	1.97635	2.76e-08
Procr	3.38036	2.76e-08
Il6	2.33474	2.87e-08
Abca1	1.64603	2.97e-08
Ucn	3.09702	3.65e-08
Sox11	2.98768	7.02e-08
Mmp16	2.47091	7.02e-08
Gadd45g	1.96839	7.06e-08
Gal	1.78793	7.12e-08
Camk1	2.10453	7.77e-08
D230015J17Rik	1.75032	1.01e-07
Nfil3	2.12389	1.01e-07
Camk1	1.79373	1.1e-07
Srxn1	1.80537	1.11e-07
Csrnp1	1.96477	1.11e-07
Rhoq	1.89012	1.11e-07
Clca1	1.86464	1.23e-07
Klf6	1.57927	1.27e-07
Oas1d	1.65878	1.28e-07
Crem	1.34509	1.29e-07
Pfkfb4	1.63739	1.29e-07
Oprl1	-1.50801	1.29e-07
Rnf122	1.39248	1.83e-07
Lmo7	2.67778	1.97e-07
	1.78117	1.97e-07
Msh6	1.67373	1.97e-07
Srxn1	1.54452	1.97e-07
Rin1	1.6237	1.97e-07
Slc29a2	1.42767	2e-07
D230015J17Rik	1.74808	2e-07
Coil	1.32648	2.07e-07
Uck2	1.44216	2.07e-07
Riok3	1.18996	2.15e-07
Pde7a	1.41186	2.21e-07
Crem	1.36166	2.28e-07
Nfil3	2.08391	2.4e-07
Kndc1	-1.2669	2.66e-07
Lgals3	1.6398	2.78e-07
Star	2.99662	2.78e-07
Srxn1	1.44803	2.78e-07
Klf6	1.5066	2.97e-07
Fads3	1.19715	3.13e-07
Tmem88b	2.7705	3.16e-07
Tmem43	1.63662	3.17e-07
Gpr151	3.21885	3.53e-07
Serpinb1a	1.59375	3.53e-07
Csf1	2.00039	3.53e-07
Stom	1.08085	3.7e-07
	1.33411	3.7e-07
	1.86864	3.84e-07
	1.58494	3.93e-07
Cited2	1.59288	4.07e-07
Tes	1.38688	4.09e-07
Ptp4a1	1.25953	4.74e-07
Serpinb1c	1.41251	4.93e-07
Itpr1	1.90919	4.97e-07
Chac1	2.00632	5.03e-07
Tnip2	1.18983	5.14e-07
1700003F12Rik	1.71927	5.14e-07
Plekho1	1.2089	5.4e-07
Fads3	1.1067	5.73e-07
Fst	2.54355	5.73e-07
Crem	1.36696	5.77e-07
Itpr1	2.02579	5.9e-07
4933402N22Rik	2.89716	5.92e-07
Akr1b8	1.3479	6.58e-07
Sectm1b	1.36575	6.59e-07
Zc3hav1	1.20717	6.64e-07
Mapkbp1	1.57675	6.75e-07
Fam13a	-1.45768	7.14e-07
Timp1	2.35784	7.46e-07
Uck2	1.28123	7.92e-07
Aim1	1.57851	7.96e-07
Nkain1	1.65654	7.98e-07
Sox11	2.51333	7.98e-07
Setd4	1.64775	8.06e-07
Emp3	1.2027	8.06e-07
Slc25a24	1.22185	8.06e-07
Fam111a	1.53252	8.39e-07
Gm6460	3.00326	8.75e-07
Cdkn1a	1.81397	8.75e-07
	1.01574	8.97e-07
Hmx3	1.4023	9.05e-07
Sdc1	1.92552	9.82e-07
Grp	2.37623	9.84e-07
Ankrd34c	-1.49303	9.84e-07
Smad1	1.09478	9.84e-07
Sox11	2.70699	9.92e-07
Spns3	1.43508	9.92e-07
Micall1	1.03749	1.01e-06
Cd207	2.42487	1.13e-06
Gch1	1.19356	1.14e-06
Adgrd1	1.26184	1.14e-06
Plin2	1.46845	1.14e-06
Fgf3	2.12349	1.21e-06
Tuba1c	1.96774	1.22e-06
	1.13637	1.25e-06
Riok3	1.10706	1.31e-06
Fosl2	1.10833	1.31e-06
Prc1	1.44549	1.32e-06
Cyp4b1	1.78475	1.39e-06
Rras2	1.64512	1.44e-06
Lrrc15	1.4145	1.47e-06
Scx	-1.42714	1.48e-06
Slc6a4	2.80297	1.52e-06
Steap1	1.82868	1.73e-06
	1.24829	1.75e-06
Mfsd6l	1.18941	1.75e-06
Cyp1b1	1.24383	1.8e-06
Nrip1	1.07719	1.83e-06
Edn2	-1.16976	1.84e-06
Slc2a5	-1.01485	1.84e-06
Npy	3.21174	1.88e-06
	0.953335	1.88e-06
Gprasp2	-0.954105	1.88e-06
Serpinb5	2.12072	1.91e-06
Ccdc74a	-0.867855	1.98e-06
Itpkc	1.59681	2e-06
Gnpnat1	1.08265	2.16e-06
Sema6a	1.5482	2.2e-06
Ogfrl1	-0.96689	2.24e-06
Gm15645	1.31611	2.25e-06
Kprp	1.37604	2.29e-06
6430571L13Rik	-1.40775	2.34e-06
Hao1	1.00985	2.34e-06
Speer6-ps1	1.87176	2.39e-06
Fgf5	-1.43158	2.46e-06
Rcc1	1.07974	2.51e-06
Ehd1	0.94119	2.51e-06
Sez6l	0.99603	2.74e-06
Crem	1.24002	2.75e-06
Star	1.83611	2.85e-06
Ext2	0.894895	2.85e-06
Ppp4r1	0.89472	2.95e-06
Gm16551	-1.29642	2.98e-06
B3galt1	-0.90244	3.06e-06
Crem	1.39124	3.09e-06
Ptpro	1.3719	3.09e-06
Clic1	1.43747	3.09e-06
Liph	1.29675	3.31e-06
Phlda1	1.61547	3.37e-06
Ifrd1	1.30541	3.37e-06
Igfbp3	2.30241	3.39e-06
Slc2a1	1.47273	3.41e-06
9230110K08Rik	1.32673	3.65e-06
Apol8	-1.26124	3.85e-06
Myo10	1.26301	3.85e-06
Arhgap22	0.784755	3.92e-06
1110038B12Rik	0.89291	3.94e-06
D8Ertd82e	0.978735	4.06e-06
Zfp367	0.90438	4.08e-06
Ccl7	1.64281	4.08e-06
Ccdc74a	-0.99622	4.21e-06
Epb41l4a	1.03153	4.38e-06
Zfp367	1.80768	4.46e-06
Ets2	1.03428	4.46e-06
Med22	0.853405	4.53e-06
Dusp1	1.25524	4.53e-06
Htr3b	-1.18677	4.53e-06
Nabp1	0.879555	4.58e-06
Slc22a23	0.891585	4.65e-06
	-1.37116	4.66e-06
Rnase4	0.93147	4.67e-06
Mapk6	0.95885	4.73e-06
Itga7	1.50294	4.83e-06
Zfp655	0.81764	5.05e-06
Ugdh	1.15266	5.05e-06
Pnpla3	-1.65366	5.05e-06
Gpsm1	0.758375	5.18e-06
Pkib	0.861725	5.2e-06
Hhipl1	0.966425	5.34e-06
	1.80298	5.49e-06
Plcd1	1.01387	5.58e-06
B3galt5	-0.98195	5.58e-06
Rassf4	-0.870645	5.6e-06
Rnd1	1.88788	5.73e-06
Scpep1	1.35503	5.81e-06
Fam53c	1.12425	5.82e-06
2010005H15Rik	2.27467	5.82e-06
Rmnd5b	1.03485	5.82e-06
Omg	-0.850165	5.88e-06
Cntn6	-1.0738	6.1e-06
Epb41l4a	1.31103	6.3e-06
Lrrc2	1.10182	6.4e-06
Midn	0.874115	6.5e-06
Bhlhe41	0.81089	6.61e-06
Sox7	1.12928	6.61e-06
Fam13a	-1.33353	6.64e-06
Fbxo21	-0.753575	6.79e-06
Il20ra	0.978535	6.79e-06
Rnase4	0.931185	7e-06
Itga7	1.70676	7.13e-06
Mir124-2hg	-0.97036	7.13e-06
Sepn1	0.988435	7.27e-06
St6galnac4	1.26818	7.27e-06
Azin1	1.374	7.32e-06
Colec10	3.11228	7.52e-06
Otud7b	0.90751	7.61e-06
Ndst1	0.91482	7.68e-06
Rgs20	1.42084	7.98e-06
Krt16	2.11564	7.98e-06
Timp1	1.11739	8e-06
Gch1	0.91448	8.05e-06
Rab35	0.670885	8.34e-06
Nrip1	1.09569	8.35e-06
Fam214b	0.940485	8.35e-06
1700029I15Rik	0.9362	8.42e-06
Eif4e2	0.741435	8.43e-06
Adgra1	-1.00825	8.83e-06
Gdf1	-0.785185	8.92e-06
	-1.19972	9e-06
S100a11	0.804535	9.12e-06
Odc1	1.47187	9.13e-06
Trib3	0.980635	9.13e-06
Slc38a1	0.75707	9.59e-06
Pkib	0.89327	9.64e-06
Trib2	-1.16816	9.74e-06
Pvr	0.971795	9.74e-06
Gfap	1.06608	9.75e-06
Dbndd1	-1.13635	9.75e-06
Fam160a2	0.759415	9.75e-06
Igfbp1	1.01601	9.75e-06
Tnfrsf1b	1.2122	9.75e-06
Abra	1.6236	9.82e-06
Lct	-0.94499	1e-05
	-0.78319	1e-05
Lce1f	1.63613	1e-05
Gria2	-1.63625	1.04e-05
Amz1	1.23646	1.06e-05
Slc4a8	1.02709	1.06e-05
Gpr19	1.22887	1.06e-05
Glipr2	0.79395	1.06e-05
4930449I04Rik	-0.864825	1.06e-05
Cxxc4	-1.01921	1.09e-05
Plppr4	1.36091	1.13e-05
	1.94615	1.13e-05
Fndc5	-0.872965	1.14e-05
Tshz2	-0.899675	1.15e-05
Dgkg	-1.34417	1.17e-05
B3galt1	-0.99974	1.17e-05
Man1a	1.16678	1.17e-05
	0.81035	1.19e-05
Extl2	-0.752135	1.19e-05
Hsd17b7	0.733945	1.19e-05
Plxna4	1.06746	1.2e-05
Prkcdbp	1.18403	1.27e-05
Myadm	0.81039	1.3e-05
Csmd3	-0.938465	1.3e-05
Plin5	0.877025	1.31e-05
Anxa10	1.53055	1.31e-05
Dfna5	-0.797945	1.33e-05
Azin1	1.01409	1.36e-05
2310034G01Rik	0.98368	1.38e-05
Heca	0.90752	1.39e-05
Ogfrl1	-0.990055	1.45e-05
Slc7a3	1.14781	1.48e-05
Nrap	1.78747	1.49e-05
Esrrg	-1.18033	1.53e-05
Fam126b	-0.99619	1.53e-05
Pde7a	0.92969	1.53e-05
Hip1	-0.848045	1.53e-05
Lrrn2	-0.981515	1.54e-05
Gm41810	1.28618	1.55e-05
Slc35e4	0.912275	1.55e-05
B230219D22Rik	0.90442	1.55e-05
Sesn2	1.07812	1.55e-05
Pcnx	1.39689	1.55e-05
Inhba	0.89935	1.57e-05
	2.79549	1.57e-05
Zmym3	0.75428	1.59e-05
D830039M14Rik	-0.87852	1.59e-05
Pcnx	1.0995	1.59e-05
Gabrb2	-1.31546	1.6e-05
Dnase1l3	1.15502	1.6e-05
Kcnb2	-0.6855	1.66e-05
Sox11	0.900855	1.66e-05
Rps6ka1	0.971765	1.67e-05
Gm31914	-0.809015	1.67e-05
Smad1	0.99468	1.67e-05
	-1.17708	1.68e-05
Lce1g	2.43311	1.68e-05
Fgf9	-0.89503	1.7e-05
Znrf1	0.70472	1.7e-05
Pou4f3	-1.28293	1.71e-05
Hn1	0.84149	1.73e-05
Akap2	0.73648	1.73e-05
Tmem159	1.42115	1.73e-05
Steap1	1.15749	1.73e-05
Myadml2	-1.10658	1.74e-05
Pop5	0.675275	1.74e-05
Nwd2	-1.06513	1.75e-05
Gsdma	0.77651	1.77e-05
Lce1i	1.7012	1.81e-05
Msr1	0.72903	1.81e-05
Eif4ebp1	1.11539	1.81e-05
Pvr	1.11346	1.82e-05
5031410I06Rik	1.44715	1.82e-05
Cited2	0.76811	1.82e-05
9330168O09Rik	-0.97088	1.82e-05
Ptgfr	-0.721995	1.82e-05
Sertad1	0.74908	1.83e-05
Kpna2	0.734485	1.91e-05
Trim15	1.74276	1.91e-05
Srrm4	1.12229	1.91e-05
Gan	1.10912	1.91e-05
Caprin2	0.63461	1.91e-05
C4b	1.10781	1.91e-05
Cabyr	0.885075	1.91e-05
St6galnac4	1.4457	1.93e-05
Ptpn1	0.7968	1.93e-05
Ano6	0.67022	1.94e-05
St8sia1	-0.92894	1.98e-05
Rras2	1.30429	1.98e-05
Prrt3	-0.908585	2.01e-05
Csta1	1.93972	2.01e-05
Rem2	-1.08479	2.02e-05
Flnc	1.13718	2.02e-05
Batf3	1.37662	2.03e-05
Pdlim1	0.845345	2.03e-05
Trafd1	0.77417	2.04e-05
Vstm2a	-0.928135	2.05e-05
Galnt3	0.75537	2.09e-05
Pros1	0.83793	2.14e-05
Myadm	0.75023	2.16e-05
Cntn6	-1.47881	2.17e-05
Arhgef15	1.21198	2.17e-05
Ptp4a1	0.77075	2.17e-05
Casp6	1.34204	2.21e-05
Amacr	-0.70663	2.28e-05
Rnf19b	0.941985	2.28e-05
	-0.986995	2.31e-05
4930452B06Rik	-0.82414	2.31e-05
Gnpda2	0.954985	2.32e-05
Ap1s1	0.831645	2.34e-05
Nod2	0.919425	2.36e-05
Slc37a1	1.00289	2.38e-05
Unc5b	-1.04033	2.39e-05
Riok3	0.852705	2.39e-05
Rnf32	-0.68475	2.39e-05
Ppp1r15a	1.10357	2.42e-05
Prkcz	-0.7808	2.43e-05
	0.73455	2.47e-05
Eif3b	0.78997	2.49e-05
Otud4	0.712135	2.49e-05
Il13ra1	0.815095	2.49e-05
Nfkbiz	0.85892	2.49e-05
Tle1	-0.674515	2.5e-05
Galnt5	-1.15379	2.52e-05
Ar	-0.76395	2.57e-05
S1pr2	0.828145	2.57e-05
Pnp	1.15114	2.57e-05
	-0.63144	2.57e-05
Tm4sf1	1.19693	2.57e-05
Zfp655	0.786395	2.63e-05
Chmp1b	1.21348	2.67e-05
Otud7b	1.06564	2.76e-05
Slc1a1	-0.91818	2.76e-05
Csnk1e	0.71772	2.77e-05
Eif4e	0.79535	2.8e-05
Baz1a	0.70933	2.88e-05
	-0.698395	2.88e-05
Ccdc126	-0.68799	2.88e-05
Plppr4	1.39413	2.91e-05
1700025G04Rik	0.70467	2.94e-05
Tpm4	0.702485	2.94e-05
Ankrd13a	0.77811	2.96e-05
Rassf6	-0.8724	3e-05
Zc3hav1	0.924755	3.01e-05
Cdk5r1	-0.688365	3.02e-05
Bambi	-0.956245	3.06e-05
Slc41a2	0.811545	3.14e-05
Cish	1.0606	3.14e-05
Ch25h	1.28935	3.18e-05
1700001L05Rik	-0.94059	3.21e-05
Eef1b2	0.758775	3.24e-05
Eef1b2	0.75657	3.24e-05
	0.756945	3.29e-05
Rnh1	1.6354	3.32e-05
Hoxd1	-1.55214	3.33e-05
Bach1	1.16063	3.4e-05
Slc1a4	0.791795	3.42e-05
Hspb1	1.1262	3.5e-05
Ankrd29	-0.635815	3.61e-05
Mgat3	-0.7804	3.62e-05
Ahrr	-0.706215	3.62e-05
Sectm1b	0.94119	3.64e-05
Hdc	1.23427	3.67e-05
Arid5a	1.30672	3.68e-05
Abhd17b	0.60481	3.7e-05
Ccl12	1.70765	3.7e-05
Htr7	-0.70324	3.7e-05
Prrt3	-0.966165	3.71e-05
Arrb1	0.80682	3.72e-05
Ankrd34b	-0.81442	3.74e-05
Fndc4	0.86732	3.74e-05
Tenm1	-0.76157	3.74e-05
Ccl7	1.76087	3.79e-05
Chia1	-1.10272	3.79e-05
Tspan1	-1.01782	3.81e-05
Ubn1	0.635655	3.82e-05
Pde4d	-1.01469	3.84e-05
Pnp	1.09101	3.84e-05
Glb1l2	-0.880415	3.84e-05
C130079B09Rik	0.59241	3.93e-05
Plekhm1	0.875235	4.02e-05
Zwint	0.65502	4.04e-05
Bcl11b	-1.05178	4.12e-05
Znrf1	0.794265	4.15e-05
Pmaip1	2.30226	4.22e-05
Pqlc3	-0.88617	4.31e-05
Zc3h8	-0.66617	4.31e-05
Cd44	1.0585	4.31e-05
Ddit3	0.706035	4.38e-05
Sbno2	1.28457	4.38e-05
Hip1	-0.733435	4.4e-05
Tmem57	0.593105	4.4e-05
Trafd1	0.71291	4.41e-05
Herc3	-0.576695	4.46e-05
Fam210b	0.947245	4.48e-05
Scin	-1.02204	4.57e-05
Ntf3	-0.78078	4.58e-05
Sord	-0.80546	4.63e-05
Zfp637	0.57726	4.69e-05
Chl1	1.25924	4.76e-05
Sertad4	-1.07183	4.79e-05
Gpr83	-0.8688	4.8e-05
Ssh1	0.8102	4.8e-05
Dcaf4	-0.70324	4.84e-05
Hecw1	-0.781575	4.87e-05
Gtf2ird1	0.633335	4.88e-05
Tbx6	0.905815	4.95e-05
Scpep1	0.948505	4.96e-05
AF529169	-1.06119	5.05e-05
Ubn1	0.69167	5.08e-05
	1.03566	5.1e-05
Pxdc1	1.02356	5.13e-05
Trib2	-1.23535	5.22e-05
Inhbb	0.925255	5.22e-05
Slc38a1	0.6546	5.3e-05
Abcd2	-0.836975	5.31e-05
Zfp68	0.6253	5.32e-05
Gpr176	-0.596615	5.33e-05
Fndc5	-0.93625	5.33e-05
9230114K14Rik	-0.657815	5.36e-05
Fam81a	-1.04174	5.42e-05
Rnf138rt1	-0.74559	5.42e-05
Igkv4-72	0.95713	5.48e-05
Galnt5	-0.787355	5.48e-05
Ppp1r18	0.63638	5.51e-05
Arl4c	0.625485	5.6e-05
Esrrb	-0.7504	5.7e-05
Prkab2	0.56927	5.73e-05
Mtus2	0.98641	5.73e-05
Prr16	-0.824685	5.73e-05
Kcnb1	-0.72857	5.74e-05
4931408D14Rik	-0.525885	5.81e-05
6430573F11Rik	-1.13539	5.88e-05
Adra2c	-0.83162	5.88e-05
Slc35d3	-1.0498	5.88e-05
Myo9b	0.700215	5.88e-05
Hcrtr2	-0.965085	5.88e-05
Fam81a	-0.79758	5.9e-05
Dgkh	-0.819625	5.9e-05
Hapln1	-0.60068	5.9e-05
Pls1	-0.832655	5.91e-05
Csf2rb2	1.20348	5.92e-05
Zfp820	-0.736705	5.93e-05
Prrg1	-0.809275	5.93e-05
Herc4	0.677455	5.96e-05
Sertad1	0.73148	5.97e-05
Mx2	0.89849	5.97e-05
Tnik	1.15998	5.98e-05
Anks1b	0.95853	5.98e-05
Fchsd2	-0.76423	6.04e-05
Tmco5b	1.64948	6.08e-05
Mkx	-0.76709	6.13e-05
1700019D03Rik	-0.87638	6.13e-05
Wfdc3	1.74445	6.13e-05
Cdc42ep4	0.677355	6.17e-05
Rab31	0.685795	6.23e-05
Mbp	-0.687005	6.28e-05
Creg2	-0.80302	6.45e-05
Rab11fip5	0.824555	6.5e-05
Eif4e	0.89547	6.5e-05
Slc4a8	1.06245	6.52e-05
Pclo	-0.7741	6.54e-05
Nfia	-0.614785	6.61e-05
Amer2	1.16424	6.61e-05
Zfp948	0.622945	6.63e-05
Xrcc6bp1	-0.57567	6.63e-05
Tstd3	-0.70667	6.63e-05
Mir124-2hg	-0.59097	6.63e-05
Fndc4	0.89899	6.63e-05
Prokr1	-1.11829	6.66e-05
B630019K06Rik	-0.698345	6.68e-05
Arhgap15	-0.68105	6.7e-05
Slitrk4	-0.98319	6.72e-05
Rab37	-0.785755	6.73e-05
5031439G07Rik	0.584165	6.86e-05
Cers6	0.919585	6.98e-05
Acsl4	0.727405	6.98e-05
Dst	0.86859	6.98e-05
Tecta	1.14392	7.12e-05
Lrrn3	-0.86735	7.17e-05
Surf6	0.813285	7.2e-05
Angptl4	0.9274	7.2e-05
Abracl	0.773505	7.21e-05
Osbpl1a	-0.561195	7.24e-05
Arpp21	-0.79928	7.24e-05
Krt222	-0.6898	7.24e-05
Cachd1	-0.69856	7.24e-05
Herc1	-0.61471	7.25e-05
Syt4	0.872975	7.28e-05
Adam5	-0.53482	7.32e-05
Gm527	-0.577095	7.35e-05
	0.75523	7.47e-05
Olfr920	1.17562	7.47e-05
	-0.673605	7.51e-05
Smarca2	-0.60598	7.63e-05
Gsdma	0.730035	7.65e-05
Rgs14	-0.64967	7.65e-05
Rassf4	-0.87939	7.65e-05
Vash2	1.4043	7.7e-05
Rwdd2a	-0.99372	7.73e-05
Adamts2	-0.639885	7.73e-05
Adra2a	-0.95199	7.77e-05
Ankrd13b	0.655045	7.79e-05
	1.09923	7.8e-05
Fem1b	0.55818	7.83e-05
Tmem41b	0.52319	7.89e-05
Fam126b	-0.711115	7.89e-05
Lrrn1	-0.942805	7.92e-05
Gse1	-0.62944	7.96e-05
Abracl	0.73522	8e-05
Dapk2	-1.16955	8.17e-05
Arc	1.05085	8.39e-05
Grk6	0.668215	8.39e-05
	0.82246	8.4e-05
Myo10	0.871735	8.56e-05
9530077C05Rik	-0.75534	8.61e-05
Oscp1	-0.69884	8.63e-05
Slc5a11	-0.9823	8.66e-05
Fam161a	0.49817	8.66e-05
Col7a1	0.89618	8.75e-05
Traf4	0.61131	8.8e-05
Gp1bb	1.15846	8.8e-05
Fam19a3	-0.852295	8.83e-05
Htr5b	-1.02596	8.89e-05
Cchcr1	0.953755	8.92e-05
Zmat4	-1.061	8.97e-05
Cdh8	-0.74501	9.03e-05
Fam129b	1.20816	9.14e-05
Zfp593	0.60055	9.14e-05
Arpp21	1.88555	9.16e-05
Hsd17b7	0.82008	9.16e-05
Pim1	0.596295	9.18e-05
Stmn4	1.27191	9.19e-05
Stk38l	-0.60949	9.21e-05
Tshz2	-0.78833	9.21e-05
Arhgef3	-0.80888	9.21e-05
Heatr5a	-0.547725	9.25e-05
Galnt3	0.76282	9.27e-05
Polg2	-0.60245	9.29e-05
Whrn	-0.761375	9.29e-05
Rhoc	1.45186	9.3e-05
Utrn	-0.629705	9.31e-05
Upb1	-0.983915	9.35e-05
Lcp1	-0.58156	9.41e-05
Tmem247	1.21412	9.42e-05
Ccl2	0.964675	9.42e-05
Fam221a	-0.67521	9.47e-05
Unkl	-0.66245	9.53e-05
Ndel1	0.69902	9.53e-05
Pou2f1	0.728825	9.53e-05
Sorl1	-0.558335	9.53e-05
Gprasp1	-0.56288	9.53e-05
	0.500375	9.66e-05
Abcb4	-0.59172	9.68e-05
Tnik	0.952435	9.68e-05
Mtus2	0.82697	9.74e-05
Greb1	-0.691555	9.81e-05
Fam221a	-0.564185	9.81e-05
Trpv2	0.6288	9.87e-05
	0.78699	9.87e-05
Pigf	-0.70082	0.0001
Morc2a	0.592	0.0001
Bves	-0.60499	0.000101
Dnttip1	0.61635	0.000101
Limd1	0.931235	0.000101
Tle1	-0.630755	0.000103
Oxr1	-0.777885	0.000104
Cited2	0.942905	0.000104
Flnb	0.784225	0.000105
Ecel1	0.83084	0.000105
Tox3	-0.833485	0.000106
Rasl11a	0.966665	0.000106
Tenm1	-0.69826	0.000106
Zbtb42	0.81042	0.000107
Stx11	1.06318	0.000107
Slamf1	0.574555	0.000107
Slc10a6	0.96405	0.000107
Col18a1	0.728315	0.000108
Fbxo42	0.714455	0.000108
Myadm	0.669885	0.000108
9330159M07Rik	-0.68823	0.000108
	0.653175	0.000108
Fam214b	1.05294	0.000109
Cacng2	-0.71	0.000109
Surf6	0.67646	0.00011
Dut	-0.56325	0.00011
Phf10	0.681975	0.00011
Stac	1.1724	0.000113
Tspyl3	-0.728965	0.000114
Lcorl	-0.82819	0.000114
	-0.60382	0.000114
Rassf1	0.58555	0.000115
	1.15146	0.000115
Kcna2	-0.67337	0.000115
Zpr1	0.677615	0.000115
Fem1c	0.564985	0.000115
Prr13	0.614355	0.000115
Cebpd	1.43488	0.000115
Serf1	-0.543385	0.000117
Tmem252	0.804	0.00012
Mab21l2	-0.537005	0.00012
Anxa1	1.73928	0.000121
D930015E06Rik	-0.59156	0.000122
Rbfox2	0.602305	0.000123
Elk3	0.836975	0.000123
Kcnip1	-0.97193	0.000123
Tubb2a	0.5432	0.000123
Tppp	-0.73552	0.000123
Bcl2	-0.827075	0.000123
Nrn1l	-0.92733	0.000125
Exoc6b	0.552225	0.000125
	-0.606005	0.000125
Kcnn1	-0.818275	0.000126
Map4k4	0.516785	0.000126
Tmem98	0.66259	0.000128
Slc25a29	-0.524665	0.00013
Olfm3	-0.799275	0.00013
Galnt6	1.05596	0.00013
Cfap52	-0.63664	0.00013
Twf2	0.611815	0.00013
Myo10	1.17838	0.00013
Ncald	-0.781665	0.00013
1190005I06Rik	-0.777025	0.00013
Abcb9	-0.56868	0.000131
Glyat	0.65127	0.000132
Kifc2	-0.68341	0.000132
Arap2	-0.667785	0.000133
Iars	0.58014	0.000134
Fbxo41	-0.74644	0.000135
	0.611165	0.000135
Spats2l	-0.47106	0.000135
Plxnd1	-0.536645	0.000136
Sox9	1.22697	0.000136
Nim1k	-1.04413	0.000136
A830018L16Rik	-0.94175	0.000138
Tmem218	-0.528885	0.000138
Lama5	0.913455	0.000139
2210409E12Rik	0.837465	0.00014
Csrnp1	0.850385	0.00014
Ydjc	0.642305	0.00014
Sema5b	-0.52102	0.00014
Trbv13-2///LOC665506///Trbv1///Tcrb-J	0.62762	0.000142
Ptchd2	-0.64199	0.000144
6720468P15Rik	-0.627305	0.000144
Atf4	0.59562	0.000144
Agfg2	-0.52818	0.000144
Arhgef3	-0.81725	0.000144
Marcks	0.82561	0.000144
Dusp9	0.553325	0.000146
Haus4	-0.76066	0.000147
Bet1l	0.539135	0.000148
Lce1e	1.011	0.000148
Cacna2d1	0.85201	0.000149
Erich3	-0.60886	0.000149
Clrn1	-0.969325	0.00015
Fgf9	-0.97673	0.00015
Plet1	0.642785	0.00015
Kcnk1	-0.622255	0.00015
Mppe1	-0.82114	0.00015
Cyp26a1	0.947065	0.00015
Yipf2	-0.589575	0.00015
Abcg1	-0.75965	0.000151
Rtn4rl1	-0.834075	0.000151
Hs6st2	-0.769855	0.000151
Yipf2	-0.51379	0.000152
Bphl	-0.54581	0.000153
Twf2	0.572205	0.000153
Slc22a23	0.91964	0.000154
Cttnbp2	0.94751	0.000154
Abhd15	-0.52977	0.000155
2900006A17Rik	0.607755	0.000155
Nrg1	-0.74601	0.000155
5330430C04Rik	0.597375	0.000156
Zswim4	0.553095	0.000156
	0.63338	0.000157
Cidea	-0.851925	0.000158
Gm39244	-0.707075	0.000158
Gabra1	-0.846975	0.000158
Kctd16	-0.799125	0.000158
Zfp367	0.76973	0.000159
Map7d1	0.85724	0.000159
Hmg20a	-0.495825	0.000159
Bhlha9	-0.710515	0.000159
Dtnbp1	1.29964	0.000159
Rtn4	0.77734	0.00016
Elmo3	-0.5278	0.00016
Slc1a1	-0.695735	0.000161
	-0.84649	0.000161
Adgra3	-0.5356	0.000161
	-0.63636	0.000162
Slc38a1	0.59423	0.000162
	0.815775	0.000162
Med22	0.777365	0.000163
Etv1	-0.777675	0.000163
Bdnf	0.821885	0.000163
Rcan1	0.778465	0.000163
Socs3	0.6926	0.000163
Eif4e2	0.55549	0.000163
Anxa2	0.500395	0.000164
Pvr	0.712765	0.000165
Frmd8	0.512355	0.000166
A430103D13Rik	-0.618835	0.000166
Ndst1	0.74916	0.000167
Cdt1	0.8817	0.000167
Mex3a	0.795735	0.000168
Txnrd1	0.74426	0.000168
Zfp655	0.671185	0.000168
Nwd2	-0.98178	0.000169
2700038G22Rik	0.56789	0.00017
Adarb1	0.716765	0.00017
Slc35f4	-0.95396	0.00017
Tdg	0.533455	0.00017
Kazald1	-0.57671	0.000172
Tmem173	1.55412	0.000173
Gfra1	1.03462	0.000173
5730521K06Rik	-0.49598	0.000176
	1.11184	0.000177
Ms4a6d	1.03296	0.000178
Aqp11	-0.560525	0.000178
Plp2	0.611225	0.000179
Atpaf1	-0.502765	0.00018
Dzank1	-0.533735	0.00018
Satb2	0.68933	0.000181
Asb13	-0.70531	0.000181
Plekha6	-0.52103	0.000181
Cln5	0.486625	0.000181
Ly6c2	0.89272	0.000181
Itga3	0.717105	0.000182
Azin1	0.694895	0.000183
	-0.500995	0.000183
Trpm2	-0.52377	0.000183
	1.50531	0.000183
Car3	0.87155	0.000183
Pcnx	0.79629	0.000183
Dnajc28	-0.510805	0.000184
Oasl1	0.67693	0.000185
Eml6	-0.774555	0.000185
Sez6l	0.91324	0.000185
4833415N18Rik	-1.03798	0.000185
BC100530	1.04874	0.000185
Lurap1l	-0.758995	0.000187
Syne2	0.67575	0.000188
Ptgfr	-0.75154	0.000191
Ppcs	-0.54598	0.000191
Gm3625	-0.678905	0.000192
Btbd3	-0.653565	0.000192
C130057N11Rik	-0.628755	0.000192
Atp6v0a2	0.648995	0.000192
Rab23	0.63403	0.000194
Tmem14a	-0.479115	0.000194
Sox9	1.34405	0.000194
Grb14	-0.62213	0.000194
Ahcy	0.676465	0.000194
Map3k5	-0.756885	0.000194
Noct	0.590755	0.000195
	-0.5396	0.000195
Hist1h3d	0.550675	0.000195
Zbtb8b	-0.649935	0.000195
Cnppd1	0.455555	0.000196
Glul	0.78436	0.000196
	0.86108	0.000196
Trappc2	-0.47389	0.000196
Col18a1	0.590385	0.000196
Phip	0.485895	0.000196
St3gal6	-0.577505	0.000197
Hist2h3c1	0.57526	0.000197
Kcna4	-0.8458	0.000197
Nrn1	-1.14332	0.000197
Vwa3b	-0.485535	0.000202
Smarca1	-0.67868	0.000202
Cpeb3	-0.706735	0.000203
Gm4737	0.643465	0.000203
Gfm1	-0.65568	0.000204
Gtf2ird1	0.56684	0.000204
	-1.00828	0.000205
Sgip1	-0.706585	0.000206
Il17ra	0.86609	0.000207
Ankrd33b	0.802175	0.000208
	0.69824	0.000208
Pold3	0.516495	0.000208
Lrrc75b	-0.570935	0.000208
Ell2	1.03313	0.000209
Rbpj	0.59962	0.000212
Tmed5	0.4945	0.000217
Elk3	0.97894	0.000219
Fam132a	-0.52257	0.00022
Tube1	-0.537315	0.00022
Fam210b	1.15945	0.00022
Olfm3	-1.17568	0.000221
Elf5	-0.72615	0.000221
Irak3	0.754845	0.000221
	0.997215	0.000223
Mppe1	-0.82463	0.000223
Hax1	0.51098	0.000223
Rab4a	-0.558575	0.000223
Unc80	-0.80427	0.000224
Agtr1a	-1.13465	0.000224
Pip5kl1	1.3298	0.000225
	-0.50543	0.000226
Mkl1	0.71764	0.000227
Il31ra	0.69406	0.000229
Fndc4	0.87977	0.000229
Rgs19	0.449345	0.000229
Add2	1.05397	0.00023
Tmem255a	-0.74699	0.00023
Paqr7	-0.69394	0.00023
Akap5	-0.4807	0.00023
Gabrg2	-0.494975	0.000231
Las1l	0.57597	0.000232
Tmem108	-1.00578	0.000233
Igfbp3	0.88365	0.000233
Rhbdl3	-0.573495	0.000234
Baalc	0.520205	0.000235
Hecw1	-0.809085	0.000238
Ubtd2	-0.481425	0.000238
Pomk	-0.515875	0.00024
Mid1ip1	-0.419755	0.000241
A730054J21Rik	-1.30661	0.000241
Smagp	0.953815	0.000242
Ube2q2	0.628395	0.000242
Tax1bp3	0.54063	0.000243
Wif1	0.826915	0.000243
Sh3glb1	0.531365	0.000243
Nfyb	0.580525	0.000245
	0.5894	0.000246
Zfp820	-0.621895	0.000246
Gmeb1	0.526	0.000246
Fam107b	0.926	0.000246
Ankrd26	-0.56944	0.000246
	-0.51247	0.000247
Plekha3	0.612785	0.000247
Kcnmb4	0.66316	0.000247
Zfp772	0.62851	0.000247
Tsen15	-0.472795	0.000248
Ticam1	0.76687	0.000248
8430408G22Rik	-1.01267	0.000248
Fam171b	0.593845	0.000251
Ssh1	0.541355	0.000253
	-0.53309	0.000254
6430604M11Rik	-1.07995	0.000254
Pdk1	-0.435145	0.000255
Ahcy	0.58209	0.000256
Rcor2	-0.67275	0.000256
Bcl11b	-0.73512	0.000256
Jun	1.7698	0.000256
Redrum	-1.07088	0.000256
Pappa	0.76013	0.000256
Mapk14	0.504015	0.000256
Pou2f1	0.65785	0.000257
Carhsp1	0.915605	0.000257
Camk1g	-0.82141	0.000257
Rab27b	-0.99612	0.000258
	0.48515	0.000258
Jakmip1	-0.685095	0.000259
Tcf19	0.603775	0.000259
	1.01719	0.00026
Lnx1	-1.14599	0.000262
Rp9	0.4111	0.000262
2610027H17Rik	0.62105	0.000262
Ckap4	0.72179	0.000263
Tnnc1	1.15921	0.000263
Slitrk3	-1.0797	0.000263
Arhgap33	0.705305	0.000263
Cnnm1	-0.953595	0.000263
Uap1	0.650795	0.000265
Hs3st4	-0.85092	0.000267
	0.57856	0.000269
Aox1	-0.512485	0.000269
Slc25a33	-0.438245	0.00027
Zfand2a	0.52815	0.00027
Tmc5	1.13247	0.00027
	0.781825	0.00027
Grk6	0.776265	0.00027
Cd44	1.03455	0.000271
Snx30	0.62138	0.000271
Gprin1	0.75574	0.000271
1810032O08Rik	0.576055	0.000272
1700049E17Rik2///1700049E17Rik1	-0.863905	0.000273
Gabrg2	-0.77791	0.000274
Lingo1	-0.714895	0.000274
Ift122	-0.578385	0.000274
Lce1c	0.67737	0.000275
Mthfd2	0.501795	0.000276
Hexim2	-0.57249	0.000276
Kcns3	-0.969085	0.000278
Bcs1l	-0.475225	0.00028
Jmjd1c	0.5484	0.00028
Nop58	0.57099	0.00028
Nrip1	0.943915	0.000282
Pfn4	-0.516025	0.000283
Hax1	0.47881	0.000283
Sall2	-0.45264	0.000283
Sowahc	0.55265	0.000283
2310022A10Rik	0.560215	0.000284
Psmb8	0.567545	0.000285
Eif4e2	0.57827	0.000286
Ly6c1	0.568845	0.000286
Actr3b	-0.620155	0.000287
Vwc2l	-0.52599	0.000287
	-0.539455	0.000287
Nwd2	-0.583015	0.000288
Serinc2	0.65571	0.000288
Bcl2	-0.45191	0.000289
Gml	0.529135	0.00029
Arhgap42	0.65388	0.000291
B230219D22Rik	0.872895	0.000291
Arl16	0.731835	0.000294
Tubb2b	0.644855	0.000294
Fry	-1.0685	0.000296
Ptger1	-0.495525	0.000297
Oprm1	-0.82608	0.000299
E430025E21Rik	-0.434665	0.000301
Fam149a	-0.518675	0.000302
Kcnj9	-0.87262	0.000304
Eml1	-0.69511	0.000305
Tdrd7	-0.525755	0.000305
Bet1l	0.455215	0.000305
Zeb1	0.437825	0.000307
	-0.977995	0.000309
Plekhg2	0.536355	0.000309
Gpr155	-0.65053	0.00031
Rassf3	-0.691015	0.000313
	0.976435	0.000314
Gml	0.623175	0.000321
Ebp	0.57551	0.000321
Pcgf5	0.5493	0.000323
Kcnh7	-0.55841	0.000324
Lnx1	-1.14556	0.000324
Pros1	0.717525	0.000324
Ankrd26	-0.60869	0.000324
4930452B06Rik	-0.72596	0.000324
Zbtb33	0.527395	0.000325
Tmbim1	0.581605	0.000325
Fam126b	-0.839425	0.000325
Sys1	0.60094	0.000325
Lysmd3	0.42979	0.000325
Herc1	-0.51025	0.000325
Rims2	-0.61963	0.000325
Cbx6	-0.556975	0.000325
Slc6a8	0.402505	0.000328
Hipk1	0.60333	0.000328
Ptpn1	0.698895	0.000329
Sdr42e1	0.45555	0.000331
Cars	0.47056	0.000334
Map7	-0.71123	0.000334
Klhl3	-0.833215	0.000336
Chd5	-0.789355	0.000337
	1.12326	0.000339
Them4	0.565605	0.000341
Trmt2b	-0.47418	0.000341
Lrrc56	-0.46877	0.000342
Zbtb3	0.581535	0.000342
1810058I24Rik	-0.521725	0.000342
Cobl	-0.62434	0.000343
Dnmt1	0.444655	0.000346
Btg1	0.719285	0.000346
Ralgds	0.643775	0.000346
Acvr1c	1.20036	0.000347
Abhd17b	0.45747	0.000347
Arhgef2	0.579595	0.000349
Bcl2l14	-0.88136	0.000353
Ankrd1	0.593055	0.000353
Ldb3	-0.55849	0.000354
Cbx7	-0.55795	0.000354
Phf24	-0.507215	0.000354
Cd63	0.94636	0.000355
Stk17b	0.883965	0.000355
Dgkh	-0.994685	0.000355
Cited2	0.77501	0.000355
Myh3	-0.51994	0.000355
Gm3877	-0.68752	0.000357
Zfp983	-0.45805	0.000357
Amdhd2	-0.4968	0.000358
Flnc	0.645295	0.000359
Hs3st1	-0.65867	0.000359
Spag1	-0.475135	0.000361
Osbpl10	-0.45358	0.000361
Sgip1	-0.66889	0.000361
Isl1	-0.487485	0.000361
Tcf20	-0.48269	0.000361
Sowahb	-0.59447	0.000361
Cth	0.46006	0.000363
Rnf182	-0.790645	0.000363
Ptx3	0.7681	0.000363
2810416G20Rik	0.682315	0.000363
Trim47	0.97816	0.000363
Csf2rb	1.03458	0.000366
Tspan2	-0.622345	0.000366
Dhx33	-0.508755	0.000367
Tbcc	-0.556365	0.000367
Mblac2	-0.53018	0.000369
Rnf112	-0.742435	0.000376
Gmeb1	0.481385	0.000376
Sos1	-0.672305	0.000376
1700025G04Rik	0.603985	0.000376
	-0.779105	0.000377
Gm9758	0.840755	0.000377
Dab2ip	-0.459075	0.000378
Ier3	0.5096	0.000378
Casp4	1.01229	0.000379
Frat2	0.614035	0.000379
Kdm4d	-0.543105	0.00038
Fbxw13	0.550375	0.00038
Ehd4	0.70982	0.00038
Ttc21b	-0.504585	0.00038
	0.51329	0.000383
Ak5	-0.46359	0.000384
Fam83h	0.514305	0.000384
Nfic	-0.49988	0.00039
Dennd1a	0.523155	0.000392
6430573F11Rik	-1.08921	0.000394
Etfa	-0.536005	0.000394
Plat	0.828835	0.000398
	0.548855	0.000398
Pkp2	0.796415	0.0004
Snhg5	0.72975	0.000404
Ankrd27	-0.501	0.000405
Tmem100	-0.80985	0.000405
Esd	0.97921	0.000405
Cenpq	-0.492955	0.000405
C530008M17Rik	-0.504005	0.000405
Jade2	-0.59635	0.000406
Ppargc1b	-0.56804	0.000406
Epgn	0.45734	0.000406
Plxna2	-0.527585	0.000406
Limd1	0.795235	0.000408
	-0.4893	0.000409
Efhc2	-0.52014	0.000409
Nxph3	0.67814	0.00041
Dync2h1	-0.48287	0.00041
Car6	0.476065	0.000411
1700066M21Rik	-0.723805	0.000412
Dach1	-0.974245	0.000412
Myadml2	-0.6756	0.000412
St3gal5	-0.565735	0.000412
Nxnl2	-0.749915	0.000414
Ktn1	0.613305	0.000415
Gjc1	0.445105	0.000415
A930025H08Rik	-0.687345	0.000415
Hes5	-0.91209	0.000415
Mstn	0.9011	0.000415
Luzp1	-0.50066	0.000416
Pcdh18	-0.791215	0.000416
Smarca1	-0.52146	0.000417
	0.6369	0.000417
Col5a3	0.61585	0.000418
B3galt1	-0.80389	0.00042
Dyx1c1	-0.44493	0.00042
Trpc4	-0.772315	0.00042
Fam60a	0.58382	0.000421
Fbln5	0.52698	0.000425
	-0.51513	0.000426
D230021J17Rik	-0.720815	0.000427
Coa6	-0.608995	0.000427
Gm41810	0.799535	0.000427
Flnb	0.657965	0.000432
Gabra4	-0.68847	0.000433
Pabpc1	0.606685	0.000433
Creg2	-0.92848	0.000435
Spsb2	0.648515	0.000436
Lins1	0.85853	0.000436
Chl1	0.90347	0.000438
Chrna6	-0.939265	0.000438
Bcar3	-0.68863	0.000438
Plekho2	0.73987	0.00044
Arel1	-0.367795	0.000441
Diexf	0.416395	0.000442
Plxna2	-0.4958	0.000445
Cyth1	-0.506545	0.000447
Flnb	0.466335	0.000449
Ier5	0.91045	0.000449
Saxo2	-0.491615	0.000452
Caml	0.56241	0.000452
Aprt	0.532725	0.000453
	-0.687385	0.000454
	-0.644555	0.000455
Esd	1.13559	0.000458
Ccsap	-0.513465	0.000458
Prosc	0.501485	0.000458
A830091E24	0.615255	0.000459
Dip2a	-0.474585	0.000459
Ccdc141	-0.77773	0.000459
Ildr2	0.866015	0.00046
Tmem230	-0.43497	0.000464
Ppargc1b	-0.469585	0.000464
Mef2c	-0.794595	0.000464
Galk2	-0.452795	0.000464
Slc23a2	0.673855	0.000464
	0.633735	0.000465
Fpgs	0.591805	0.000468
Trib1	0.665785	0.000469
2900055J20Rik	-0.687875	0.000469
4930452B06Rik	-0.781545	0.00047
Msrb2	-0.427055	0.000472
Tchh	0.58068	0.000472
Unc79	-0.596085	0.000472
Ikzf3	-0.4988	0.000472
2810403A07Rik	0.50929	0.000473
Pgbd5	-0.4825	0.000473
Gpr149	-0.82753	0.000481
Tmem63c	0.528475	0.000484
Rbm20	-0.56968	0.000484
Mat2a	0.53983	0.000484
Lingo2	-0.52168	0.000486
Camk2b	-0.48303	0.000486
Rab37	-0.658125	0.000486
Pdcd4	-0.711685	0.000487
Pigz	-0.66146	0.000487
Rap2c	-0.47335	0.000487
Mt2	1.38468	0.000488
Cyb561d1	0.640425	0.000488
	0.55856	0.000488
Susd6	0.41794	0.00049
Gtf2ird1	0.57392	0.00049
Chn1	-0.538415	0.00049
Tanc1	-0.491745	0.000491
Rnf112	-1.06533	0.000491
Ms4a3	-1.16226	0.000493
Id4	-0.78981	0.000498
Nsmaf	-0.43794	0.000499
Ntng1	-0.886455	0.000501
Rhov	0.69536	0.000502
3010026O09Rik	-0.483665	0.000506
Txnrd3	0.41678	0.000506
Nkpd1	0.619135	0.000508
Unc13a	0.458855	0.00051
Cdkl1	-0.568955	0.000511
Nlgn1	-0.515935	0.000514
	-0.48547	0.000514
Pcdh7	-0.460845	0.000515
	-0.530495	0.000515
Gabrg2	-0.892435	0.000518
Map4k4	0.555075	0.000518
Cln8	0.551865	0.000518
Gbas	-0.400985	0.000518
Taf7l	1.07184	0.000518
Syt7	-0.41702	0.000518
Lingo3	-0.718715	0.000519
Fam151a	0.565865	0.00052
Nuak1	-0.68292	0.000522
Mtus2	0.80095	0.000522
Efnb2	-0.76949	0.000524
Tspyl4	-0.507045	0.000525
1190002N15Rik	-0.572675	0.000526
AI854703	-0.722265	0.000527
Nags	0.502595	0.00053
Xdh	0.675835	0.00053
Slc6a19	0.82732	0.000532
Pknox2	-0.79887	0.000532
Myo18b	1.10934	0.000532
Tusc1	0.42316	0.000532
Myo1e	-0.546645	0.000532
Myd88	0.658765	0.000532
Zfp251	0.58368	0.000532
D16Ertd472e	0.523555	0.000532
Ublcp1	-0.42012	0.000532
Osbpl9	-0.51988	0.000532
44631	-0.55726	0.000532
Ctxn3	-0.888775	0.000532
Pde4a	-0.71518	0.000532
Apol9a	0.62906	0.000532
Rnf207	-0.676525	0.000532
Usp20	-0.68078	0.000532
Tmem56	-0.617965	0.000532
Lzts2	0.490535	0.000534
Galnt6	0.60583	0.000539
Kcnj3	-1.2172	0.000541
Rasgrp1	-1.51487	0.000543
Vstm2b	-0.730125	0.000544
Map7	-0.76709	0.000548
Snx25	-0.466895	0.000549
Col11a1	-0.900385	0.000551
Ascc2	0.52525	0.000551
Msantd3	-0.465145	0.000554
Ift74	-0.465505	0.000555
Creb1	0.473875	0.000555
Adrb1	-0.494335	0.000555
Cbx6	-0.426045	0.000555
Fbxo41	-0.562695	0.000557
Slc15a3	0.64106	0.000558
Tifa	0.91168	0.000559
Magee2	-0.488755	0.000559
Tnrc6b	-0.488825	0.000559
Peg3	-0.50552	0.000561
Nfic	-0.463005	0.000566
Lcp2	-0.918015	0.000567
Herc3	-0.58658	0.000567
Fam58b	-0.39702	0.000567
Mrpl44	-0.372775	0.000572
Angptl2	0.94302	0.000573
Blcap	0.527845	0.000573
Dscam	-0.62912	0.000578
Frmd8	0.387445	0.000578
Ankrd37	-0.48669	0.000579
Nmnat1	-0.45489	0.000583
Mgat5	-0.744305	0.000583
Bzw2	0.5191	0.000583
Il1r1	0.84989	0.000584
Ly75	-0.3962	0.000584
Tceal1	-0.522105	0.000584
Kbtbd7	-0.625045	0.000587
Mup3	0.6037	0.000588
Kcnab1	-0.511355	0.00059
Fgf13	-0.45382	0.000594
Chka	0.626245	0.000597
Spred2	-0.46587	0.000599
	0.491745	0.000601
A330084C13Rik	-0.61285	0.000601
Zbtb46	0.41382	0.000604
Bad	-0.86708	0.000607
Mt1	0.820305	0.000607
Cachd1	-0.468625	0.000607
Hrh3	-0.82871	0.000609
Plekha3	0.575595	0.000611
Mlf1	-0.48393	0.000611
2510009E07Rik	-0.530395	0.000611
Rcl1	0.475855	0.000615
Cd3eap	0.71964	0.000615
Nanos1	0.70478	0.000615
Creb3	0.397175	0.000616
Casp3	0.627235	0.000618
Tet3	1.00499	0.000621
Mtx3	-0.440185	0.000622
Ankrd2	0.546815	0.000622
Pclo	-0.543425	0.000628
6430571L13Rik	-1.28088	0.00063
Dedd2	0.60452	0.000632
Ms4a6d	1.32004	0.000633
Ak8	-0.488285	0.000633
Gnaz	-0.540755	0.000633
Car10	-0.82344	0.000635
Oaz2	0.52509	0.000636
Tbccd1	-0.50234	0.000642
Luzp1	-0.487615	0.000642
Dusp14	0.832595	0.000642
Pank1	-0.510255	0.000643
Hlcs	-0.590875	0.000645
Nras	0.425755	0.000647
	0.400995	0.000647
Bag2	-0.727955	0.000647
Slc37a4	-0.4425	0.00065
Runx1t1	-0.476745	0.000651
Paqr5	-1.12618	0.000651
9130230N09Rik	-0.652075	0.000651
Hipk1	0.582655	0.000651
Cyth2	0.561665	0.000655
Zc2hc1a	-0.41248	0.000655
	-0.78496	0.000655
Btg2	0.534815	0.000655
Npy1r	0.677165	0.000655
Prss51	0.697665	0.000655
	0.629945	0.000655
Cstb	0.425695	0.000655
Dnajc6	-0.514395	0.000657
Pdcl3	0.547225	0.000657
Otud7b	0.420715	0.000657
Fn3k	-0.79156	0.00066
Syn3	-0.601175	0.000664
Hs6st2	-0.981175	0.000665
Snx9	-0.450865	0.000666
Pir	-0.453865	0.000667
Ccdc86	0.365995	0.000669
Aloxe3	0.617715	0.00067
Igtp	0.786415	0.000675
Rcl1	0.513115	0.000675
Cdc42ep4	0.58485	0.000678
Pmfbp1	-0.787375	0.000684
Pabpc2	0.46765	0.000688
Bmp1	0.554615	0.000689
Sdc3	0.43769	0.000691
Mettl21a	-0.394565	0.000691
	0.436235	0.000699
Grik1	-1.05446	0.0007
Elof1	0.47871	0.0007
2610002M06Rik	-0.49343	0.000701
	-0.372075	0.000701
Ahr	0.71829	0.000701
Sav1	0.480305	0.000703
Shox2	-0.48813	0.000704
Tpbgl	-0.75541	0.000705
Efcab1	-0.637475	0.000705
Mapk6	0.78779	0.00071
1700001L05Rik	-0.47811	0.00071
Pou2f1	0.413425	0.000711
4932416H05Rik	-0.38648	0.000711
Arid4a	-0.607895	0.000711
	-0.49377	0.000712
	-0.64846	0.000712
Fancb	-0.519535	0.000713
Ccdc32	-0.437055	0.000716
Ly6a	0.698285	0.000721
Map3k6	0.50214	0.000721
Sprn	-0.604015	0.000721
Rock2	0.79373	0.000722
Tle3	0.55713	0.000723
Mapk6	0.867375	0.000726
Id4	-0.7509	0.000729
Rnf19b	0.970075	0.000731
Adm2	0.467925	0.000731
Taok3	-0.55487	0.000731
Ldlrad4	-0.56156	0.000731
Phactr4	0.73369	0.000733
Ipp	-0.406805	0.000733
Iars2	-0.46859	0.00074
Nxpe5	0.54554	0.00074
Taldo1	0.724935	0.00074
Trpc3	-1.16386	0.00074
Mib1	0.489265	0.000744
Adarb1	0.605005	0.000748
	-0.53086	0.000753
Larp6	-0.60384	0.000756
5730409E04Rik	-0.48519	0.000756
	0.46279	0.000757
Fbll1	-0.6564	0.000761
Chd5	-0.61212	0.000763
Ocrl	-0.45054	0.000767
Zcchc7	0.44097	0.00077
Oas1c	-0.401585	0.00077
Sdf2l1	0.549725	0.000772
Bicd2	0.606635	0.000772
	-0.675265	0.000777
Adgrb3	-0.65382	0.000777
	0.72658	0.000779
Zfp108	-0.409955	0.00078
Syne2	0.60738	0.000782
Cby1	-0.370095	0.000782
Nkx6-2	-1.23917	0.000783
B230217C12Rik	-0.595255	0.000785
Ldlrad4	-0.687125	0.000786
Rasgrp1	-0.61664	0.000791
Pnmal2	-0.53773	0.000791
Dclk1	0.608665	0.000792
Smlr1	0.50865	0.000795
	-0.39821	0.000796
H13	0.563585	0.000797
Oxr1	-0.52785	0.000797
Pip4k2b	-0.41672	0.000798
Mcm6	0.749075	0.000804
Pclo	-0.705915	0.000808
Col19a1	-0.64944	0.00081
Prkab1	0.59934	0.000812
Btg2	0.71815	0.000814
Arhgef40	0.580885	0.000815
Aqp4	-0.51114	0.000815
Eps8	0.495945	0.000815
Samsn1	-0.823265	0.000817
Stoml2	-0.364745	0.000818
Pprc1	0.418815	0.000818
1700101C01Rik	0.59006	0.000819
Jph4	-0.46647	0.000831
Ticam1	0.687725	0.000831
Hoxb6	-0.9467	0.000832
Slpi	0.989275	0.000832
Dut	-0.377465	0.000833
Ccdc126	-0.77137	0.000833
Scml4	-0.5633	0.000835
Speer5-ps1	1.09733	0.000835
	-0.56615	0.000837
Ccdc171	-0.46311	0.000837
Tmem126b	-0.39807	0.000837
Jade3	0.42747	0.000838
Kcnc3	-0.737895	0.000838
Agap2	-0.750205	0.000842
Zyx	0.73336	0.000842
Cmc2	-0.343935	0.00085
Rassf5	-0.797665	0.000852
Eif6	0.55338	0.000854
Scrn1	-0.411955	0.000854
1810041L15Rik	-0.861785	0.000854
Parp16	0.54128	0.000861
Fam150b	0.890685	0.000863
Vars2	-0.45788	0.000864
Pde4d	-0.968405	0.000864
Strbp	-0.45526	0.000865
Tnfaip1	0.474055	0.000867
Hexim1	-0.592745	0.00087
Syn2	-0.52197	0.00087
Agtr1a	-0.61061	0.000871
Bcar1	0.490525	0.000873
Zkscan4	-0.48494	0.000874
Pms2	-0.359315	0.000874
Neu1	-0.341225	0.000875
Actr6	-0.35848	0.000875
Oxr1	-0.870125	0.000875
Tab3	-0.42008	0.000876
Bfsp1	-0.453045	0.000878
Tmem63c	0.749425	0.000878
Pim2	-0.58418	0.000879
Slc9a3r2	-0.506365	0.000879
Satb1	-0.55047	0.00088
Fam65c	-0.461465	0.000882
Lrrtm2	-0.605105	0.000882
Six4	-0.65336	0.000882
Cxcl14	0.99788	0.000883
Dclk1	0.38812	0.000883
Zfp52	0.495605	0.000883
Dtnbp1	1.21327	0.000883
Trim23	-0.408485	0.000883
Ttc30b	-0.66029	0.000883
Etv6	0.43507	0.000883
Fam19a3	-0.60212	0.000883
Plcl2	0.517945	0.000884
Oas1f	0.48702	0.000891
Slc25a11	-0.360995	0.000891
Sdhaf3	-0.55591	0.000896
Rela	0.64093	0.0009
Jakmip1	-0.71012	0.000905
Ccdc71l	0.536775	0.000906
Zfp30	-0.49856	0.000907
Nras	0.44111	0.000909
Socs2	0.672395	0.00091
Prlr	-0.45838	0.000911
Tpm3	0.417215	0.000912
Ndst4	-0.77967	0.000912
Tmem117	-0.46173	0.000915
	-0.45593	0.000917
	-0.48955	0.000921
Sys1	0.56463	0.000921
Plcb3	-0.760355	0.000921
Carhsp1	0.52223	0.000932
Sirt5	-0.57853	0.000935
Sdcbp2	0.51497	0.000935
D130043K22Rik	-0.642755	0.000939
B830017H08Rik	-0.421195	0.000939
Arhgap24	-0.593885	0.00094
Osbp2	0.47641	0.000943
Apool	0.358415	0.000945
Kcnu1	-0.561265	0.000947
Grrp1	1.07386	0.000949
Fem1c	0.4475	0.000949
D130043K22Rik	-0.727595	0.000952
Dzip3	-0.3913	0.000952
Abhd2	0.43021	0.000952
Dram1	0.414415	0.000952
Kcnmb1	-0.833425	0.000954
Rgs10	-0.63762	0.000955
Zfp647	0.433305	0.000959
Slc35f6	0.490915	0.000959
Ndufaf6	-0.40825	0.000959
Nebl	-0.43543	0.000964
Kbtbd3	0.549755	0.000965
Arel1	-0.349465	0.000966
Clic4	0.765995	0.000966
Sgol2a	-0.72248	0.000969
Myc	0.49675	0.000971
Ctnna1	0.487305	0.000971
Slc6a7	-0.63836	0.000973
Csdc2	0.614185	0.000977
Rps2	0.508575	0.000978
Atp1b1	-0.411745	0.000982
Arhgap23	0.49289	0.000982
B3gnt8	-0.766665	0.000982
Pdxp	-0.557765	0.000982
Gjd2	-0.65695	0.000989
Tpd52l1	-0.898575	0.000989
Pnmal1	-0.55369	0.000991
E2f6	-0.357135	0.000994
Gprc5b	-0.66027	0.000997
Wrnip1	0.64403	0.000997
Efhc1	-0.435555	0.000998
Spdye4b	0.47661	0.000999
5033406O09Rik	0.39397	0.000999
Gnai1	-0.444535	0.001
Paqr5	-0.857355	0.00101
9630041G16Rik	-0.832545	0.00101
Gpd1l	-0.59554	0.00101
Dhrs7	-0.57409	0.00101
Tshz2	-0.66613	0.00101
Mrpl16	-0.37007	0.00101
Knop1	-0.37889	0.00101
Cep170b	0.532455	0.00102
Igf2bp2	0.625765	0.00102
	0.3614	0.00102
Cfap97	-0.351985	0.00103
Mum1	-0.40657	0.00103
A830021K08Rik	-0.59215	0.00103
Siae	-0.44281	0.00103
Cep70	-0.482365	0.00103
Psmb8	0.546615	0.00103
Creb5	0.4768	0.00103
Atp11a	-0.492875	0.00103
Map7	-0.591515	0.00103
Strbp	-0.46547	0.00103
Grm8	-0.78801	0.00104
Shisa9	0.64019	0.00104
Ebf3	-0.711185	0.00104
Map4k2	-0.51683	0.00104
Tnfaip6	1.00846	0.00104
Hrasls	-0.69614	0.00104
Fry	-0.95339	0.00104
Phactr3	-0.420725	0.00104
Maff	0.455485	0.00104
Odc1	1.05394	0.00105
Eml1	-0.85211	0.00105
Map3k13	-0.43441	0.00105
	0.81687	0.00105
Col4a3bp	-0.36504	0.00105
	-0.837825	0.00106
Slc25a26	-0.37653	0.00106
	0.40054	0.00106
Cmc2	-0.35682	0.00106
Ppat	-0.5147	0.00106
Asic1	-0.39161	0.00106
Rabl6	-0.46157	0.00107
Plcb1	-0.36718	0.00107
Pop5	0.70745	0.00108
Prmt8	-0.9041	0.00108
Klf7	0.38683	0.00108
Cfap57	-0.82466	0.00108
Lamb3	0.53345	0.00108
	0.41896	0.00108
Dmrtc1a	-0.70879	0.00108
Opa1	-0.367625	0.00108
Cdc42se1	0.587105	0.00109
Tmtc4	0.48046	0.00109
Med25	0.483255	0.00109
C3	1.12251	0.00109
Zfp503	-0.512795	0.00109
Zcchc7	0.4969	0.0011
Plod3	0.625205	0.0011
BC052040	-0.42545	0.0011
Plau	0.46457	0.0011
A330008L17Rik	-0.77032	0.00111
Coprs	-0.36016	0.00111
Gm9758	0.632685	0.00111
Asph	-0.456765	0.00111
Map2k6	-0.48169	0.00111
D130009I18Rik	-0.60585	0.00111
Ntm	-0.60279	0.00111
	-0.39329	0.00111
Eif1a	0.524035	0.00111
Pask	0.420215	0.00112
Oprk1	-0.713615	0.00112
Fam120b	-0.45592	0.00112
Gm11549	0.88961	0.00112
Sh3gl1	0.39834	0.00113
Chia1	-0.480485	0.00113
Bloc1s6	-0.41991	0.00114
Rapgef5	-0.5571	0.00114
Siae	-0.43748	0.00114
Zfp763	-0.681625	0.00115
Ddi2	-0.396155	0.00115
Rap1b	0.47704	0.00115
Bud31	0.359275	0.00116
Chka	0.412255	0.00116
Saa3	0.80948	0.00117
Abhd14b	-0.438305	0.00117
Ccnl1	0.4937	0.00117
Abhd2	0.529745	0.00117
B4galt1	-0.62171	0.00117
	-0.409855	0.00117
Rras2	0.819375	0.00117
	0.45996	0.00117
Zfp365	-0.62863	0.00117
Nubpl	-0.41608	0.00117
Cdc42ep2	0.442325	0.00117
Gfra2	-0.760745	0.00117
Gne	-0.45929	0.00117
Cmpk2	-1.09893	0.00117
Dgki	-0.379405	0.00117
E130114A11Rik///Gk	0.358155	0.00117
Coro1a	-0.53703	0.00118
	-0.595615	0.00118
Gria4	-0.495625	0.00119
Dgkz	-0.70114	0.00119
Dydc2	-0.545845	0.00119
Amigo2	-1.05561	0.0012
D130009I18Rik	-1.04178	0.0012
	-0.74679	0.0012
Bet1l	0.50019	0.0012
Slc35f3	-0.606645	0.0012
Bnc1	-0.78997	0.0012
Dusp14	0.676875	0.0012
Slc1a4	0.66517	0.0012
Angel1	-0.38334	0.0012
G0s2	-0.549265	0.00121
Sh3bgrl2	-0.470135	0.00121
Slc25a25	-0.47235	0.00121
Mcmbp	0.393785	0.00122
Ezr	0.473505	0.00122
Zfp773	0.558975	0.00123
Nabp1	0.55393	0.00123
A030011A13Rik	0.509965	0.00123
	-0.59976	0.00124
Nuak1	-0.464315	0.00124
Mcl1	0.38844	0.00124
Dpf3	-0.43712	0.00124
Elp5	0.430885	0.00124
Il13ra1	0.57891	0.00124
Robo1	-0.80451	0.00124
Eif2s2	0.36164	0.00124
Maz	0.429605	0.00124
Plscr3	0.47082	0.00124
Enho	0.69122	0.00124
Sbds	0.66075	0.00125
AW554918	-0.375325	0.00125
Creb3	0.422815	0.00125
Klk7	0.51466	0.00125
1700025G04Rik	0.659825	0.00125
Tnik	0.55493	0.00125
Mettl7a2	0.643115	0.00125
Zfp318	-0.562875	0.00125
Ndufaf3	-0.352415	0.00125
Acsl4	0.40902	0.00126
Mcm7	0.447915	0.00126
2210409E12Rik	0.70242	0.00126
Sun2	0.48104	0.00126
Sun2	0.43924	0.00126
Cep70	-0.44561	0.00126
Atp6v0a2	0.386975	0.00127
Cadm1	-0.61523	0.00127
Surf4	0.399225	0.00127
Gne	-0.56021	0.00127
Tpsg1	0.56481	0.00127
Plekhg4	-0.4704	0.00127
	0.3704	0.00128
	-0.409375	0.00128
Srsf7	0.339815	0.00128
Strbp	-0.38343	0.00128
Dot1l	0.449295	0.00128
Dennd1a	0.454845	0.00129
Plxna4	0.55879	0.00129
	-0.571835	0.00129
Tubb2a	0.754115	0.00129
Gnb1l	-0.38717	0.00129
Camkk1	-0.586435	0.00129
A930018M24Rik	-0.526195	0.00129
Zfp770	-0.428625	0.0013
Ly6h	-0.69189	0.0013
Trpc6	-1.29529	0.0013
Serpina3f	-0.509475	0.00131
Fbxo33	0.336565	0.00131
Lpin2	-0.343745	0.00131
Mkl1	0.49196	0.00131
Fryl	-0.456815	0.00132
Zfp663	-0.60229	0.00132
Grpr	-0.42759	0.00132
Cstf3	-0.53044	0.00132
Dda1	0.395525	0.00132
Eif1a	0.504205	0.00132
Prkce	-0.47041	0.00132
Zfp101	-0.402195	0.00132
Rnf180	-0.59054	0.00133
Loxl2	1.22775	0.00133
Gpr153	0.64806	0.00133
Tll1	-0.42614	0.00133
Man1a2	-0.7053	0.00133
Ncald	-0.53127	0.00134
Ppm1k	-0.46868	0.00134
Dgat1	0.739845	0.00134
Zfand5	0.42398	0.00134
Krt27	-0.67816	0.00134
	0.482335	0.00134
Smad4	0.33826	0.00134
Jakmip1	-0.541155	0.00134
Atp13a4	0.46237	0.00134
Glul	0.65705	0.00135
	-0.509245	0.00135
Prss56	0.721245	0.00135
Kcnt1	-0.38474	0.00136
Gabrb2	-0.880165	0.00136
Gpr156	-0.506245	0.00136
Dtnbp1	1.17834	0.00136
Klhl5	-0.57731	0.00136
	-0.43192	0.00136
Snx21	0.42673	0.00137
Epha7	-0.560995	0.00137
Tmem100	-0.517135	0.00137
Smpd3	-0.44278	0.00137
Ccdc141	-0.860065	0.00138
Lrrtm2	-0.478935	0.00138
Syt7	-0.458175	0.00138
Tnik	0.667285	0.00138
Frrs1l	-0.78823	0.00138
Trex1	0.94921	0.00138
	0.53941	0.00139
Bend4	-0.612985	0.00139
Il17re	-1.09199	0.00139
Metrnl	0.74712	0.00139
Pstk	-0.41044	0.00139
Gm7008	-0.42881	0.0014
Scn5a	-0.80535	0.0014
Ago4	-0.436955	0.00141
	-0.53843	0.00141
	0.446765	0.00141
Cenpj	-0.38955	0.00141
Hnrnpab	0.46857	0.00141
Aldoart2	-0.553725	0.00141
Pthlh	1.22083	0.00143
	0.80864	0.00143
Pgk1	0.38294	0.00143
C1d	-0.43501	0.00144
Eaf1	0.397305	0.00144
Ralgapa1	-0.466695	0.00145
Gltscr1l	-0.47504	0.00145
Adgrb3	-0.63005	0.00146
	-0.47231	0.00146
Mvp	1.16928	0.00146
Alk	-0.672165	0.00146
Fgf18	-0.48022	0.00146
Prlr	-0.61019	0.00146
2900009J20Rik	-0.37929	0.00146
	-0.496675	0.00146
Bpnt1	-0.471645	0.00146
Fbxo9	-0.458565	0.00147
Garnl3	0.3981	0.00147
Hrasls	-0.60031	0.00147
Brd2	0.547995	0.00148
Lrrc49	-0.499935	0.00148
Pomc	0.53872	0.00149
Adam19	0.635065	0.00149
Pcdh9	-0.507115	0.00149
Nars2	-0.539345	0.00149
Rdh11	0.424875	0.0015
Abca6	-0.67572	0.0015
Gm10048	-0.393465	0.0015
Brinp2	-0.72818	0.0015
Xylt2	-0.663555	0.0015
	0.363435	0.0015
Ccdc116	0.549375	0.00151
Tgif1	0.406815	0.00151
Ptgir	-0.595185	0.00151
Rhbdl3	-0.554295	0.00151
Metap1	0.559945	0.00151
	0.593355	0.00151
Mtrf1	-0.424335	0.00151
Bmp15	-0.517975	0.00152
Fam69b	-0.80004	0.00152
Abca6	-0.471345	0.00153
6330403L08Rik	-0.39934	0.00153
Tspan5	-0.37783	0.00153
Myc	0.52974	0.00153
Ldb2	-0.81573	0.00153
Nap1l3	-0.35642	0.00154
Runx2	0.33721	0.00154
Mat2b	-0.422855	0.00154
Ppm1n	-0.769365	0.00154
	0.387235	0.00155
Limd2	-0.452055	0.00155
Arid5a	1.1464	0.00155
	-0.558865	0.00156
Adamts1	0.83792	0.00156
Slc36a1	-0.79693	0.00157
Il4ra	1.30218	0.00157
Plekhd1	-0.582925	0.00158
Rab27b	-1.40918	0.00159
Ccdc122	-0.40303	0.00159
Atoh7	-0.487565	0.00159
Atf5	0.411425	0.00159
St14	0.442255	0.00159
Trabd2b	0.76812	0.00159
	0.3717	0.0016
Coq10b	0.350935	0.0016
H3f3b	0.577105	0.00161
Abcd2	-0.58566	0.00161
Plxna4	0.45976	0.00161
Ckap5	-0.638705	0.00161
Nme3	-0.388625	0.00161
Tmem35	-0.70912	0.00161
Wtip	0.413125	0.00162
Dusp11	0.44981	0.00162
Gramd1a	0.50088	0.00162
Csnk1d	0.513285	0.00162
Cckbr	0.49392	0.00163
Adrbk1	-0.531935	0.00163
Cpsf4	0.33492	0.00163
Dock11	-0.565585	0.00163
Parp14	0.48104	0.00163
	-0.444665	0.00163
Tnfrsf11a	-0.373145	0.00163
9430027B09Rik	-0.714895	0.00163
Ddb2	-0.40988	0.00163
Prkce	-0.679585	0.00163
Myl7	-0.555705	0.00163
Scgb3a1	0.409875	0.00163
Cttnbp2	1.11171	0.00164
Nadk	0.342505	0.00164
Tpgs2	-0.40019	0.00164
Ell2	0.79779	0.00164
Cyhr1	-0.349335	0.00164
Dgat1	0.794545	0.00165
Rgs3	-0.66279	0.00165
Supt5	0.523495	0.00165
Ankrd39	-0.364615	0.00165
Sptssb	-0.511525	0.00166
Rdh11	0.44182	0.00166
Fasn	0.398665	0.00166
App	-0.5012	0.00166
Tmem206	0.52073	0.00166
Map3k5	-0.759165	0.00166
Micall2	0.60334	0.00166
Stfa2l1	0.82187	0.00166
Tspan2	-0.78435	0.00167
	-0.7519	0.00167
	0.77393	0.00167
	0.36441	0.00169
Kcnq5	-0.545485	0.0017
Ogg1	-0.320335	0.0017
Ccdc85a	-0.53904	0.0017
Hpca	-0.518665	0.0017
Dip2c	-0.481985	0.00171
Mia3	0.339335	0.00171
Pcdh10	-0.50793	0.00172
Snhg17	0.416945	0.00172
Rffl	-0.53754	0.00172
Mblac2	-0.579815	0.00172
	0.61645	0.00172
Baz1a	0.83827	0.00172
Tln2	-0.62255	0.00172
	0.442335	0.00173
Trpt1	-0.432275	0.00173
Sidt2	0.51562	0.00173
Mrgprb5	-0.825445	0.00174
Plcd4	-0.676675	0.00174
Tph1	0.63453	0.00174
Htr2b	0.393955	0.00175
Ubc	0.419745	0.00175
	0.602885	0.00176
Plp2	0.39673	0.00176
	0.4979	0.00176
Wdr17	-0.972525	0.00176
Cilp	-0.601205	0.00176
Mfap3l	0.529155	0.00176
Ftl2-ps	0.624575	0.00176
Mthfs	-0.38658	0.00177
Ppp1r1a	-0.689825	0.00177
Nop56	0.315295	0.00177
Cnih4	0.313075	0.00177
Igfbp3	0.547495	0.00178
Cnfn	-0.40457	0.00178
A130010J15Rik	-0.398775	0.00178
	0.461445	0.00178
Wdr35	-0.31183	0.00178
Dnajc12	-0.486185	0.00179
Cgref1	0.57483	0.00179
Jmjd1c	0.483965	0.0018
Msr1	0.58834	0.0018
Ptprf	-0.46279	0.0018
Zp3	0.477735	0.0018
Rnf34	0.412205	0.0018
Lin7a	-0.638875	0.0018
Kcnh5	-0.478735	0.0018
Atp6v0a2	0.69768	0.0018
Prkg1	-0.602975	0.0018
	-0.562415	0.00181
2810032G03Rik	-0.564835	0.00181
Ghr	-0.733635	0.00181
Tmem41b	0.354845	0.00181
Fbxo21	-0.537855	0.00181
Snx1	0.324295	0.00181
Syne2	0.58106	0.00181
	-0.867275	0.00182
Nrxn1	-0.420615	0.00182
Rgs19	0.349765	0.00182
Dpf3	-0.435415	0.00182
	0.40615	0.00182
St8sia1	-0.426895	0.00183
Klhdc9	-0.614865	0.00183
Prr15l	-0.386425	0.00183
Hsd3b7	0.406465	0.00183
C1qtnf9	0.578255	0.00183
	0.35555	0.00183
Nudt17	0.473385	0.00183
Abcb4	-0.482505	0.00184
Gria4	-0.343795	0.00184
	0.41368	0.00184
Hr	0.536015	0.00185
Nek7	-0.362815	0.00185
Osbpl5	0.402375	0.00185
Tmem206	0.393785	0.00186
Kyat3	-0.364475	0.00186
Kif26a	-0.698335	0.00186
Card19	0.39101	0.00186
	-0.43749	0.00186
	0.766055	0.00186
Stat5b	0.50564	0.00186
Chd6	-0.49541	0.00188
Bmyc	-0.37988	0.00188
Rasgef1b	-0.589765	0.00189
Lypd6b	-0.496805	0.0019
Trib3	0.492105	0.0019
Lnx2	-0.355995	0.0019
Acat1	-0.429825	0.0019
Creb1	0.46838	0.0019
Mgat4a	-0.434225	0.0019
Prdm8	-0.95511	0.00191
Il1rn	0.472805	0.00191
	0.967315	0.00191
Stam	0.36976	0.00191
Pcyox1	-0.43588	0.00191
	0.669785	0.00191
Gm32273	0.4328	0.00191
Pddc1	-0.355925	0.00191
Rps6ka5	-0.461265	0.00192
Lingo4	-0.66697	0.00192
Slc3a2	0.51023	0.00192
Npm3	0.4516	0.00192
Lrrc17	-0.923725	0.00193
Tfb1m	-0.39149	0.00193
Pim2	-0.58167	0.00193
Prkcq	-0.74951	0.00193
Rimbp2	-0.513935	0.00193
Erlin1	0.519045	0.00193
Exoc5	0.312225	0.00193
Ccdc28b	-0.633	0.00194
Mir124-2hg	-0.656505	0.00194
Lyrm9	-0.36406	0.00194
Tnks1bp1	0.601615	0.00195
Prkg1	-0.642415	0.00195
Bid	-0.402095	0.00196
Rasl11b	-0.406695	0.00197
Ankrd55	-0.54996	0.00197
Tmed8	-0.37145	0.00197
Slc39a6	0.56086	0.00197
Cntnap2	-0.653665	0.00197
Kcnn2	-1.04321	0.00197
Gnl2	0.411835	0.00197
Dll3	-0.42682	0.00198
Acvr1	0.85016	0.00198
Map3k6	0.606685	0.00198
Gas5	0.382625	0.00199
Ifitm3	0.673415	0.002
Zbed4	0.470075	0.002
Bend5	0.652605	0.002
	0.376255	0.002
Pde1c	0.490435	0.002
Cc2d2a	-0.399745	0.002
Susd6	0.341535	0.00202
	0.42067	0.00202
Trim35	0.39238	0.00202
Rmnd1	0.49894	0.00203
Junb	0.438545	0.00204
Fam19a1	-0.57247	0.00204
Adrbk2	-0.557335	0.00204
A730049H05Rik	0.350275	0.00205
Gabra1	-0.64239	0.00205
Hddc2	-0.317885	0.00205
Rpp40	-0.387305	0.00205
Zdhhc21	-0.52624	0.00205
Zbtb4	-0.363745	0.00206
Zfp655	0.640335	0.00206
Eva1c	-0.37579	0.00206
Slc9a9	-0.443945	0.00207
Men1	0.55734	0.00207
Ttc14	-0.38509	0.00207
Tm9sf2	-0.4925	0.00207
Tctex1d2	-0.43378	0.00208
Cd14	0.81124	0.00208
Klhl24	0.44892	0.00208
Mapkapk2	0.58003	0.00209
Qrsl1	-0.3727	0.00209
Rps2	0.40581	0.0021
Ablim2	-0.47085	0.0021
[truncated: 39,175 more rows]
