# Supplementary material for: Systematic identification of potential key microRNAs and circRNAs in the dorsal root ganglia of mice with sciatic nerve injury
Source: Front Mol Neurosci. 2023 Mar 14;16:1119164. doi: 10.3389/fnmol.2023.1119164 (PMC10043392; doi:10.3389/fnmol.2023.1119164)
Supplement: Supplementary file 9 [file Data_Sheet_3.ZIP › Relevant code and script files/Data of Figure1E.xlsx]

## Sheet: 删除重复基因
Lable	SNT1	SNT2	SNT3	SNT4	SNT5	Control1	Control2	Control3	Control4
1700003F12Rik	0.1618	0.2235	-0.1748	0.2294	-0.0207	-1.6572	-1.4865	-1.7671	-1.6309
2010005H15Rik	2.3667	2.2984	2.6796	3.1679	2.4904	0.3468	0.2981	0.6311	0.0277
4833415N18Rik	2.7192	2.5467	2.3221	2.1912	2.0635	3.2821	3.3892	3.5752	3.3796
4933402N22Rik	3.0302	3.2747	2.8738	2.8734	-0.4901	0.082	0.0243	0.1177	0.1321
5031410I06Rik	0.9053	0.9644	0.2991	0.5258	1.1236	0.8757	0.7441	0.794	0.7355
6430571L13Rik	0.7442	0.5382	0.5192	0.4371	0.6494	0.5982	0.5523	0.4786	0.1696
6430571L13 Rik	1.2873	1.3558	1.1913	1.4925	0.8452	1.2628	0.8689	0.9558	1.1657
6430573F11Rik	1.6927	1.9146	1.8749	1.6086	1.656	2.9862	3.1822	2.5849	2.7857
6430604M11Rik	2.0425	1.8904	2.0126	2.147	1.7201	2.8418	2.1759	1.9398	2.2233
8430408G22Rik	0.5587	0.2783	-0.0651	0.003	0.0194	-0.048	-0.0783	-0.0068	-0.0541
9230110K08Rik	2.861	3.1931	2.7365	3.0668	3.0055	1.717	1.5149	1.611	1.7405
A_51_P133953	-0.3856	-0.1559	-0.5789	-0.2269	-0.4514	-1.1535	-1.7837	-1.2976	-1.2729
A_51_P137018	0.8766	1.5507	1.003	1.206	1.8924	-0.0501	-0.3225	-0.109	-0.3167
A_51_P267033	1.7959	1.8088	1.4047	1.9028	1.5701	1.3075	0.9198	1.1145	1.0383
A_51_P268896	3.3407	3.4695	3.7179	3.1835	3.103	4.5669	4.4227	4.1921	4.3031
A_51_P339744	0.6216	0.5546	0.5521	0.6507	0.4386	-0.4221	-0.4306	-0.456	-0.5002
A_51_P394446	3.148	3.1213	2.7531	2.9161	2.624	2.5688	2.7112	2.5103	2.2119
A_51_P445574	1.2689	1.2459	0.9337	1.3146	2.1009	0.8566	0.4356	0.7811	0.6789
A_51_P504991	-1.2228	-0.6979	-0.6431	-0.8535	-1.0281	-0.8778	-0.7908	-0.7551	-0.7037
A_51_P512379	-1.8806	-1.6397	-1.7053	-1.7553	-1.4164	-3.7144	-3.4599	-3.3862	-3.6319
A_52_P135398	1.1345	1.2811	0.7602	0.5551	0.2676	0.729	1.119	1.0578	0.5667
A_52_P146513	0.9036	1.057	0.6398	0.3396	-0.6877	-0.621	-0.8955	-0.8202	-0.5341
A_52_P172126	1.4642	1.5456	1.4486	1.4376	1.4958	1.3793	1.225	1.2684	1.2318
A_52_P240842	4.3086	4.3023	4.1278	3.9342	3.9141	5.3406	5.2996	5.2161	5.4122
A_52_P355709	0.7596	0.8278	0.2875	0.2576	-0.0929	-0.0821	-0.0096	-0.0017	-0.0559
A_52_P474528	-1.6089	-1.4543	-1.7426	-1.4517	-0.8556	-1.7293	-1.0743	-1.6881	-1.527
A_52_P49797	-1.5367	-1.2699	-1.4742	-1.3412	-2.9602	-3.164	-3.0985	-2.8957	-2.8442
A_52_P518949	2.9701	3.456	2.6611	2.8442	2.3428	3.9441	3.6614	3.4151	3.2978
A_52_P615051	-1.3798	-1.2555	-1.1993	-1.0928	-1.1227	-1.1608	-1.2422	-1.1899	-1.0304
A_52_P907393	1.5939	1.3961	1.3928	1.5157	1.7117	2.2311	2.0333	1.9237	1.8568
A_52_P907763	1.9834	2.0804	1.8862	2.1061	2.0562	2.1618	1.6064	1.8039	2.1189
A_52_P955235	-0.6392	-0.7447	-0.5966	-0.5489	-0.6042	-0.5329	-0.8068	-0.7747	-0.6053
A730054J21Rik	0.8591	0.44	0.6978	0.5074	-0.1142	1.9459	1.6657	1.8387	1.6882
Abca1	3.0433	3.0363	2.9847	3.2242	0.9788	1.4866	1.398	1.4472	1.4163
Abra	1.7616	2.0417	1.306	1.7073	-0.1385	0.0569	-0.1327	-0.0645	0.0323
Acvr1c	1.4176	1.5192	1.46	1.82	2.3942	1.874	1.9175	1.883	2.2647
Adam8	0.7183	0.7734	0.4395	0.6178	0.6271	-2.1986	-2.1115	-2.267	-2.3485
Adamts1	-0.1658	-0.0789	-0.0847	-0.3135	-0.3067	-0.3315	-0.2268	-0.1573	-0.4138
Add2	1.0902	0.9675	0.7995	0.9515	0.5699	0.5815	0.6074	0.675	0.7874
Adgra1	1.0394	1.1031	1.7088	0.8054	0.675	2.2673	2.1872	1.9704	2.3587
Adgrd1	2.0253	2.201	1.9521	1.9489	0.3236	0.8657	0.8097	0.7577	0.5288
Adh1	2.4566	2.9907	2.6327	2.3513	3.1713	1.1353	1.3788	1.9498	2.1305
AF529169	1.0049	0.5844	0.9094	0.812	-0.0281	0.4171	0.2447	0.0814	-0.0993
Agtr1a	2.4458	2.1696	2.7909	2.0481	1.8829	1.8889	1.8893	1.8242	1.9659
Aim1	-0.9504	-0.7864	-1.147	-1.0479	-1.0585	-1.0713	-1.1131	-0.9293	-1.0769
Akr1b8	-1.6649	-1.6407	-1.8605	-1.5755	-1.6944	-3.1408	-3.1321	-2.9278	-2.9397
Amer2	3.6459	3.9604	3.5729	3.9954	3.5245	2.8117	2.3657	2.5087	2.6162
Amigo2	1.1426	0.6311	0.5975	0.3363	0.2003	1.8594	1.4293	1.7162	1.5438
Amz1	1.7051	1.9818	1.7718	1.6966	2.0854	0.4889	0.8151	0.5092	0.6335
Ankrd34c	1.3685	1.267	1.3639	1.1622	1.0036	2.8356	2.6826	2.8173	2.5688
Anxa1	-3.7524	-2.9496	-3.2273	-3.5183	-3.5005	-5.3892	-5.5478	-4.6416	-4.937
Anxa10	1.4397	2.006	1.2723	1.555	0.1337	-0.0178	0.1673	0.2197	0.2988
Apol8	0.2351	0.55	0.211	0.0907	0.3509	1.484	1.4829	1.5747	1.6535
Arc	1.2735	1.2359	1.2755	1.3504	1.1025	1.6995	1.4201	2.1244	1.7259
Areg	1.1385	1.4312	1.3619	1.5136	-0.9866	-1.5086	-1.7251	-1.3821	-1.4178
Arhgap24	1.0966	1.2266	1.5697	1.0855	0.5264	2.3752	1.8588	2.0278	2.4356
Arhgef15	2.4736	2.68	2.4183	3.0107	2.2303	2.7216	2.1107	2.1953	2.1922
Arid5a	1.254	1.3108	1.1909	1.3538	1.1865	1.4919	1.3574	1.3134	1.4567
Arid5 a	0.0847	-0.0052	-0.043	-0.079	0.1164	0.0452	-0.0052	-0.0747	0.19
Arpp21	2.3956	2.6852	1.7136	2.3119	0.0931	0.1491	0.5724	0.6134	0.619
Atf3	4.0095	4.1694	4.3694	4.309	-1.2264	-0.8869	-1.0873	-1.1945	-1.1966
Azin1	1.5053	1.5855	1.4833	1.6219	0.4655	0.1743	0.4689	0.2035	0.1867
Azin 1	1.3206	1.4061	1.3011	1.2269	-0.8301	-1.4645	-1.2084	-1.2826	-1.5538
Bach1	1.5822	1.9237	1.7313	1.606	0.7989	1.6998	1.4311	1.66	1.4133
Batf3	0.1305	0.2029	0.2391	0.1143	0.0044	0.0884	-0.041	0.0023	0.0362
BC100530	0.882	1.3793	1.3479	1.5313	1.5833	1.6891	1.5469	1.6875	1.6733
Bcl11b	-0.8552	-0.3097	-0.1798	-0.1528	-0.2091	-0.6171	-0.2332	-0.3761	-0.2411
C3	-3.6657	-2.9253	-3.6058	-3.3527	-2.9288	-4.3743	-4.7843	-4.3009	-4.2132
C4b	2.8881	2.7201	2.5998	2.6306	2.8382	1.8176	1.3576	1.6943	1.6407
Camk 1	1.4018	1.4021	1.185	1.4648	1.4858	-0.5236	-0.2712	-0.4828	-0.3457
Camk1	1.629	1.6173	1.3074	1.718	1.6111	-0.6513	-0.4104	-0.6111	-0.4391
Car3	3.1677	2.5565	2.1995	3.5297	0.3035	1.15	0.5684	0.586	0.6729
Casp4	-2.0476	-1.6646	-1.85	-1.9386	-1.456	-2.7983	-3.1413	-2.598	-2.677
Casp6	-0.9666	-0.515	-0.8314	-0.9156	-1.2597	-2.2126	-2.3422	-2.1748	-2.2292
Cckbr	3.8373	4.1382	3.8069	3.9633	0.1321	0.3982	0.1646	0.1002	-0.0114
Ccl12	1.4752	0.9607	1.3675	1.2135	1.3544	1.373	1.8051	1.3649	1.4516
Ccl19	3.8589	4.6027	3.7964	3.915	5.1384	2.6393	2.5105	3.6712	3.5516
CCL7	-2.1071	-1.621	-1.9687	-2.2199	-3.789	-3.7684	-4.1786	-4.1616	-4.2476
Ccl7	-2.3733	-2.0292	-2.2435	-2.496	-2.1789	-4.1715	-4.5199	-3.8734	-3.5354
Ccl8	0.8001	1.8211	0.848	1.1452	-1.0878	-0.8722	-0.9021	-0.8439	-1.0096
Cd207	2.5162	3.0291	2.4854	2.5187	0.0663	0.0369	0.0453	-0.0711	-0.0953
CD44	1.2302	1.4937	1.4742	1.3497	0.3334	0.2929	0.1941	0.1013	0.0278
Cd44	0.7791	0.7313	0.7179	0.7083	-0.6849	-0.3546	-0.5886	-0.6307	-0.8666
A_52_P229536	1.2302	1.4937	1.4742	1.3497	0.3334	0.2929	0.1941	0.1013	0.0278
Cd52	-0.9891	0.6984	-0.3914	-0.183	0.2794	-1.422	-1.8141	-1.0526	-0.9752
Cdkn1a	0.8234	0.6569	0.6559	1.0067	0.9426	-0.7348	-1.1967	-1.1122	-0.9438
Cebpd	-0.3902	-0.3979	-0.1991	-0.488	-0.3509	-0.1705	-0.2735	-0.3045	-0.312
Ch25h	0.9265	1.5757	1.2981	1.3138	1.2899	0.2132	-0.0039	-0.0257	-0.2178
Chac1	0.1871	0.2899	-0.1264	0.4805	-1.6111	-1.8218	-1.6077	-1.4246	-1.3312
Chia1	2.6119	2.5688	2.725	2.5091	2.1453	2.5276	2.4216	2.4932	2.3158
Chl1	4.7804	5.0949	4.9384	5.119	5.4448	5.0138	4.6851	4.6848	4.8638
Chmp1b	1.6594	1.7698	1.5175	1.6648	0.0016	0.5456	0.0872	0.1148	0.1091
Cish	1.734	1.7076	1.4505	1.7964	0.9831	1.5625	1.5061	1.5569	1.3683
Cited2	-1.6236	-1.6285	-1.7534	-1.5437	-1.2903	-3.1432	-3.1555	-3.1391	-3.2053
Clca1	2.159	2.2799	1.911	1.8937	-0.0336	0.1535	-0.2681	-0.0066	-0.1137
Cldn23	1.9739	1.5636	1.5364	1.6818	1.8719	1.7811	1.9038	1.8519	1.8678
Clic1	0.3923	0.5333	0.4801	0.3194	0.3053	0.2616	0.4941	0.1181	0.3274
Cmpk2	1.3492	0.9435	1.1138	1.4318	1.5554	1.7584	1.9962	1.6458	1.9718
Cntn6	0.7464	0.5252	0.419	0.5037	0.3829	1.0639	0.7325	1.0386	1.2937
A_51_P253279	1.2218	1.0499	1.1267	0.7798	0.9438	0.8213	0.7843	0.7718	0.8494
Coil	1.2954	1.3686	1.1606	1.2373	0.2768	0.0047	-0.1845	-0.0556	-0.0096
Colec10	3.0829	3.2082	2.3695	2.5595	2.9998	-0.6763	-0.6083	0.5019	-0.2905
Crem	1.435	1.4628	1.3293	1.1808	0.2084	0.2546	0.4574	0.6759	0.5821
CRem	2.0436	2.0298	1.8722	1.9379	0.5703	0.6328	0.4376	0.6221	0.4519
CreM	2.3267	2.2508	2.0442	2.2142	2.0169	0.8806	0.7172	0.8215	0.7951
CREm	1.2642	1.3347	1.1125	1.1339	-0.4534	0.0201	-0.215	-0.3617	-0.3132
CREM	1.4126	1.1162	1.1793	1.3161	1.0396	1.1015	0.8781	0.8601	0.9285
Csf1	-0.4601	-0.3517	-0.6438	-0.5442	-0.9315	-2.6491	-2.6643	-2.4947	-2.5385
Csf2rb	-1.1356	-0.6381	-0.846	-0.7275	-1.6643	-1.5518	-1.7099	-1.4399	-1.5218
Csf2rb2	-1.4039	-0.8433	-1.1228	-1.1604	-0.8052	-2.139	-2.479	-2.1666	-2.2978
Csrnp1	0.2776	0.0991	0.022	0.134	0.2811	0.4474	0.249	0.192	0.0545
Csta1	1.6157	2.6488	1.8657	2.2462	0.105	0.0659	0.0219	-0.1287	0.0772
Cttnbp2	3.9998	3.87	3.4132	3.9127	3.8126	3.0839	2.0699	2.7257	2.8803
Cxxc4	1.7772	1.5156	1.6375	1.5559	2.7416	2.805	2.5763	2.6859	2.9322
Cyp1b1	0.9064	0.9077	0.8844	0.9695	-0.0149	-0.4428	-0.4776	-0.0912	0.0818
Cyp26b1	0.8041	0.7155	0.661	0.8341	0.8264	0.8634	0.8649	0.9045	0.8593
Cyp4b1	3.3475	3.5748	3.4101	3.2105	3.6012	1.5779	1.3813	1.9104	1.7067
D130009I18Rik	0.7328	0.7626	0.8162	0.8185	1.0185	1.0255	1.1378	1.009	1.1766
D230015J17 Rik	1.2101	1.5317	1.2909	1.4896	-0.5271	-0.3781	-0.7797	-0.5451	-0.6477
D230015J17Rik	1.4283	1.5562	1.4998	1.7083	0.21	-0.2781	-0.3058	-0.1399	0.1163
Dapk2	0.463	0.2129	0.6885	0.0254	0.1422	1.5772	1.5644	1.4416	1.3206
Dbndd1	4.0864	3.846	4.0274	3.7268	3.9394	5.0255	5.2689	5.0305	4.9213
Dgkg	3.5358	3.3663	3.8267	3.4394	3.2243	4.9601	4.78	4.6855	4.8651
Dnase1l3	3.0931	3.1743	2.7929	2.8016	2.2696	2.2498	2.0404	2.0732	1.9518
Dtnbp 1	0.1276	0.8147	0.4481	0.684	0.7198	-0.6272	-0.3078	-0.0863	0.0135
Dtnbp1	0.4218	0.1285	-0.229	0.1684	0.1845	-0.0298	0.5582	0.0409	0.1917
Dtnbp 1	0.4917	1.1353	0.8275	0.881	0.6733	1.1108	0.7871	0.9247	1.0597
Dusp1	0.0987	0.1007	-0.1725	-0.1278	0.0816	0.035	-0.0028	-0.0149	-0.1067
Edn2	-0.2902	-0.5518	-0.7587	-0.669	-0.6986	-0.651	-0.3919	-0.4521	-0.5689
Eif4ebp1	-3.2878	-2.9148	-3.2842	-2.8866	-2.9141	-3.0038	-2.8717	-3.0678	-3.1529
Ell2	1.1404	1.3557	1.1462	1.123	0.919	0.23	-0.3033	0.145	0.3432
Emp3	0.3307	0.55	0.211	0.0907	0.3509	1.484	1.4829	1.5747	1.6535
Epb41l4 a	0.3753	0.3113	0.3026	0.1925	0.1321	0.155	0.0616	-0.0048	-0.0114
Epb41l4a	2.0425	1.8904	2.0126	2.147	1.7201	2.8418	2.1759	1.9398	2.2233
Esd	-0.3474	0.0579	-0.4823	-0.0599	-1.7193	-1.1212	-1.8563	-1.2792	-1.4259
Esrrg	2.5816	2.7549	2.5305	2.456	2.4877	2.774	2.3179	2.4797	2.6476
Ets2	-0.1021	-0.2334	-0.154	-0.0477	0.0234	0.214	0.1414	0.2005	-0.0653
Evi5l	2.4106	2.5692	1.6761	1.8834	1.7553	0.8116	1.2966	1.3985	1.4189
Fads 3	0.5354	0.6113	0.452	0.5134	-0.6858	-0.5912	-0.8836	-0.6476	-0.4049
Fads3	1.9051	1.8565	1.9779	1.9054	1.856	2.2365	2.3284	2.2752	2.0001
Fam111a	-2.0818	-1.9868	-2.2983	-2.1013	-2.1766	-3.6378	-3.9047	-3.5007	-3.6027
Fam129b	0.0905	-0.0835	-0.0722	-0.3946	0.002	-0.1472	-0.1933	-0.0654	0.0901
Fam13a	2.5962	2.4581	2.1821	2.5041	2.8095	2.426	2.6432	2.3514	2.5413
Fam13 a	2.1488	2.2425	2.3157	1.9591	1.8596	3.5509	3.2567	3.4307	3.5164
Fam210b	1.5598	1.2963	1.7147	1.3031	1.4216	0.1421	0.7877	0.1236	0.1452
Fam214b	1.3494	1.5437	0.9338	1.1184	1.3119	0.0937	0.3768	0.2581	0.0654
Fam53c	1.7175	1.6896	1.4675	1.4414	0.3071	0.4773	0.6126	0.5785	0.4719
Fam81a	2.2602	2.2609	2.4467	2.0904	2.1697	3.2402	3.0682	3.25	3.5909
Fcgr1	-1.1301	-0.4334	-0.9482	-0.8624	-0.1612	-1.9836	-2.2303	-1.4403	-1.2645
Fgf3	2.2349	2.572	1.7472	2.2007	0.1623	-0.0251	0.0706	-0.1501	-0.1103
Fgf5	1.6584	1.3044	0.986	1.0782	0.674	0.4301	0.5006	0.3381	0.3689
Flnc	-2.6479	-2.4776	-2.5778	-2.8248	-2.3621	-3.8411	-3.8376	-3.6616	-3.5206
Flrt3	6.0255	6.2513	5.8987	6.3885	2.5491	2.4144	2.1754	2.2819	2.236
Flrt 3	5.4629	5.552	4.9481	5.502	1.6472	1.5922	1.6309	1.3172	1.3181
Fosl2	-1.3692	-1.4637	-1.6487	-1.5717	-1.0638	-3.1894	-3.4845	-3.2245	-3.11
Fry	3.2042	3.0454	3.3733	2.9729	4.8984	4.3174	3.8806	4.0357	4.2773
Fst	2.2939	2.1608	1.9082	2.5521	2.385	-0.1981	-0.6418	-0.011	-0.2833
Gabrb2	2.8156	2.9806	2.8318	2.6466	4.5445	4.324	4.0588	3.9603	4.2478
Gadd45a	2.3037	2.4092	2.1166	2.1161	-1.646	-1.1938	-1.4003	-1.6074	-1.5964
Gadd45g	1.3332	1.2709	1.151	1.3308	1.5737	-0.58	-0.7065	-0.5649	-0.6945
Gal	5.0254	5.0888	4.8228	4.8764	5.0005	3.2752	3.2589	3.0864	3.0789
Galnt5	2.5325	2.363	2.4626	2.4016	2.0627	3.6827	3.6422	3.4145	3.3337
Galnt6	-0.9681	-1.0194	-1.3183	-1.1077	-0.7418	-0.9104	-1.0522	-0.9922	-0.8598
Gan	1.9902	2.0449	2.0073	2.3506	1.1113	0.9552	1.5223	0.4944	0.47
Gch1	-0.8185	-0.8049	-1.044	-0.8726	-0.6435	-0.5944	-0.6858	-0.6634	-0.5454
Gfap	1.3139	1.2762	0.9999	1.4762	0.234	0.7964	0.8749	0.6502	0.4987
Gfra1	3.5474	3.5279	3.1565	3.8173	3.8396	2.4965	2.6241	2.5312	2.5207
Gm15645	-0.3141	-0.1146	-0.0743	-0.1852	-0.2699	0.0847	-0.0286	0.1445	0.0258
Gm16551	2.2324	2.1484	2.0577	2.2155	2.2423	3.7051	3.2412	3.4163	3.5401
Gm41810	2.6925	2.6363	2.3167	2.886	0.606	1.531	1.2125	1.3727	1.4475
Gm6460	3.0718	3.3886	3.0331	2.9657	-0.0532	-0.0301	0.2325	0.0719	0.1262
Gnpnat1	0.9737	1.0841	1.0926	0.9792	0.0395	-0.0921	-0.1806	-0.0805	-0.0367
Gp1bb	1.7948	1.9427	1.464	1.7371	2.1048	0.4367	0.8756	0.6769	0.6117
Gpr151	3.9027	3.6921	3.0829	3.5659	0.2285	0.2375	0.4318	0.6092	0.2888
Gpr19	1.7809	1.7425	1.2999	1.5979	1.8876	0.6134	0.8652	0.7042	0.853
Gria2	2.8603	2.5494	2.5102	2.3836	2.515	4.5235	3.8205	4.2609	4.1949
Grik1	5.4201	5.3836	5.384	4.9316	4.734	6.5142	6.0357	6.1977	6.1529
Grp	2.4375	2.9669	2.4167	2.4802	0.0563	0.3246	-0.0536	-0.0171	-0.0762
Grrp1	4.5191	4.6257	4.6171	4.6671	5.3718	3.7681	3.3985	3.7013	3.8773
Hao1	-1.2879	-1.1594	-1.1955	-1.3168	-1.2868	-1.3066	-1.1352	-1.5636	-1.253
Hdc	1.7676	2.187	2.0697	1.9296	1.7474	2.3498	2.073	2.2369	2.3763
Hmx3	1.3571	1.3161	0.819	0.8934	0.7113	1.2983	0.5329	0.3405	0.4393
Hoxd1	2.0394	1.6458	1.9865	1.3446	1.3519	3.2719	3.0825	3.2137	3.335
Hspb1	3.6151	3.7112	3.5438	3.9276	4.0719	2.6471	2.5492	2.6041	2.7905
Htr3b	1.7731	1.7674	1.661	1.7717	1.4778	2.9327	2.7309	2.7971	3.0472
Htr5b	1.3988	1.5426	1.7448	1.4767	1.1438	2.6578	2.4808	2.4788	2.3318
Ifrd1	-0.8627	-0.6885	-0.5552	-0.6068	-0.5622	-0.7323	-0.7924	-0.9169	-0.8848
Igfbp1	1.151	0.8855	0.6511	0.8946	0.1157	0.8518	0.3907	0.7046	0.5613
Igfbp3	2.8128	2.8481	2.5082	2.5478	0.0555	0.1621	0.0977	0.0176	0.1985
Il17re	-0.9452	-0.3707	-0.9235	-1.0505	-0.1328	0.334	0.3152	0.6031	0.3775
Il4ra	1.2246	1.3029	0.937	1.2416	0.7816	0.9696	1.1712	1.5583	1.1617
Il6	0.8147	0.8003	0.5664	0.4656	0.7866	-1.6698	-1.7945	-1.5653	-1.5625
Itga7	3.6163	3.6625	3.5345	3.8245	4.1219	2.2041	2.2232	2.1796	2.3891
Itga 7	3.7558	3.6859	3.5034	3.7973	4.1999	1.9574	2.3556	1.9454	2.0684
Itpkc	1.2434	1.2477	0.9654	1.4074	1.5544	-0.3915	-0.2718	-0.3777	-0.2116
Itpr1	1.4039	1.4792	1.2343	1.353	-0.0173	-0.3878	-0.8546	-0.5049	-0.5273
Itpr 1	1.513	1.635	1.3463	1.286	0.9192	0.9008	0.8698	0.7799	0.8546
Jun	2.1287	2.2569	1.8921	2.022	1.1559	0.3141	0.2847	0.3291	-0.4426
Kcnf1	1.0269	1.366	1.9297	1.5028	1.7301	2.957	2.8003	1.3538	1.2467
Kcnj3	1.8248	1.4185	1.3334	1.2017	0.9934	1.6677	1.3188	1.3519	1.2174
Kcnn2	3.5503	3.8849	3.5635	2.9758	2.9087	4.5563	4.3977	4.3556	4.3698
Kif22	-0.4346	-0.6208	-0.4071	-0.2644	-0.3422	-0.2245	-0.637	-0.3727	-0.1948
Klf6	0.9052	1.0531	0.894	0.9723	-0.5945	-0.5888	-0.7288	-0.5109	-0.5269
Klf 6	1.2121	1.1494	0.7918	0.7635	0.709	0.9706	1.123	0.9771	0.9448
Klhl5	1.2649	1.4464	1.4408	1.371	1.0807	0.8546	0.5563	0.7203	0.9084
Kndc1	3.5386	3.4944	3.5543	3.5118	3.5558	4.7914	4.7968	4.6624	4.9409
Kprp	0.9858	1.2368	0.7391	1.0197	1.316	0.4057	0.0819	0.4118	0.5338
Krt16	1.5426	1.7413	1.4276	1.6422	-0.8994	-0.1728	-0.559	-0.7056	-0.1526
Lce1e	1.0334	1.3359	1.0693	0.9556	0.1495	0.0567	0.2217	0.2223	-0.1369
Lce1f	1.7106	1.9405	1.5329	1.5925	0.0906	0.0313	0.1355	0.1265	-0.1293
Lce1g	0.4065	0.2894	0.3071	0.3465	0.2819	0.12	0.1157	-0.1272	0.1034
Lce1i	0.249	0.7312	0.2245	0.1052	0.2545	-0.0102	0.0912	-0.0223	0.1425
Lgals3	-2.6737	-2.4237	-2.6544	-2.6152	-2.8045	-4.2421	-4.1452	-4.4154	-4.2937
Liph	1.3401	1.2473	1.145	1.4557	0.1062	-0.0594	0.0187	0.0273	-0.0262
Lmo7	1.7463	1.801	1.4644	1.7169	-1.1658	-1.0876	-1.1338	-0.8587	-1.1139
Lnx1	2.0548	1.8049	2.023	1.6215	1.2645	2.972	2.7344	2.9266	2.9659
Lnx 1	1.986	1.7226	1.9587	1.663	1.1965	3.0365	2.6294	2.8277	2.9101
Loxl2	-0.3497	-0.3784	-0.193	-0.367	-0.1084	-0.4549	-0.1956	-0.4149	-0.3499
Lpar3	3.047	2.7332	3.3554	2.6924	2.105	4.0328	3.8991	3.6141	3.7576
Lrrc15	0.9461	0.8669	0.9929	1.1356	0.0627	0.7261	0.8795	0.6291	0.8099
Lrrc2	1.3966	1.4346	1.4143	1.3812	1.4526	1.6572	1.727	1.6729	1.6829
Man1a	-0.3412	-0.0476	-0.1752	-0.1527	0.1368	-0.523	-0.1859	-0.3297	-0.2877
Mapkbp1	1.6012	1.6365	1.2086	1.5185	0.1207	-0.0258	0.067	0.0958	-0.0442
Mcoln2	-0.6108	-0.6302	-0.812	-0.7314	-0.5379	-3.0285	-2.9052	-2.9534	-2.9942
Mfsd6l	1.1947	1.3256	1.0523	1.0738	0.0259	0.0209	-0.0354	0.156	-0.1044
Micall1	0.5876	0.7909	0.6191	0.6809	0.7007	-0.3691	-0.3929	-0.4173	-0.2673
Mmp16	3.2122	3.5876	3.2623	3.1801	3.0002	0.8108	0.7733	0.6528	0.8734
Mpo	0.8379	3.4312	1.1797	2.0895	1.0098	0.9167	0.477	1.1592	1.0683
Mrgpra2b	1.6692	0.551	1.3958	1.3483	1.2059	1.4326	1.2956	1.5266	1.433
Ms4a3	2.2097	2.0943	2.5333	2.1264	1.6324	3.5193	3.3863	3.2519	2.9684
Ms4a6d	-0.014	0.5136	0.1203	-0.0761	0.4549	-0.9285	-0.8791	-0.8103	-0.715
Ms4a6 d	-0.1749	-0.2487	-0.4307	-0.0469	0.3217	-0.3455	-0.3306	0.3376	0.4604
Msh6	-0.3784	-0.3993	-0.3707	-0.286	-0.5213	-0.5036	-0.7464	-0.559	-0.4217
Mt2	-1.1058	-0.3283	-0.7238	-0.7308	-0.1176	-0.9302	-0.7553	-0.6009	-0.5707
Mvp	-0.7399	-0.9447	-0.8861	-0.8511	-0.816	-0.9626	-0.9075	-0.9839	-1.0429
Myadml2	1.3349	1.3532	1.2189	1.2169	1.0276	1.5595	1.4752	1.4727	1.4161
Mybpc2	1.2764	2.0705	0.9818	3.0018	0.5848	0.6388	0.4869	0.4916	0.4654
Myo10	1.1573	1.2483	1.104	1.2226	0.7821	-0.2002	0.0135	-0.0798	0.1622
Myo 10	0.2751	0.5052	0.4073	0.4529	1.0103	0.4785	0.5815	0.9023	0.7223
Myo18b	-0.4761	-0.2162	-0.4649	-0.4532	-0.3604	-0.1035	-0.1322	-0.0951	-0.0107
Myom2	-0.8587	-0.8949	-0.8327	-0.8556	-0.7527	-1.0362	-1.1105	-0.9501	-0.8986
Nfil3	0.2264	0.2731	0.132	0.4014	-0.3242	0.2207	0.0982	0.2608	0.1987
Nfil 3	0.0322	0.1808	0.1705	0.5263	0.1471	-1.806	-1.6913	-2.0441	-1.9487
Nim1k	0.7629	0.6986	0.9399	0.411	0.3077	1.6717	1.6032	1.5975	1.8002
Nkain1	0.5177	0.4632	0.544	0.6563	0.6876	0.3707	0.4842	0.2726	0.4111
Nkx6-2	1.6697	2.2808	1.7682	2.3866	2.5811	3.5324	3.311	3.097	3.5654
Npy	3.9007	4.0846	3.9746	3.9755	1.1727	1.6164	1.5098	1.6016	1.8336
Nrap	1.1862	1.3126	0.7536	1.6963	-0.38	-0.4812	-0.2618	-0.398	-0.5101
Nrip1	1.6339	1.559	1.5906	1.4985	0.0736	0.5132	0.3134	0.1202	0.1143
Nrip 1	2.4069	2.4726	2.1033	2.3244	2.1541	1.2213	1.07	1.221	1.274
Nrn1	2.2336	2.0964	2.3386	2.4292	1.8414	2.7502	2.4426	2.6661	2.6645
Nts	5.6043	5.8928	5.6199	5.5333	5.6949	3.2502	3.1667	2.999	2.9936
Nwd2	3.6548	3.4013	3.5939	3.5433	3.2537	4.6854	4.3942	4.5152	4.6233
Oas1d	1.5987	1.5507	1.003	1.206	1.8924	-0.0501	-0.3225	-0.109	-0.3167
Odc 1	0.3031	-0.0017	0.203	0.2163	0.2021	0.2009	0.2111	0.018	0.1338
Odc1	0.3763	0.0529	-0.4269	0.2375	0.3427	0.3583	0.3431	0.2088	0.4971
Olfm3	2.3569	2.3313	2.1833	2.3123	3.565	3.5574	3.0984	3.5028	3.7599
Olfr920	2.8904	2.9848	2.4724	2.6974	2.8267	1.8434	1.2985	1.5426	1.7104
Oprl1	2.3963	2.3032	2.2396	2.1146	1.8621	2.5744	2.3586	2.4088	2.3882
Otud7b	2.3595	2.3773	2.0029	2.4648	2.3722	1.3284	1.3956	1.1279	1.1469
Paqr5	1.915	1.6754	2.1888	1.4904	1.383	3.1348	2.9719	2.6282	2.6919
Pcnx	2.1548	2.2035	1.7387	1.9469	1.5723	0.479	0.5505	0.5595	0.5164
PCNX	2.6627	2.7422	2.5265	2.5665	2.2951	1.561	1.4404	1.5431	1.2919
Pde4d	0.3113	-0.0566	-0.061	-0.03	0.1335	0.2001	0.1455	0.1658	0.1012
Pde7a	0.672	0.8346	0.7591	0.8067	-0.5068	-0.6985	-0.616	-0.5106	-0.4773
Pfkfb4	2.7814	2.8562	2.6415	2.8602	2.8193	1.0912	1.3447	1.1136	1.0678
Phlda1	-0.1086	-0.145	-0.4021	-0.2978	-0.0785	-1.8419	-2.1403	-1.7612	-1.5441
Pip5kl1	2.5628	2.4906	1.9943	2.5276	2.8098	1.1754	1.5461	0.8847	0.9827
Pirb	2.464	3.8529	2.8372	2.8906	1.7553	1.8098	1.5206	1.3985	1.4189
PIRB	2.4788	3.7355	2.7197	2.8604	3.0409	1.9478	1.5147	2.2861	2.0947
Plac8	-2.5204	-0.8676	-0.9179	-1.0069	-1.3453	-1.0672	-1.1512	-1.0281	-0.984
Plaur	0.9648	1.056	0.7633	1.0197	1.316	0.4057	0.0819	0.4118	0.5338
PLAUR	0.7717	0.7719	0.7525	0.8567	1.1518	0.4289	0.3564	0.4574	0.6198
Plcd1	0.6552	0.9478	0.6411	0.7989	-0.0126	-0.1872	-0.3494	-0.1813	-0.1992
Plekho1	0.9042	1.1608	1.1005	1.086	0.978	1.3073	1.1418	1.1633	1.4069
Plin2	0.5859	0.5938	0.2708	0.6989	-0.6571	-0.9176	-0.9134	-0.9671	-0.6923
Plppr4	4.8352	5.0927	4.5609	4.8911	4.6549	3.6486	3.2683	3.3937	3.4736
Plppr 4	4.9716	5.4004	4.7496	5.0318	4.779	3.8299	3.603	3.4765	3.46
Plxna4	2.2106	2.1109	2.0161	2.3302	0.5447	1.2427	0.9757	1.0639	0.7002
Pmaip1	-0.1918	-0.1052	-0.2013	0.031	0.1137	0.0155	0.2865	-0.1233	-0.1434
Pnp	0.4334	0.406	0.2392	0.4461	0.4716	0.2687	0.3491	0.4209	0.4288
PNP	0.3926	0.0375	0.0976	0.1865	-0.0336	-0.1481	-0.0397	0.1245	-0.1137
Pnpla3	2.7774	2.4907	2.7597	2.3454	2.2329	4.384	4.012	4.1849	4.1186
Pou4f3	1.9188	1.4504	1.5621	1.63	2.6046	2.9929	2.8872	2.9129	2.928
Ppp1r15a	0.3313	0.5553	0.1599	0.4277	-0.069	-0.7768	-0.4648	-0.5842	-0.6584
Prc1	-2.1693	-1.8829	-2.2319	-2.0546	-2.3431	-3.5655	-3.5005	-3.5681	-3.6933
Prkcdbp	0.3899	0.2527	0.1235	0.0045	0.9595	0.3794	0.3489	0.2459	-0.2085
Procr	1.7053	1.8445	1.5393	1.8652	1.6661	-1.8232	-1.9657	-1.2733	-1.5629
Prokr1	1.2295	0.5977	0.9397	0.5959	0.7337	1.1122	0.7718	1.0878	1.3998
Prss56	1.6811	1.7482	1.7843	1.9007	-0.2977	-0.3954	-0.3901	-0.4935	-0.6264
Pthlh	3.9162	3.9793	3.4126	3.6785	4.4668	2.7877	2.2067	2.7582	2.9268
PTHLH	3.0891	2.9306	2.5666	2.7517	3.4191	1.9764	1.4133	2.0016	2.1989
Ptp4a1	0.6327	0.8436	0.7437	0.3817	1.3149	0.8895	1.1416	1.168	1.2914
Ptpro	2.9622	2.8944	2.6582	2.907	-2.3156	1.6142	1.4307	-2.9984	-3.1902
Pvr	-0.1904	-0.161	-0.3448	-0.1324	0.426	-0.264	-0.3172	-0.1538	-0.129
Pxdc1	0.8149	1.0168	0.7373	0.7711	0.4407	-0.187	-0.404	-0.2784	-0.2002
Rab27b	2.2963	1.6438	2.5155	1.611	1.1499	3.4466	3.1885	3.1936	3.1812
Rasgrp1	1.7113	1.1699	2.1762	1.2427	0.9018	3.013	3.1095	2.8415	2.857
Rcc1	-0.6099	-0.5624	-0.7893	-0.7244	-0.8633	-1.7564	-1.7232	-1.8509	-1.8279
Redrum	2.9112	2.2118	2.6669	2.6704	2.4042	3.6835	3.4255	3.602	3.8641
Rem2	0.6827	0.4066	0.7985	0.3072	0.4547	1.6262	1.637	1.6422	1.5535
Rgs20	1.5218	1.5255	1.3605	1.5892	2.105	1.9779	2.6325	2.0567	2.1813
Rhd	-1.6601	0.1888	-1.637	-1.0803	-1.3223	-2.03	-2.1643	-2.185	-2.038
Rhoc	-0.0042	0.9572	0.1414	0.4111	0.3607	-0.9693	-1.1536	-1.1414	-1.0502
Rhoq	1.8503	2.0333	1.8327	1.7415	1.9228	-0.0955	-0.2272	-0.102	0.0238
RHOQ	1.8096	2.0157	1.7425	1.672	-0.0024	-0.0835	-0.1225	0.0425	0.0288
Rin1	-1.3436	-1.1896	-1.3413	-1.0091	-1.3604	-0.903	-1.2012	-0.8956	-1.0956
Riok3	0.9774	1.0819	0.9182	1.0768	1.1763	1.1234	0.9983	0.7608	0.9648
Riok 3	0.9656	0.9717	0.8828	0.956	0.6972	-0.186	-0.1734	-0.2582	-0.232
Rmnd5b	1.6381	1.6528	1.4799	1.6748	1.8014	1.7318	1.7027	1.6235	1.5923
Rnd1	-0.3894	-0.7797	-0.835	-0.3231	-0.1009	-2.4846	-2.3809	-2.4315	-2.197
Rnf112	3.1021	2.6754	2.8141	2.2056	2.5004	3.7028	3.8575	3.6218	3.7173
Rnf 122	1.9111	2.0163	1.339	2.0884	-0.0814	0.0373	0.1237	0.0611	-0.0721
Rnf122	0.852	1.1422	1.4402	1.0603	2.5592	1.073	1.0436	1.898	1.7556
Rnf183	0.9075	1.1079	0.8861	0.7297	1.4615	0.6143	0.7004	0.913	1.1547
Rnh1	0.3295	0.0103	-0.0004	-0.013	-0.1161	0.1683	-0.0661	-0.0338	0.044
Rras2	0.1185	0.4509	0.2744	0.4502	0.037	-1.2698	-1.5964	-1.3482	-1.3013
Rras 2	-0.8496	-0.6423	-0.6056	-0.4149	-0.8307	-0.6238	-0.7167	-0.8421	-1.0953
Saa1	0.8379	3.4312	1.1797	2.0895	1.0098	0.9167	0.477	1.1592	1.0683
Saa 1	3.1973	-0.0214	-0.3504	-0.1096	0.1345	-0.3242	-0.1936	-0.3186	-0.1193
Saa2	3.3613	0.5729	3.5717	3.0997	3.9808	0.4042	0.1938	0.6725	0.857
Sbno2	0.0771	0.0055	0.0333	0.1926	-0.0673	0.0616	0.3653	0.2396	0.1845
Scin	3.2764	3.1365	3.4138	2.9717	3.3509	4.4709	4.1446	4.1727	4.2194
Scpep1	-0.9477	-0.9061	-1.2463	-1.1204	-0.9286	-2.3677	-2.6611	-2.2457	-2.2649
Scx	-1.4063	-1.4362	-1.0569	-1.4123	-0.124	-0.0635	0.1665	-0.0713	-0.2498
Sdc1	-0.1649	-0.0689	-0.1775	0.4272	0.0497	0.4028	-0.2455	0.3181	0.3147
Sectm1b	2.3922	2.1751	2.0943	2.3532	2.1332	0.8832	0.8284	0.7807	0.9631
Sema6a	4.127	4.3293	3.9349	4.051	3.8766	1.2642	1.098	1.2543	1.0706
Sema6 a	1.4415	1.8487	1.3625	1.8304	0.1101	0.0603	0.0951	-0.0155	0.0899
Serpinb1a	4.143	4.3067	4.1204	4.2677	4.3547	2.7199	2.4118	2.7305	2.7168
Serpinb1c	3.6433	3.7051	3.4455	3.6688	3.4906	2.2735	2.0745	2.2715	2.0931
Serpinb5	3.2241	3.457	2.9047	3.0441	2.7508	0.9685	1.1973	0.9418	0.7141
Serpine1	-0.1219	-0.1366	-0.1277	-0.0169	-0.1925	-0.0167	0.085	-0.0115	-0.1237
Sertad4	-0.7257	-1.0035	-0.681	-1.1654	-0.524	-1.1959	-1.2606	-0.538	-0.8773
Sesn2	-1.5926	-1.2792	-1.5964	-1.4467	-1.554	-2.6936	-2.7285	-2.4383	-2.4272
Setd4	1.3913	1.7496	1.4548	1.4801	1.1953	-0.1673	-0.1096	-0.2467	-0.2505
Slc16a12	1.4299	1.1031	1.7088	0.8054	0.675	2.2673	2.1872	1.9704	2.3587
Slc25a24	-1.5229	-1.2919	-1.4582	-1.2044	-1.7179	-1.5687	-2.0542	-1.7283	-1.8694
Slc29a2	1.8416	1.8044	1.6979	1.929	0.2746	0.3212	0.4423	0.3495	0.5236
Slc2a1	-0.6716	-0.8003	-0.6331	-0.8079	-0.6083	-0.6962	-0.922	-0.7395	-0.7892
Slc2a5	0.5391	0.4626	0.4299	0.4176	0.2212	0.466	0.4121	0.449	0.4109
Slc35d3	0.255	0.008	-0.015	0.0262	0.0474	0.3185	0.006	0.2202	0.0887
Slc35f4	1.8386	1.3509	1.4611	1.0702	2.3614	2.4558	2.6682	2.375	2.3261
Slc37a1	2.4968	2.3441	2.2463	2.2065	2.4021	1.4809	1.4732	1.1196	1.2714
Slc4a8	3.5513	3.4797	3.3128	3.5009	1.8616	2.412	2.5792	2.3437	2.577
Slc4a 8	1.8222	1.7701	1.4586	1.6036	0.4808	0.5241	0.8885	0.5318	0.4898
Slc6a4	3.0256	3.0533	2.7041	3.2088	0.5881	0.1313	0.3104	0.2322	0.2434
Slc7a3	0.7135	0.8028	0.6615	0.7697	1.1866	0.6985	0.9404	0.5353	0.7897
Slitrk3	2.7407	3.2877	3.0378	3.1085	2.7466	2.9082	2.6524	2.587	2.6623
Smad1	1.9724	1.9531	1.7557	1.9847	1.0299	0.8499	0.8148	0.7539	0.7881
Smim3	2.1775	2.3288	1.9804	2.1487	2.1646	-0.7558	-0.9066	-0.9053	-0.8234
Sox11	4.126	4.383	4.0708	4.1544	1.3245	1.0301	1.1664	1.1937	1.0685
Sox 11	4.1765	4.2005	3.831	3.9063	3.877	0.8556	0.7475	0.9421	0.8354
SOX11	3.3069	3.8837	3.6397	3.6417	3.2373	0.7237	0.5705	0.4278	0.4947
SOX 11	2.4721	3.0527	2.786	2.8691	-0.052	0.4358	0.033	-0.0238	0.1707
Sox 11	2.7043	3.3232	3.1893	3.1345	-0.0974	0.5019	0.3188	-0.1283	-0.1706
Sox7	0.7468	0.7865	0.5246	0.5493	0.1237	1.1988	1.0068	1.1526	0.9313
Sox9	-0.6881	-0.6388	-0.8994	-0.4736	-0.4999	-1.9617	-2.2642	-1.7389	-1.5029
Sox 9	-0.9615	-0.892	-0.8861	-0.8511	-0.816	-0.9626	-0.9075	-0.9839	-1.0429
Speer4d	1.0131	1.386	1.3324	1.3337	1.4956	1.4133	1.6547	1.6418	1.932
Speer5-ps1	1.1711	1.2101	0.8159	0.3564	0.9724	-0.3571	-0.1536	-0.3465	0.0886
Speer6-ps1	2.0905	2.3735	2.0665	2.0432	1.6007	0.1358	0.303	0.1289	0.0848
Spns3	-0.111	-0.1832	-0.1155	-0.1881	-0.0451	-0.0584	0.0422	0.0695	-0.0505
Sprr1a	2.5943	2.8008	2.7731	2.7011	2.507	-2.2297	-2.0723	-2.0598	-2.5577
Srrm4	3.0985	3.1285	3.0397	2.9808	2.7882	2.1369	1.7064	1.7702	1.9259
Srxn1	3.7684	3.7513	3.5758	3.8054	3.8446	1.8464	2.1522	1.9061	1.8702
Srxn 1	3.4302	3.611	3.3822	3.6463	1.9337	2.0035	2.0707	1.9308	2.0276
Srxn 1	3.3322	3.4022	3.2256	3.5044	1.6165	1.9405	2.0569	1.8824	1.7004
St6galnac4	-0.6065	-0.4878	-0.6588	-0.771	-0.4557	-1.0808	-0.8441	-0.774	-1.0118
St6galnac 4	1.5346	1.6384	1.5896	1.3294	1.2713	1.807	1.5075	1.7679	1.7037
Stac	3.8327	3.855	3.5728	3.7492	3.8779	2.6158	3.0511	2.4082	2.3454
Star	2.7022	2.9584	2.5856	2.7555	-0.3085	-0.4662	-0.2939	-0.4308	-0.4333
STAR	1.9102	1.8827	1.2901	1.8338	-0.3533	-0.0498	-0.0107	-0.1607	-0.1456
Steap1	-1.3692	-1.4637	-1.6487	-1.5717	-1.0638	-3.1894	-3.4845	-3.2245	-3.11
Steap 1	-1.0268	-1.2511	-1.3496	-1.2942	-0.9626	-2.4472	-2.3794	-2.103	-2.4078
Stmn4	6.0469	6.5292	6.2468	6.381	6.5794	4.7194	5.1078	5.1263	5.3855
Stom	-0.027	-0.1315	-0.0028	0.0995	0.0565	0.0141	-0.015	0.0247	0.0721
Stx11	0.4517	0.6416	0.2681	0.2554	-0.0022	0.0394	0.0092	0.0318	-0.2487
Taf7l	-0.0942	-0.2593	-0.1326	-0.2015	-0.5558	-0.1721	-0.1831	-0.2199	-0.1798
Tecta	2.8378	2.7097	2.706	2.549	2.4161	2.9881	2.6607	2.7153	2.9346
Tes	-0.5375	-0.7048	-0.7714	-0.8749	-0.8327	-0.8359	-0.8361	-0.7634	-0.6982
Tet3	0.5735	0.6377	0.8441	0.7309	-0.5295	-0.236	-0.6877	-0.5483	-0.3442
Tgm2	-0.9038	-0.7869	-1.0083	-1.098	-0.833	-0.2971	-0.5119	-0.1097	-0.2143
Timp1	-2.0675	-1.7698	-1.9622	-1.8508	-1.4469	-4.3928	-4.3738	-3.8994	-4.0431
Timp 1	-1.4504	-1.2544	-1.4178	-1.3736	-1.027	-2.4838	-2.4665	-2.3798	-2.358
Tm4sf1	-1.8526	-1.5482	-1.8243	-1.7535	-1.675	-3.0115	-3.2019	-2.6185	-2.8787
Tmc5	2.3193	2.2021	1.9577	2.3115	0.5367	1.2333	0.7761	1.2329	1.2841
Tmco5b	2.0437	1.97	1.6316	1.7791	1.0546	0.1096	-0.0265	0.1648	-0.0626
Tmem108	1.082	1.011	1.1295	1.0031	0.8705	1.3352	1.1401	1.016	0.9639
Tmem159	2.3411	2.1155	1.8189	1.931	1.8406	0.5791	0.3886	0.8725	0.5129
Tmem173	-0.8761	-0.8681	-1.121	-0.6429	0.0187	-2.277	-2.3781	-2.2251	-2.1278
Tmem247	1.2915	1.2362	1.3595	1.6798	1.6308	1.795	1.7634	1.7607	1.678
Tmem43	0.8344	0.9835	0.8179	0.9146	0.5582	-0.8192	-0.7962	-0.7368	-0.9074
Tmem88b	3.0444	3.3989	2.718	2.9387	0.1207	0.226	0.0127	0.0958	-0.0442
Tnfaip6	0.4347	0.4944	0.3697	0.3307	-0.2813	-0.5064	-1.0415	-0.6842	-0.7232
Tnfrsf12a	-1.1194	-0.992	-1.2638	-1.0957	-1.3416	-3.348	-3.3455	-3.463	-3.3958
Tnfrsf1b	-0.9468	-0.8649	-1.1598	-0.9704	-0.6197	-2.2378	-2.147	-2.0501	-2.0632
Tnik	2.016	2.1353	1.7794	1.7878	1.5184	0.7894	0.4795	0.7855	0.6952
Tnip2	0.0528	0.0655	0.0025	0.0186	0.0369	0.0287	0.0325	-0.1686	0.1352
Tnnc1	0.3639	0.3845	0.3771	0.4894	-0.202	0.1596	0.3649	0.0609	-0.0278
Trib2	0.6429	0.3961	0.4288	0.2936	0.3041	1.0841	1.1008	0.9804	0.8506
Trib 2	0.4529	0.0557	0.3202	0.0706	-0.1354	1.332	1.1517	1.4952	1.5737
Trim10	0.7711	1.8017	0.529	0.5355	0.3768	0.8072	0.8995	0.6274	0.7101
Trim15	1.9111	2.0163	1.339	2.0884	-0.0814	0.0373	0.1237	0.0611	-0.0721
Trpc3	5.9195	5.8741	5.9867	5.3865	5.1234	6.9811	6.6095	6.7695	6.9275
Trpc6	1.7932	2.1279	1.7816	1.6287	1.4591	1.5739	1.5962	1.6604	1.4667
Tspan1	0.7554	0.2823	0.6111	0.5416	2.1958	1.6861	1.4554	1.7735	2.0361
Tuba1c	-1.2793	-0.9726	-0.9547	-0.8171	-0.7121	-0.9101	-0.4846	-0.9436	-0.7905
Tubb6	-0.4469	-0.3857	-0.7181	-0.4961	-0.3973	-2.9952	-2.8535	-2.7591	-2.6816
Txk	-0.393	-0.1727	0.0118	0.0196	0.6157	0.1152	0.3143	0.1625	0.3182
Uck2	0.9956	1.0657	1.0454	1.2093	0.9589	1.1046	1.2953	1.3164	1.2026
Uck 2	0.4559	0.519	0.353	0.2481	0.1263	0.2516	0.0735	0.2193	0.4741
Ucn	3.1874	3.5428	3.0897	3.5979	2.9937	0.2865	0.1434	0.1609	0.1503
Ugdh	-1.8877	-1.8097	-1.9299	-1.9058	-2.1501	-3.0429	-3.2882	-3.0405	-2.9856
Unc5b	-3.0473	-2.9182	-2.766	-3.0415	-1.9884	-2.0862	-1.9709	-2.069	-2.0242
Vash2	0.3772	0.3704	0.5475	0.5431	0.5101	0.5706	0.4816	0.4229	0.6217
Wfdc17	-1.5359	-0.0441	-0.1251	0.2973	-0.0821	-0.0128	-0.0523	-0.2459	-0.0161
Wfdc3	2.2844	2.8705	2.6854	2.0871	0.3379	0.6846	0.4473	0.6132	0.5856
Zc3hav1	-0.4101	-0.347	-0.5732	-0.4356	-1.1272	-1.6461	-1.6975	-1.5606	-1.7687
Zfp367	1.9071	2.1924	1.8501	1.9202	-0.7281	0.1998	-0.3168	-0.2121	-0.2625
Zmat4	4.39	3.9242	4.1463	4.0697	3.7334	5.2318	5.0898	5.1265	5.0068

## Sheet: 基因名
Lable	SNT1	SNT2	SNT3	SNT4	SNT5	Control1	Control2	Control3	Control4
1700003F12Rik	0.1618	0.2235	-0.1748	0.2294	-0.0207	-1.6572	-1.4865	-1.7671	-1.6309
2010005H15Rik	2.3667	2.2984	2.6796	3.1679	2.4904	0.3468	0.2981	0.6311	0.0277
4833415N18Rik	2.7192	2.5467	2.3221	2.1912	2.0635	3.2821	3.3892	3.5752	3.3796
4933402N22Rik	3.0302	3.2747	2.8738	2.8734	-0.4901	0.082	0.0243	0.1177	0.1321
5031410I06Rik	0.9053	0.9644	0.2991	0.5258	1.1236	0.8757	0.7441	0.794	0.7355
6430571L13Rik	1.2873	1.3558	1.1913	1.4925	0.8452	1.2628	0.8689	0.9558	1.1657
6430571L13Rik	0.7442	0.5382	0.5192	0.4371	0.6494	0.5982	0.5523	0.4786	0.1696
6430573F11Rik	1.6927	1.9146	1.8749	1.6086	1.656	2.9862	3.1822	2.5849	2.7857
6430573F11Rik	2.3287	2.4508	2.6516	2.301	2.6571	3.6905	3.9328	3.1184	3.5265
6430604M11Rik	2.0425	1.8904	2.0126	2.147	1.7201	2.8418	2.1759	1.9398	2.2233
8430408G22Rik	0.5587	0.2783	-0.0651	0.003	0.0194	-0.048	-0.0783	-0.0068	-0.0541
9230110K08Rik	2.861	3.1931	2.7365	3.0668	3.0055	1.717	1.5149	1.611	1.7405
A_51_P133953	-0.3856	-0.1559	-0.5789	-0.2269	-0.4514	-1.1535	-1.7837	-1.2976	-1.2729
A_51_P137018	0.8766	1.5507	1.003	1.206	1.8924	-0.0501	-0.3225	-0.109	-0.3167
A_51_P267033	1.7959	1.8088	1.4047	1.9028	1.5701	1.3075	0.9198	1.1145	1.0383
A_51_P268896	3.3407	3.4695	3.7179	3.1835	3.103	4.5669	4.4227	4.1921	4.3031
A_51_P339744	0.6216	0.5546	0.5521	0.6507	0.4386	-0.4221	-0.4306	-0.456	-0.5002
A_51_P394446	3.148	3.1213	2.7531	2.9161	2.624	2.5688	2.7112	2.5103	2.2119
A_51_P445574	1.2689	1.2459	0.9337	1.3146	2.1009	0.8566	0.4356	0.7811	0.6789
A_51_P504991	-1.2228	-0.6979	-0.6431	-0.8535	-1.0281	-0.8778	-0.7908	-0.7551	-0.7037
A_51_P512379	-1.8806	-1.6397	-1.7053	-1.7553	-1.4164	-3.7144	-3.4599	-3.3862	-3.6319
A_52_P135398	1.1345	1.2811	0.7602	0.5551	0.2676	0.729	1.119	1.0578	0.5667
A_52_P146513	0.9036	1.057	0.6398	0.3396	-0.6877	-0.621	-0.8955	-0.8202	-0.5341
A_52_P172126	1.4642	1.5456	1.4486	1.4376	1.4958	1.3793	1.225	1.2684	1.2318
A_52_P240842	4.3086	4.3023	4.1278	3.9342	3.9141	5.3406	5.2996	5.2161	5.4122
A_52_P355709	0.7596	0.8278	0.2875	0.2576	-0.0929	-0.0821	-0.0096	-0.0017	-0.0559
A_52_P474528	-1.6089	-1.4543	-1.7426	-1.4517	-0.8556	-1.7293	-1.0743	-1.6881	-1.527
A_52_P49797	-1.5367	-1.2699	-1.4742	-1.3412	-2.9602	-3.164	-3.0985	-2.8957	-2.8442
A_52_P518949	2.9701	3.456	2.6611	2.8442	2.3428	3.9441	3.6614	3.4151	3.2978
A_52_P615051	-1.3798	-1.2555	-1.1993	-1.0928	-1.1227	-1.1608	-1.2422	-1.1899	-1.0304
A_52_P907393	1.5939	1.3961	1.3928	1.5157	1.7117	2.2311	2.0333	1.9237	1.8568
A_52_P907763	1.9834	2.0804	1.8862	2.1061	2.0562	2.1618	1.6064	1.8039	2.1189
A_52_P955235	-0.6392	-0.7447	-0.5966	-0.5489	-0.6042	-0.5329	-0.8068	-0.7747	-0.6053
A730054J21Rik	0.8591	0.44	0.6978	0.5074	-0.1142	1.9459	1.6657	1.8387	1.6882
Abca1	3.0433	3.0363	2.9847	3.2242	0.9788	1.4866	1.398	1.4472	1.4163
Abra	1.7616	2.0417	1.306	1.7073	-0.1385	0.0569	-0.1327	-0.0645	0.0323
Acvr1c	1.4176	1.5192	1.46	1.82	2.3942	1.874	1.9175	1.883	2.2647
Adam8	0.7183	0.7734	0.4395	0.6178	0.6271	-2.1986	-2.1115	-2.267	-2.3485
Adamts1	-0.1658	-0.0789	-0.0847	-0.3135	-0.3067	-0.3315	-0.2268	-0.1573	-0.4138
Add2	1.0902	0.9675	0.7995	0.9515	0.5699	0.5815	0.6074	0.675	0.7874
Adgra1	1.0394	1.1031	1.7088	0.8054	0.675	2.2673	2.1872	1.9704	2.3587
Adgrd1	2.0253	2.201	1.9521	1.9489	0.3236	0.8657	0.8097	0.7577	0.5288
Adh1	2.4566	2.9907	2.6327	2.3513	3.1713	1.1353	1.3788	1.9498	2.1305
AF529169	1.0049	0.5844	0.9094	0.812	-0.0281	0.4171	0.2447	0.0814	-0.0993
Agtr1a	2.4458	2.1696	2.7909	2.0481	1.8829	1.8889	1.8893	1.8242	1.9659
Aim1	-0.9504	-0.7864	-1.147	-1.0479	-1.0585	-1.0713	-1.1131	-0.9293	-1.0769
Akr1b8	-1.6649	-1.6407	-1.8605	-1.5755	-1.6944	-3.1408	-3.1321	-2.9278	-2.9397
Amer2	3.6459	3.9604	3.5729	3.9954	3.5245	2.8117	2.3657	2.5087	2.6162
Amigo2	1.1426	0.6311	0.5975	0.3363	0.2003	1.8594	1.4293	1.7162	1.5438
Amz1	1.7051	1.9818	1.7718	1.6966	2.0854	0.4889	0.8151	0.5092	0.6335
Ankrd34c	1.3685	1.267	1.3639	1.1622	1.0036	2.8356	2.6826	2.8173	2.5688
Anxa1	-3.7524	-2.9496	-3.2273	-3.5183	-3.5005	-5.3892	-5.5478	-4.6416	-4.937
Anxa10	1.4397	2.006	1.2723	1.555	0.1337	-0.0178	0.1673	0.2197	0.2988
Apol8	0.2351	0.55	0.211	0.0907	0.3509	1.484	1.4829	1.5747	1.6535
Arc	1.2735	1.2359	1.2755	1.3504	1.1025	1.6995	1.4201	2.1244	1.7259
Areg	1.1385	1.4312	1.3619	1.5136	-0.9866	-1.5086	-1.7251	-1.3821	-1.4178
Arhgap24	1.0966	1.2266	1.5697	1.0855	0.5264	2.3752	1.8588	2.0278	2.4356
Arhgef15	2.4736	2.68	2.4183	3.0107	2.2303	2.7216	2.1107	2.1953	2.1922
Arid5a	1.254	1.3108	1.1909	1.3538	1.1865	1.4919	1.3574	1.3134	1.4567
Arid5a	0.0847	-0.0052	-0.043	-0.079	0.1164	0.0452	-0.0052	-0.0747	0.19
Arpp21	2.3956	2.6852	1.7136	2.3119	0.0931	0.1491	0.5724	0.6134	0.619
Atf3	4.0095	4.1694	4.3694	4.309	-1.2264	-0.8869	-1.0873	-1.1945	-1.1966
Azin1	1.5053	1.5855	1.4833	1.6219	0.4655	0.1743	0.4689	0.2035	0.1867
Azin1	1.3206	1.4061	1.3011	1.2269	-0.8301	-1.4645	-1.2084	-1.2826	-1.5538
Bach1	1.5822	1.9237	1.7313	1.606	0.7989	1.6998	1.4311	1.66	1.4133
Batf3	0.1305	0.2029	0.2391	0.1143	0.0044	0.0884	-0.041	0.0023	0.0362
BC100530	0.882	1.3793	1.3479	1.5313	1.5833	1.6891	1.5469	1.6875	1.6733
Bcl11b	-0.8552	-0.3097	-0.1798	-0.1528	-0.2091	-0.6171	-0.2332	-0.3761	-0.2411
C3	-3.6657	-2.9253	-3.6058	-3.3527	-2.9288	-4.3743	-4.7843	-4.3009	-4.2132
C4b	2.8881	2.7201	2.5998	2.6306	2.8382	1.8176	1.3576	1.6943	1.6407
Camk1	1.629	1.6173	1.3074	1.718	1.6111	-0.6513	-0.4104	-0.6111	-0.4391
Camk1	1.4018	1.4021	1.185	1.4648	1.4858	-0.5236	-0.2712	-0.4828	-0.3457
Car3	3.1677	2.5565	2.1995	3.5297	0.3035	1.15	0.5684	0.586	0.6729
Casp4	-2.0476	-1.6646	-1.85	-1.9386	-1.456	-2.7983	-3.1413	-2.598	-2.677
Casp6	-0.9666	-0.515	-0.8314	-0.9156	-1.2597	-2.2126	-2.3422	-2.1748	-2.2292
Cckbr	3.8373	4.1382	3.8069	3.9633	0.1321	0.3982	0.1646	0.1002	-0.0114
Ccl12	1.4752	0.9607	1.3675	1.2135	1.3544	1.373	1.8051	1.3649	1.4516
Ccl19	3.8589	4.6027	3.7964	3.915	5.1384	2.6393	2.5105	3.6712	3.5516
Ccl7	-2.1071	-1.621	-1.9687	-2.2199	-3.789	-3.7684	-4.1786	-4.1616	-4.2476
Ccl7	-2.3733	-2.0292	-2.2435	-2.496	-2.1789	-4.1715	-4.5199	-3.8734	-3.5354
Ccl8	0.8001	1.8211	0.848	1.1452	-1.0878	-0.8722	-0.9021	-0.8439	-1.0096
Cd207	2.5162	3.0291	2.4854	2.5187	0.0663	0.0369	0.0453	-0.0711	-0.0953
Cd44	0.7791	0.7313	0.7179	0.7083	-0.6849	-0.3546	-0.5886	-0.6307	-0.8666
Cd44	1.2302	1.4937	1.4742	1.3497	0.3334	0.2929	0.1941	0.1013	0.0278
Cd52	-0.9891	0.6984	-0.3914	-0.183	0.2794	-1.422	-1.8141	-1.0526	-0.9752
Cdkn1a	0.8234	0.6569	0.6559	1.0067	0.9426	-0.7348	-1.1967	-1.1122	-0.9438
Cebpd	-0.3902	-0.3979	-0.1991	-0.488	-0.3509	-0.1705	-0.2735	-0.3045	-0.312
Ch25h	0.9265	1.5757	1.2981	1.3138	1.2899	0.2132	-0.0039	-0.0257	-0.2178
Chac1	0.1871	0.2899	-0.1264	0.4805	-1.6111	-1.8218	-1.6077	-1.4246	-1.3312
Chia1	2.6119	2.5688	2.725	2.5091	2.1453	2.5276	2.4216	2.4932	2.3158
Chl1	4.7804	5.0949	4.9384	5.119	5.4448	5.0138	4.6851	4.6848	4.8638
Chmp1b	1.6594	1.7698	1.5175	1.6648	0.0016	0.5456	0.0872	0.1148	0.1091
Cish	1.734	1.7076	1.4505	1.7964	0.9831	1.5625	1.5061	1.5569	1.3683
Cited2	-1.6236	-1.6285	-1.7534	-1.5437	-1.2903	-3.1432	-3.1555	-3.1391	-3.2053
Clca1	2.159	2.2799	1.911	1.8937	-0.0336	0.1535	-0.2681	-0.0066	-0.1137
Cldn23	1.9739	1.5636	1.5364	1.6818	1.8719	1.7811	1.9038	1.8519	1.8678
Clic1	0.3923	0.5333	0.4801	0.3194	0.3053	0.2616	0.4941	0.1181	0.3274
Cmpk2	1.3492	0.9435	1.1138	1.4318	1.5554	1.7584	1.9962	1.6458	1.9718
Cntn6	0.7464	0.5252	0.419	0.5037	0.3829	1.0639	0.7325	1.0386	1.2937
Cntn6	1.2218	1.0499	1.1267	0.7798	0.9438	0.8213	0.7843	0.7718	0.8494
Coil	1.2954	1.3686	1.1606	1.2373	0.2768	0.0047	-0.1845	-0.0556	-0.0096
Colec10	3.0829	3.2082	2.3695	2.5595	2.9998	-0.6763	-0.6083	0.5019	-0.2905
Crem	1.435	1.4628	1.3293	1.1808	0.2084	0.2546	0.4574	0.6759	0.5821
Crem	2.0436	2.0298	1.8722	1.9379	0.5703	0.6328	0.4376	0.6221	0.4519
Crem	2.3267	2.2508	2.0442	2.2142	2.0169	0.8806	0.7172	0.8215	0.7951
Crem	1.2642	1.3347	1.1125	1.1339	-0.4534	0.0201	-0.215	-0.3617	-0.3132
Crem	1.4126	1.1162	1.1793	1.3161	1.0396	1.1015	0.8781	0.8601	0.9285
Csf1	-0.4601	-0.3517	-0.6438	-0.5442	-0.9315	-2.6491	-2.6643	-2.4947	-2.5385
Csf2rb	-1.1356	-0.6381	-0.846	-0.7275	-1.6643	-1.5518	-1.7099	-1.4399	-1.5218
Csf2rb2	-1.4039	-0.8433	-1.1228	-1.1604	-0.8052	-2.139	-2.479	-2.1666	-2.2978
Csrnp1	0.2776	0.0991	0.022	0.134	0.2811	0.4474	0.249	0.192	0.0545
Csta1	1.6157	2.6488	1.8657	2.2462	0.105	0.0659	0.0219	-0.1287	0.0772
Cttnbp2	3.9998	3.87	3.4132	3.9127	3.8126	3.0839	2.0699	2.7257	2.8803
Cxxc4	1.7772	1.5156	1.6375	1.5559	2.7416	2.805	2.5763	2.6859	2.9322
Cyp1b1	0.9064	0.9077	0.8844	0.9695	-0.0149	-0.4428	-0.4776	-0.0912	0.0818
Cyp26b1	0.8041	0.7155	0.661	0.8341	0.8264	0.8634	0.8649	0.9045	0.8593
Cyp4b1	3.3475	3.5748	3.4101	3.2105	3.6012	1.5779	1.3813	1.9104	1.7067
D130009I18Rik	0.7328	0.7626	0.8162	0.8185	1.0185	1.0255	1.1378	1.009	1.1766
D230015J17Rik	1.2101	1.5317	1.2909	1.4896	-0.5271	-0.3781	-0.7797	-0.5451	-0.6477
D230015J17Rik	1.4283	1.5562	1.4998	1.7083	0.21	-0.2781	-0.3058	-0.1399	0.1163
Dapk2	0.463	0.2129	0.6885	0.0254	0.1422	1.5772	1.5644	1.4416	1.3206
Dbndd1	4.0864	3.846	4.0274	3.7268	3.9394	5.0255	5.2689	5.0305	4.9213
Dgkg	3.5358	3.3663	3.8267	3.4394	3.2243	4.9601	4.78	4.6855	4.8651
Dnase1l3	3.0931	3.1743	2.7929	2.8016	2.2696	2.2498	2.0404	2.0732	1.9518
Dtnbp1	0.1276	0.8147	0.4481	0.684	0.7198	-0.6272	-0.3078	-0.0863	0.0135
Dtnbp1	0.4218	0.1285	-0.229	0.1684	0.1845	-0.0298	0.5582	0.0409	0.1917
Dtnbp1	0.4917	1.1353	0.8275	0.881	0.6733	1.1108	0.7871	0.9247	1.0597
Dusp1	0.0987	0.1007	-0.1725	-0.1278	0.0816	0.035	-0.0028	-0.0149	-0.1067
Edn2	-0.2902	-0.5518	-0.7587	-0.669	-0.6986	-0.651	-0.3919	-0.4521	-0.5689
Eif4ebp1	-3.2878	-2.9148	-3.2842	-2.8866	-2.9141	-3.0038	-2.8717	-3.0678	-3.1529
Ell2	1.1404	1.3557	1.1462	1.123	0.919	0.23	-0.3033	0.145	0.3432
Emp3	0.3307	0.55	0.211	0.0907	0.3509	1.484	1.4829	1.5747	1.6535
Epb41l4a	0.3753	0.3113	0.3026	0.1925	0.1321	0.155	0.0616	-0.0048	-0.0114
Epb41l4a	2.0425	1.8904	2.0126	2.147	1.7201	2.8418	2.1759	1.9398	2.2233
Esd	-0.3474	0.0579	-0.4823	-0.0599	-1.7193	-1.1212	-1.8563	-1.2792	-1.4259
Esrrg	2.5816	2.7549	2.5305	2.456	2.4877	2.774	2.3179	2.4797	2.6476
Ets2	-0.1021	-0.2334	-0.154	-0.0477	0.0234	0.214	0.1414	0.2005	-0.0653
Evi5l	2.4106	2.5692	1.6761	1.8834	1.7553	0.8116	1.2966	1.3985	1.4189
Fads3	0.5354	0.6113	0.452	0.5134	-0.6858	-0.5912	-0.8836	-0.6476	-0.4049
Fads3	1.9051	1.8565	1.9779	1.9054	1.856	2.2365	2.3284	2.2752	2.0001
Fam111a	-2.0818	-1.9868	-2.2983	-2.1013	-2.1766	-3.6378	-3.9047	-3.5007	-3.6027
Fam129b	0.0905	-0.0835	-0.0722	-0.3946	0.002	-0.1472	-0.1933	-0.0654	0.0901
Fam13a	2.5962	2.4581	2.1821	2.5041	2.8095	2.426	2.6432	2.3514	2.5413
Fam13a	2.1488	2.2425	2.3157	1.9591	1.8596	3.5509	3.2567	3.4307	3.5164
Fam210b	1.5598	1.2963	1.7147	1.3031	1.4216	0.1421	0.7877	0.1236	0.1452
Fam214b	1.3494	1.5437	0.9338	1.1184	1.3119	0.0937	0.3768	0.2581	0.0654
Fam53c	1.7175	1.6896	1.4675	1.4414	0.3071	0.4773	0.6126	0.5785	0.4719
Fam81a	2.2602	2.2609	2.4467	2.0904	2.1697	3.2402	3.0682	3.25	3.5909
Fcgr1	-1.1301	-0.4334	-0.9482	-0.8624	-0.1612	-1.9836	-2.2303	-1.4403	-1.2645
Fgf3	2.2349	2.572	1.7472	2.2007	0.1623	-0.0251	0.0706	-0.1501	-0.1103
Fgf5	1.6584	1.3044	0.986	1.0782	0.674	0.4301	0.5006	0.3381	0.3689
Flnc	-2.6479	-2.4776	-2.5778	-2.8248	-2.3621	-3.8411	-3.8376	-3.6616	-3.5206
Flrt3	6.0255	6.2513	5.8987	6.3885	2.5491	2.4144	2.1754	2.2819	2.236
Flrt3	5.4629	5.552	4.9481	5.502	1.6472	1.5922	1.6309	1.3172	1.3181
Fosl2	-1.3692	-1.4637	-1.6487	-1.5717	-1.0638	-3.1894	-3.4845	-3.2245	-3.11
Fry	3.2042	3.0454	3.3733	2.9729	4.8984	4.3174	3.8806	4.0357	4.2773
Fst	2.2939	2.1608	1.9082	2.5521	2.385	-0.1981	-0.6418	-0.011	-0.2833
Gabrb2	2.8156	2.9806	2.8318	2.6466	4.5445	4.324	4.0588	3.9603	4.2478
Gadd45a	2.3037	2.4092	2.1166	2.1161	-1.646	-1.1938	-1.4003	-1.6074	-1.5964
Gadd45g	1.3332	1.2709	1.151	1.3308	1.5737	-0.58	-0.7065	-0.5649	-0.6945
Gal	5.0254	5.0888	4.8228	4.8764	5.0005	3.2752	3.2589	3.0864	3.0789
Galnt5	2.5325	2.363	2.4626	2.4016	2.0627	3.6827	3.6422	3.4145	3.3337
Galnt6	-0.9681	-1.0194	-1.3183	-1.1077	-0.7418	-0.9104	-1.0522	-0.9922	-0.8598
Gan	1.9902	2.0449	2.0073	2.3506	1.1113	0.9552	1.5223	0.4944	0.47
Gch1	-0.8185	-0.8049	-1.044	-0.8726	-0.6435	-0.5944	-0.6858	-0.6634	-0.5454
Gfap	1.3139	1.2762	0.9999	1.4762	0.234	0.7964	0.8749	0.6502	0.4987
Gfra1	3.5474	3.5279	3.1565	3.8173	3.8396	2.4965	2.6241	2.5312	2.5207
Gm15645	-0.3141	-0.1146	-0.0743	-0.1852	-0.2699	0.0847	-0.0286	0.1445	0.0258
Gm16551	2.2324	2.1484	2.0577	2.2155	2.2423	3.7051	3.2412	3.4163	3.5401
Gm41810	2.6925	2.6363	2.3167	2.886	0.606	1.531	1.2125	1.3727	1.4475
Gm6460	3.0718	3.3886	3.0331	2.9657	-0.0532	-0.0301	0.2325	0.0719	0.1262
Gnpnat1	0.9737	1.0841	1.0926	0.9792	0.0395	-0.0921	-0.1806	-0.0805	-0.0367
Gp1bb	1.7948	1.9427	1.464	1.7371	2.1048	0.4367	0.8756	0.6769	0.6117
Gpr151	3.9027	3.6921	3.0829	3.5659	0.2285	0.2375	0.4318	0.6092	0.2888
Gpr19	1.7809	1.7425	1.2999	1.5979	1.8876	0.6134	0.8652	0.7042	0.853
Gria2	2.8603	2.5494	2.5102	2.3836	2.515	4.5235	3.8205	4.2609	4.1949
Grik1	5.4201	5.3836	5.384	4.9316	4.734	6.5142	6.0357	6.1977	6.1529
Grp	2.4375	2.9669	2.4167	2.4802	0.0563	0.3246	-0.0536	-0.0171	-0.0762
Grrp1	4.5191	4.6257	4.6171	4.6671	5.3718	3.7681	3.3985	3.7013	3.8773
Hao1	-1.2879	-1.1594	-1.1955	-1.3168	-1.2868	-1.3066	-1.1352	-1.5636	-1.253
Hdc	1.7676	2.187	2.0697	1.9296	1.7474	2.3498	2.073	2.2369	2.3763
Hmx3	1.3571	1.3161	0.819	0.8934	0.7113	1.2983	0.5329	0.3405	0.4393
Hoxd1	2.0394	1.6458	1.9865	1.3446	1.3519	3.2719	3.0825	3.2137	3.335
Hspb1	3.6151	3.7112	3.5438	3.9276	4.0719	2.6471	2.5492	2.6041	2.7905
Htr3b	1.7731	1.7674	1.661	1.7717	1.4778	2.9327	2.7309	2.7971	3.0472
Htr5b	1.3988	1.5426	1.7448	1.4767	1.1438	2.6578	2.4808	2.4788	2.3318
Ifrd1	-0.8627	-0.6885	-0.5552	-0.6068	-0.5622	-0.7323	-0.7924	-0.9169	-0.8848
Igfbp1	1.151	0.8855	0.6511	0.8946	0.1157	0.8518	0.3907	0.7046	0.5613
Igfbp3	2.8128	2.8481	2.5082	2.5478	0.0555	0.1621	0.0977	0.0176	0.1985
Il17re	-0.9452	-0.3707	-0.9235	-1.0505	-0.1328	0.334	0.3152	0.6031	0.3775
Il4ra	1.2246	1.3029	0.937	1.2416	0.7816	0.9696	1.1712	1.5583	1.1617
Il6	0.8147	0.8003	0.5664	0.4656	0.7866	-1.6698	-1.7945	-1.5653	-1.5625
Itga7	3.6163	3.6625	3.5345	3.8245	4.1219	2.2041	2.2232	2.1796	2.3891
Itga7	3.7558	3.6859	3.5034	3.7973	4.1999	1.9574	2.3556	1.9454	2.0684
Itpkc	1.2434	1.2477	0.9654	1.4074	1.5544	-0.3915	-0.2718	-0.3777	-0.2116
Itpr1	1.4039	1.4792	1.2343	1.353	-0.0173	-0.3878	-0.8546	-0.5049	-0.5273
Itpr1	1.513	1.635	1.3463	1.286	0.9192	0.9008	0.8698	0.7799	0.8546
Jun	2.1287	2.2569	1.8921	2.022	1.1559	0.3141	0.2847	0.3291	-0.4426
Kcnf1	1.0269	1.366	1.9297	1.5028	1.7301	2.957	2.8003	1.3538	1.2467
Kcnj3	1.8248	1.4185	1.3334	1.2017	0.9934	1.6677	1.3188	1.3519	1.2174
Kcnn2	3.5503	3.8849	3.5635	2.9758	2.9087	4.5563	4.3977	4.3556	4.3698
Kif22	-0.4346	-0.6208	-0.4071	-0.2644	-0.3422	-0.2245	-0.637	-0.3727	-0.1948
Klf6	0.9052	1.0531	0.894	0.9723	-0.5945	-0.5888	-0.7288	-0.5109	-0.5269
Klf6	1.2121	1.1494	0.7918	0.7635	0.709	0.9706	1.123	0.9771	0.9448
Klhl5	1.2649	1.4464	1.4408	1.371	1.0807	0.8546	0.5563	0.7203	0.9084
Kndc1	3.5386	3.4944	3.5543	3.5118	3.5558	4.7914	4.7968	4.6624	4.9409
Kprp	0.9858	1.2368	0.7391	1.0197	1.316	0.4057	0.0819	0.4118	0.5338
Krt16	1.5426	1.7413	1.4276	1.6422	-0.8994	-0.1728	-0.559	-0.7056	-0.1526
Lce1e	1.0334	1.3359	1.0693	0.9556	0.1495	0.0567	0.2217	0.2223	-0.1369
Lce1f	1.7106	1.9405	1.5329	1.5925	0.0906	0.0313	0.1355	0.1265	-0.1293
Lce1g	0.4065	0.2894	0.3071	0.3465	0.2819	0.12	0.1157	-0.1272	0.1034
Lce1i	0.249	0.7312	0.2245	0.1052	0.2545	-0.0102	0.0912	-0.0223	0.1425
Lgals3	-2.6737	-2.4237	-2.6544	-2.6152	-2.8045	-4.2421	-4.1452	-4.4154	-4.2937
Liph	1.3401	1.2473	1.145	1.4557	0.1062	-0.0594	0.0187	0.0273	-0.0262
Lmo7	1.7463	1.801	1.4644	1.7169	-1.1658	-1.0876	-1.1338	-0.8587	-1.1139
Lnx1	2.0548	1.8049	2.023	1.6215	1.2645	2.972	2.7344	2.9266	2.9659
Lnx1	1.986	1.7226	1.9587	1.663	1.1965	3.0365	2.6294	2.8277	2.9101
Loxl2	-0.3497	-0.3784	-0.193	-0.367	-0.1084	-0.4549	-0.1956	-0.4149	-0.3499
Lpar3	3.047	2.7332	3.3554	2.6924	2.105	4.0328	3.8991	3.6141	3.7576
Lrrc15	0.9461	0.8669	0.9929	1.1356	0.0627	0.7261	0.8795	0.6291	0.8099
Lrrc2	1.3966	1.4346	1.4143	1.3812	1.4526	1.6572	1.727	1.6729	1.6829
Man1a	-0.3412	-0.0476	-0.1752	-0.1527	0.1368	-0.523	-0.1859	-0.3297	-0.2877
Mapkbp1	1.6012	1.6365	1.2086	1.5185	0.1207	-0.0258	0.067	0.0958	-0.0442
Mcoln2	-0.6108	-0.6302	-0.812	-0.7314	-0.5379	-3.0285	-2.9052	-2.9534	-2.9942
Mfsd6l	1.1947	1.3256	1.0523	1.0738	0.0259	0.0209	-0.0354	0.156	-0.1044
Micall1	0.5876	0.7909	0.6191	0.6809	0.7007	-0.3691	-0.3929	-0.4173	-0.2673
Mmp16	3.2122	3.5876	3.2623	3.1801	3.0002	0.8108	0.7733	0.6528	0.8734
Mpo	0.8379	3.4312	1.1797	2.0895	1.0098	0.9167	0.477	1.1592	1.0683
Mrgpra2b	1.6692	0.551	1.3958	1.3483	1.2059	1.4326	1.2956	1.5266	1.433
Ms4a3	2.2097	2.0943	2.5333	2.1264	1.6324	3.5193	3.3863	3.2519	2.9684
Ms4a6d	-0.014	0.5136	0.1203	-0.0761	0.4549	-0.9285	-0.8791	-0.8103	-0.715
Ms4a6d	-0.1749	-0.2487	-0.4307	-0.0469	0.3217	-0.3455	-0.3306	0.3376	0.4604
Msh6	-0.3784	-0.3993	-0.3707	-0.286	-0.5213	-0.5036	-0.7464	-0.559	-0.4217
Mt2	-1.1058	-0.3283	-0.7238	-0.7308	-0.1176	-0.9302	-0.7553	-0.6009	-0.5707
Mvp	-0.7399	-0.9447	-0.8861	-0.8511	-0.816	-0.9626	-0.9075	-0.9839	-1.0429
Myadml2	1.3349	1.3532	1.2189	1.2169	1.0276	1.5595	1.4752	1.4727	1.4161
Mybpc2	1.2764	2.0705	0.9818	3.0018	0.5848	0.6388	0.4869	0.4916	0.4654
Myo10	1.1573	1.2483	1.104	1.2226	0.7821	-0.2002	0.0135	-0.0798	0.1622
Myo10	0.2751	0.5052	0.4073	0.4529	1.0103	0.4785	0.5815	0.9023	0.7223
Myo18b	-0.4761	-0.2162	-0.4649	-0.4532	-0.3604	-0.1035	-0.1322	-0.0951	-0.0107
Myom2	-0.8587	-0.8949	-0.8327	-0.8556	-0.7527	-1.0362	-1.1105	-0.9501	-0.8986
Nfil3	0.2264	0.2731	0.132	0.4014	-0.3242	0.2207	0.0982	0.2608	0.1987
Nfil3	0.0322	0.1808	0.1705	0.5263	0.1471	-1.806	-1.6913	-2.0441	-1.9487
Nim1k	0.7629	0.6986	0.9399	0.411	0.3077	1.6717	1.6032	1.5975	1.8002
Nkain1	0.5177	0.4632	0.544	0.6563	0.6876	0.3707	0.4842	0.2726	0.4111
Nkx6-2	1.6697	2.2808	1.7682	2.3866	2.5811	3.5324	3.311	3.097	3.5654
Npy	3.9007	4.0846	3.9746	3.9755	1.1727	1.6164	1.5098	1.6016	1.8336
Nrap	1.1862	1.3126	0.7536	1.6963	-0.38	-0.4812	-0.2618	-0.398	-0.5101
Nrip1	1.6339	1.559	1.5906	1.4985	0.0736	0.5132	0.3134	0.1202	0.1143
Nrip1	2.4069	2.4726	2.1033	2.3244	2.1541	1.2213	1.07	1.221	1.274
Nrn1	2.2336	2.0964	2.3386	2.4292	1.8414	2.7502	2.4426	2.6661	2.6645
Nts	5.6043	5.8928	5.6199	5.5333	5.6949	3.2502	3.1667	2.999	2.9936
Nwd2	3.6548	3.4013	3.5939	3.5433	3.2537	4.6854	4.3942	4.5152	4.6233
Oas1d	1.5987	1.5507	1.003	1.206	1.8924	-0.0501	-0.3225	-0.109	-0.3167
Odc1	0.3031	-0.0017	0.203	0.2163	0.2021	0.2009	0.2111	0.018	0.1338
Odc1	0.3763	0.0529	-0.4269	0.2375	0.3427	0.3583	0.3431	0.2088	0.4971
Olfm3	2.3569	2.3313	2.1833	2.3123	3.565	3.5574	3.0984	3.5028	3.7599
Olfr920	2.8904	2.9848	2.4724	2.6974	2.8267	1.8434	1.2985	1.5426	1.7104
Oprl1	2.3963	2.3032	2.2396	2.1146	1.8621	2.5744	2.3586	2.4088	2.3882
Otud7b	2.3595	2.3773	2.0029	2.4648	2.3722	1.3284	1.3956	1.1279	1.1469
Paqr5	1.915	1.6754	2.1888	1.4904	1.383	3.1348	2.9719	2.6282	2.6919
Pcnx	2.1548	2.2035	1.7387	1.9469	1.5723	0.479	0.5505	0.5595	0.5164
Pcnx	2.6627	2.7422	2.5265	2.5665	2.2951	1.561	1.4404	1.5431	1.2919
Pde4d	0.3113	-0.0566	-0.061	-0.03	0.1335	0.2001	0.1455	0.1658	0.1012
Pde7a	0.672	0.8346	0.7591	0.8067	-0.5068	-0.6985	-0.616	-0.5106	-0.4773
Pfkfb4	2.7814	2.8562	2.6415	2.8602	2.8193	1.0912	1.3447	1.1136	1.0678
Phlda1	-0.1086	-0.145	-0.4021	-0.2978	-0.0785	-1.8419	-2.1403	-1.7612	-1.5441
Pip5kl1	2.5628	2.4906	1.9943	2.5276	2.8098	1.1754	1.5461	0.8847	0.9827
Pirb	2.464	3.8529	2.8372	2.8906	1.7553	1.8098	1.5206	1.3985	1.4189
Pirb	2.4788	3.7355	2.7197	2.8604	3.0409	1.9478	1.5147	2.2861	2.0947
Plac8	-2.5204	-0.8676	-0.9179	-1.0069	-1.3453	-1.0672	-1.1512	-1.0281	-0.984
Plaur	0.9648	1.056	0.7633	1.0197	1.316	0.4057	0.0819	0.4118	0.5338
Plaur	0.7717	0.7719	0.7525	0.8567	1.1518	0.4289	0.3564	0.4574	0.6198
Plcd1	0.6552	0.9478	0.6411	0.7989	-0.0126	-0.1872	-0.3494	-0.1813	-0.1992
Plekho1	0.9042	1.1608	1.1005	1.086	0.978	1.3073	1.1418	1.1633	1.4069
Plin2	0.5859	0.5938	0.2708	0.6989	-0.6571	-0.9176	-0.9134	-0.9671	-0.6923
Plppr4	4.8352	5.0927	4.5609	4.8911	4.6549	3.6486	3.2683	3.3937	3.4736
Plppr4	4.9716	5.4004	4.7496	5.0318	4.779	3.8299	3.603	3.4765	3.46
Plxna4	2.2106	2.1109	2.0161	2.3302	0.5447	1.2427	0.9757	1.0639	0.7002
Pmaip1	-0.1918	-0.1052	-0.2013	0.031	0.1137	0.0155	0.2865	-0.1233	-0.1434
Pnp	0.4334	0.406	0.2392	0.4461	0.4716	0.2687	0.3491	0.4209	0.4288
Pnp	0.3926	0.0375	0.0976	0.1865	-0.0336	-0.1481	-0.0397	0.1245	-0.1137
Pnpla3	2.7774	2.4907	2.7597	2.3454	2.2329	4.384	4.012	4.1849	4.1186
Pou4f3	1.9188	1.4504	1.5621	1.63	2.6046	2.9929	2.8872	2.9129	2.928
Ppp1r15a	0.3313	0.5553	0.1599	0.4277	-0.069	-0.7768	-0.4648	-0.5842	-0.6584
Prc1	-2.1693	-1.8829	-2.2319	-2.0546	-2.3431	-3.5655	-3.5005	-3.5681	-3.6933
Prkcdbp	0.3899	0.2527	0.1235	0.0045	0.9595	0.3794	0.3489	0.2459	-0.2085
Procr	1.7053	1.8445	1.5393	1.8652	1.6661	-1.8232	-1.9657	-1.2733	-1.5629
Prokr1	1.2295	0.5977	0.9397	0.5959	0.7337	1.1122	0.7718	1.0878	1.3998
Prss56	1.6811	1.7482	1.7843	1.9007	-0.2977	-0.3954	-0.3901	-0.4935	-0.6264
Pthlh	3.9162	3.9793	3.4126	3.6785	4.4668	2.7877	2.2067	2.7582	2.9268
Pthlh	3.0891	2.9306	2.5666	2.7517	3.4191	1.9764	1.4133	2.0016	2.1989
Ptp4a1	0.6327	0.8436	0.7437	0.3817	1.3149	0.8895	1.1416	1.168	1.2914
Ptpro	2.9622	2.8944	2.6582	2.907	-2.3156	1.6142	1.4307	-2.9984	-3.1902
Pvr	-0.1904	-0.161	-0.3448	-0.1324	0.426	-0.264	-0.3172	-0.1538	-0.129
Pxdc1	0.8149	1.0168	0.7373	0.7711	0.4407	-0.187	-0.404	-0.2784	-0.2002
Rab27b	2.2963	1.6438	2.5155	1.611	1.1499	3.4466	3.1885	3.1936	3.1812
Rasgrp1	1.7113	1.1699	2.1762	1.2427	0.9018	3.013	3.1095	2.8415	2.857
Rcc1	-0.6099	-0.5624	-0.7893	-0.7244	-0.8633	-1.7564	-1.7232	-1.8509	-1.8279
Redrum	2.9112	2.2118	2.6669	2.6704	2.4042	3.6835	3.4255	3.602	3.8641
Rem2	0.6827	0.4066	0.7985	0.3072	0.4547	1.6262	1.637	1.6422	1.5535
Rgs20	1.5218	1.5255	1.3605	1.5892	2.105	1.9779	2.6325	2.0567	2.1813
Rhd	-1.6601	0.1888	-1.637	-1.0803	-1.3223	-2.03	-2.1643	-2.185	-2.038
Rhoc	-0.0042	0.9572	0.1414	0.4111	0.3607	-0.9693	-1.1536	-1.1414	-1.0502
Rhoq	1.8503	2.0333	1.8327	1.7415	1.9228	-0.0955	-0.2272	-0.102	0.0238
Rhoq	1.8096	2.0157	1.7425	1.672	-0.0024	-0.0835	-0.1225	0.0425	0.0288
Rin1	-1.3436	-1.1896	-1.3413	-1.0091	-1.3604	-0.903	-1.2012	-0.8956	-1.0956
Riok3	0.9774	1.0819	0.9182	1.0768	1.1763	1.1234	0.9983	0.7608	0.9648
Riok3	0.9656	0.9717	0.8828	0.956	0.6972	-0.186	-0.1734	-0.2582	-0.232
Rmnd5b	1.6381	1.6528	1.4799	1.6748	1.8014	1.7318	1.7027	1.6235	1.5923
Rnd1	-0.3894	-0.7797	-0.835	-0.3231	-0.1009	-2.4846	-2.3809	-2.4315	-2.197
Rnf112	3.1021	2.6754	2.8141	2.2056	2.5004	3.7028	3.8575	3.6218	3.7173
Rnf122	1.9111	2.0163	1.339	2.0884	-0.0814	0.0373	0.1237	0.0611	-0.0721
Rnf122	0.852	1.1422	1.4402	1.0603	2.5592	1.073	1.0436	1.898	1.7556
Rnf183	0.9075	1.1079	0.8861	0.7297	1.4615	0.6143	0.7004	0.913	1.1547
Rnh1	0.3295	0.0103	-0.0004	-0.013	-0.1161	0.1683	-0.0661	-0.0338	0.044
Rras2	0.1185	0.4509	0.2744	0.4502	0.037	-1.2698	-1.5964	-1.3482	-1.3013
Rras2	-0.8496	-0.6423	-0.6056	-0.4149	-0.8307	-0.6238	-0.7167	-0.8421	-1.0953
Saa1	0.8379	3.4312	1.1797	2.0895	1.0098	0.9167	0.477	1.1592	1.0683
Saa1	3.1973	-0.0214	-0.3504	-0.1096	0.1345	-0.3242	-0.1936	-0.3186	-0.1193
Saa2	3.3613	0.5729	3.5717	3.0997	3.9808	0.4042	0.1938	0.6725	0.857
Sbno2	0.0771	0.0055	0.0333	0.1926	-0.0673	0.0616	0.3653	0.2396	0.1845
Scin	3.2764	3.1365	3.4138	2.9717	3.3509	4.4709	4.1446	4.1727	4.2194
Scpep1	-0.9477	-0.9061	-1.2463	-1.1204	-0.9286	-2.3677	-2.6611	-2.2457	-2.2649
Scx	-1.4063	-1.4362	-1.0569	-1.4123	-0.124	-0.0635	0.1665	-0.0713	-0.2498
Sdc1	-0.1649	-0.0689	-0.1775	0.4272	0.0497	0.4028	-0.2455	0.3181	0.3147
Sectm1b	2.3922	2.1751	2.0943	2.3532	2.1332	0.8832	0.8284	0.7807	0.9631
Sema6a	4.127	4.3293	3.9349	4.051	3.8766	1.2642	1.098	1.2543	1.0706
Sema6a	1.4415	1.8487	1.3625	1.8304	0.1101	0.0603	0.0951	-0.0155	0.0899
Serpinb1a	4.143	4.3067	4.1204	4.2677	4.3547	2.7199	2.4118	2.7305	2.7168
Serpinb1c	3.6433	3.7051	3.4455	3.6688	3.4906	2.2735	2.0745	2.2715	2.0931
Serpinb5	3.2241	3.457	2.9047	3.0441	2.7508	0.9685	1.1973	0.9418	0.7141
Serpine1	-0.1219	-0.1366	-0.1277	-0.0169	-0.1925	-0.0167	0.085	-0.0115	-0.1237
Sertad4	-0.7257	-1.0035	-0.681	-1.1654	-0.524	-1.1959	-1.2606	-0.538	-0.8773
Sesn2	-1.5926	-1.2792	-1.5964	-1.4467	-1.554	-2.6936	-2.7285	-2.4383	-2.4272
Setd4	1.3913	1.7496	1.4548	1.4801	1.1953	-0.1673	-0.1096	-0.2467	-0.2505
Slc16a12	1.4299	1.1031	1.7088	0.8054	0.675	2.2673	2.1872	1.9704	2.3587
Slc25a24	-1.5229	-1.2919	-1.4582	-1.2044	-1.7179	-1.5687	-2.0542	-1.7283	-1.8694
Slc29a2	1.8416	1.8044	1.6979	1.929	0.2746	0.3212	0.4423	0.3495	0.5236
Slc2a1	-0.6716	-0.8003	-0.6331	-0.8079	-0.6083	-0.6962	-0.922	-0.7395	-0.7892
Slc2a5	0.5391	0.4626	0.4299	0.4176	0.2212	0.466	0.4121	0.449	0.4109
Slc35d3	0.255	0.008	-0.015	0.0262	0.0474	0.3185	0.006	0.2202	0.0887
Slc35f4	1.8386	1.3509	1.4611	1.0702	2.3614	2.4558	2.6682	2.375	2.3261
Slc37a1	2.4968	2.3441	2.2463	2.2065	2.4021	1.4809	1.4732	1.1196	1.2714
Slc4a8	3.5513	3.4797	3.3128	3.5009	1.8616	2.412	2.5792	2.3437	2.577
Slc4a8	1.8222	1.7701	1.4586	1.6036	0.4808	0.5241	0.8885	0.5318	0.4898
Slc6a4	3.0256	3.0533	2.7041	3.2088	0.5881	0.1313	0.3104	0.2322	0.2434
Slc7a3	0.7135	0.8028	0.6615	0.7697	1.1866	0.6985	0.9404	0.5353	0.7897
Slitrk3	2.7407	3.2877	3.0378	3.1085	2.7466	2.9082	2.6524	2.587	2.6623
Smad1	1.9724	1.9531	1.7557	1.9847	1.0299	0.8499	0.8148	0.7539	0.7881
Smim3	2.1775	2.3288	1.9804	2.1487	2.1646	-0.7558	-0.9066	-0.9053	-0.8234
Sox11	4.126	4.383	4.0708	4.1544	1.3245	1.0301	1.1664	1.1937	1.0685
Sox11	4.1765	4.2005	3.831	3.9063	3.877	0.8556	0.7475	0.9421	0.8354
Sox11	3.3069	3.8837	3.6397	3.6417	3.2373	0.7237	0.5705	0.4278	0.4947
Sox11	2.4721	3.0527	2.786	2.8691	-0.052	0.4358	0.033	-0.0238	0.1707
Sox11	2.7043	3.3232	3.1893	3.1345	-0.0974	0.5019	0.3188	-0.1283	-0.1706
Sox7	0.7468	0.7865	0.5246	0.5493	0.1237	1.1988	1.0068	1.1526	0.9313
Sox9	-0.6881	-0.6388	-0.8994	-0.4736	-0.4999	-1.9617	-2.2642	-1.7389	-1.5029
Sox9	-0.9615	-0.892	-0.8861	-0.8511	-0.816	-0.9626	-0.9075	-0.9839	-1.0429
Speer4d	1.0131	1.386	1.3324	1.3337	1.4956	1.4133	1.6547	1.6418	1.932
Speer5-ps1	1.1711	1.2101	0.8159	0.3564	0.9724	-0.3571	-0.1536	-0.3465	0.0886
Speer6-ps1	2.0905	2.3735	2.0665	2.0432	1.6007	0.1358	0.303	0.1289	0.0848
Spns3	-0.111	-0.1832	-0.1155	-0.1881	-0.0451	-0.0584	0.0422	0.0695	-0.0505
Sprr1a	2.5943	2.8008	2.7731	2.7011	2.507	-2.2297	-2.0723	-2.0598	-2.5577
Srrm4	3.0985	3.1285	3.0397	2.9808	2.7882	2.1369	1.7064	1.7702	1.9259
Srxn1	3.7684	3.7513	3.5758	3.8054	3.8446	1.8464	2.1522	1.9061	1.8702
Srxn1	3.4302	3.611	3.3822	3.6463	1.9337	2.0035	2.0707	1.9308	2.0276
Srxn1	3.3322	3.4022	3.2256	3.5044	1.6165	1.9405	2.0569	1.8824	1.7004
St6galnac4	-0.6065	-0.4878	-0.6588	-0.771	-0.4557	-1.0808	-0.8441	-0.774	-1.0118
St6galnac4	1.5346	1.6384	1.5896	1.3294	1.2713	1.807	1.5075	1.7679	1.7037
Stac	3.8327	3.855	3.5728	3.7492	3.8779	2.6158	3.0511	2.4082	2.3454
Star	2.7022	2.9584	2.5856	2.7555	-0.3085	-0.4662	-0.2939	-0.4308	-0.4333
Star	1.9102	1.8827	1.2901	1.8338	-0.3533	-0.0498	-0.0107	-0.1607	-0.1456
Steap1	-1.3692	-1.4637	-1.6487	-1.5717	-1.0638	-3.1894	-3.4845	-3.2245	-3.11
Steap1	-1.0268	-1.2511	-1.3496	-1.2942	-0.9626	-2.4472	-2.3794	-2.103	-2.4078
Stmn4	6.0469	6.5292	6.2468	6.381	6.5794	4.7194	5.1078	5.1263	5.3855
Stom	-0.027	-0.1315	-0.0028	0.0995	0.0565	0.0141	-0.015	0.0247	0.0721
Stx11	0.4517	0.6416	0.2681	0.2554	-0.0022	0.0394	0.0092	0.0318	-0.2487
Taf7l	-0.0942	-0.2593	-0.1326	-0.2015	-0.5558	-0.1721	-0.1831	-0.2199	-0.1798
Tecta	2.8378	2.7097	2.706	2.549	2.4161	2.9881	2.6607	2.7153	2.9346
Tes	-0.5375	-0.7048	-0.7714	-0.8749	-0.8327	-0.8359	-0.8361	-0.7634	-0.6982
Tet3	0.5735	0.6377	0.8441	0.7309	-0.5295	-0.236	-0.6877	-0.5483	-0.3442
Tgm2	-0.9038	-0.7869	-1.0083	-1.098	-0.833	-0.2971	-0.5119	-0.1097	-0.2143
Timp1	-2.0675	-1.7698	-1.9622	-1.8508	-1.4469	-4.3928	-4.3738	-3.8994	-4.0431
Timp1	-1.4504	-1.2544	-1.4178	-1.3736	-1.027	-2.4838	-2.4665	-2.3798	-2.358
Tm4sf1	-1.8526	-1.5482	-1.8243	-1.7535	-1.675	-3.0115	-3.2019	-2.6185	-2.8787
Tmc5	2.3193	2.2021	1.9577	2.3115	0.5367	1.2333	0.7761	1.2329	1.2841
Tmco5b	2.0437	1.97	1.6316	1.7791	1.0546	0.1096	-0.0265	0.1648	-0.0626
Tmem108	1.082	1.011	1.1295	1.0031	0.8705	1.3352	1.1401	1.016	0.9639
Tmem159	2.3411	2.1155	1.8189	1.931	1.8406	0.5791	0.3886	0.8725	0.5129
Tmem173	-0.8761	-0.8681	-1.121	-0.6429	0.0187	-2.277	-2.3781	-2.2251	-2.1278
Tmem247	1.2915	1.2362	1.3595	1.6798	1.6308	1.795	1.7634	1.7607	1.678
Tmem43	0.8344	0.9835	0.8179	0.9146	0.5582	-0.8192	-0.7962	-0.7368	-0.9074
Tmem88b	3.0444	3.3989	2.718	2.9387	0.1207	0.226	0.0127	0.0958	-0.0442
Tnfaip6	0.4347	0.4944	0.3697	0.3307	-0.2813	-0.5064	-1.0415	-0.6842	-0.7232
Tnfrsf12a	-1.1194	-0.992	-1.2638	-1.0957	-1.3416	-3.348	-3.3455	-3.463	-3.3958
Tnfrsf1b	-0.9468	-0.8649	-1.1598	-0.9704	-0.6197	-2.2378	-2.147	-2.0501	-2.0632
Tnik	2.016	2.1353	1.7794	1.7878	1.5184	0.7894	0.4795	0.7855	0.6952
Tnip2	0.0528	0.0655	0.0025	0.0186	0.0369	0.0287	0.0325	-0.1686	0.1352
Tnnc1	0.3639	0.3845	0.3771	0.4894	-0.202	0.1596	0.3649	0.0609	-0.0278
Trib2	0.6429	0.3961	0.4288	0.2936	0.3041	1.0841	1.1008	0.9804	0.8506
Trib2	0.4529	0.0557	0.3202	0.0706	-0.1354	1.332	1.1517	1.4952	1.5737
Trim10	0.7711	1.8017	0.529	0.5355	0.3768	0.8072	0.8995	0.6274	0.7101
Trim15	1.9111	2.0163	1.339	2.0884	-0.0814	0.0373	0.1237	0.0611	-0.0721
Trpc3	5.9195	5.8741	5.9867	5.3865	5.1234	6.9811	6.6095	6.7695	6.9275
Trpc6	1.7932	2.1279	1.7816	1.6287	1.4591	1.5739	1.5962	1.6604	1.4667
Tspan1	0.7554	0.2823	0.6111	0.5416	2.1958	1.6861	1.4554	1.7735	2.0361
Tuba1c	-1.2793	-0.9726	-0.9547	-0.8171	-0.7121	-0.9101	-0.4846	-0.9436	-0.7905
Tubb6	-0.4469	-0.3857	-0.7181	-0.4961	-0.3973	-2.9952	-2.8535	-2.7591	-2.6816
Txk	-0.393	-0.1727	0.0118	0.0196	0.6157	0.1152	0.3143	0.1625	0.3182
Uck2	0.9956	1.0657	1.0454	1.2093	0.9589	1.1046	1.2953	1.3164	1.2026
Uck2	0.4559	0.519	0.353	0.2481	0.1263	0.2516	0.0735	0.2193	0.4741
Ucn	3.1874	3.5428	3.0897	3.5979	2.9937	0.2865	0.1434	0.1609	0.1503
Ugdh	-1.8877	-1.8097	-1.9299	-1.9058	-2.1501	-3.0429	-3.2882	-3.0405	-2.9856
Unc5b	-3.0473	-2.9182	-2.766	-3.0415	-1.9884	-2.0862	-1.9709	-2.069	-2.0242
Vash2	0.3772	0.3704	0.5475	0.5431	0.5101	0.5706	0.4816	0.4229	0.6217
Wfdc17	-1.5359	-0.0441	-0.1251	0.2973	-0.0821	-0.0128	-0.0523	-0.2459	-0.0161
Wfdc3	2.2844	2.8705	2.6854	2.0871	0.3379	0.6846	0.4473	0.6132	0.5856
Zc3hav1	-0.4101	-0.347	-0.5732	-0.4356	-1.1272	-1.6461	-1.6975	-1.5606	-1.7687
Zfp367	1.9071	2.1924	1.8501	1.9202	-0.7281	0.1998	-0.3168	-0.2121	-0.2625
Zmat4	4.39	3.9242	4.1463	4.0697	3.7334	5.2318	5.0898	5.1265	5.0068

## Sheet: 探针
Lable	SNT1	SNT2	SNT3	SNT4	SNT5	Control1	Control2	Control3	Control4
A_52_P452689	4.0095	4.1694	4.3694	4.309	-1.2264	-0.8869	-1.0873	-1.1945	-1.1966
A_51_P139678	2.5943	2.8008	2.7731	2.7011	2.507	-2.2297	-2.0723	-2.0598	-2.5577
A_52_P160955	4.126	4.383	4.0708	4.1544	1.3245	1.0301	1.1664	1.1937	1.0685
A_51_P156857	2.1775	2.3288	1.9804	2.1487	2.1646	-0.7558	-0.9066	-0.9053	-0.8234
A_51_P296608	2.3037	2.4092	2.1166	2.1161	-1.646	-1.1938	-1.4003	-1.6074	-1.5964
A_51_P319917	0.7183	0.7734	0.4395	0.6178	0.6271	-2.1986	-2.1115	-2.267	-2.3485
A_52_P476935	6.0255	6.2513	5.8987	6.3885	2.5491	2.4144	2.1754	2.2819	2.236
A_51_P297434	4.1765	4.2005	3.831	3.9063	3.877	0.8556	0.7475	0.9421	0.8354
A_51_P183571	-0.1219	-0.1366	-0.1277	-0.0169	-0.1925	-0.0167	0.085	-0.0115	-0.1237
A_51_P112405	0.9648	1.056	0.7633	1.0197	1.316	0.4057	0.0819	0.4118	0.5338
A_51_P434301	-0.6108	-0.6302	-0.812	-0.7314	-0.5379	-3.0285	-2.9052	-2.9534	-2.9942
A_51_P142295	5.4629	5.552	4.9481	5.502	1.6472	1.5922	1.6309	1.3172	1.3181
A_52_P596375	3.8373	4.1382	3.8069	3.9633	0.1321	0.3982	0.1646	0.1002	-0.0114
A_52_P482897	1.1385	1.4312	1.3619	1.5136	-0.9866	-1.5086	-1.7251	-1.3821	-1.4178
A_52_P681310	0.7717	0.7719	0.7525	0.8567	1.1518	0.4289	0.3564	0.4574	0.6198
A_51_P352245	4.127	4.3293	3.9349	4.051	3.8766	1.2642	1.098	1.2543	1.0706
A_51_P431539	1.6811	1.7482	1.7843	1.9007	-0.2977	-0.3954	-0.3901	-0.4935	-0.6264
A_51_P485756	5.6043	5.8928	5.6199	5.5333	5.6949	3.2502	3.1667	2.999	2.9936
A_51_P432288	0.9075	1.1079	0.8861	0.7297	1.4615	0.6143	0.7004	0.913	1.1547
A_51_P493467	-0.4346	-0.6208	-0.4071	-0.2644	-0.3422	-0.2245	-0.637	-0.3727	-0.1948
A_51_P131408	-1.1194	-0.992	-1.2638	-1.0957	-1.3416	-3.348	-3.3455	-3.463	-3.3958
A_51_P421140	-0.4469	-0.3857	-0.7181	-0.4961	-0.3973	-2.9952	-2.8535	-2.7591	-2.6816
A_51_P338317	1.8503	2.0333	1.8327	1.7415	1.9228	-0.0955	-0.2272	-0.102	0.0238
A_51_P382152	1.7053	1.8445	1.5393	1.8652	1.6661	-1.8232	-1.9657	-1.2733	-1.5629
A_51_P217218	0.8147	0.8003	0.5664	0.4656	0.7866	-1.6698	-1.7945	-1.5653	-1.5625
A_52_P665675	3.0433	3.0363	2.9847	3.2242	0.9788	1.4866	1.398	1.4472	1.4163
A_51_P255952	3.1874	3.5428	3.0897	3.5979	2.9937	0.2865	0.1434	0.1609	0.1503
A_51_P283516	3.3069	3.8837	3.6397	3.6417	3.2373	0.7237	0.5705	0.4278	0.4947
A_52_P975	3.2122	3.5876	3.2623	3.1801	3.0002	0.8108	0.7733	0.6528	0.8734
A_51_P315904	1.3332	1.2709	1.151	1.3308	1.5737	-0.58	-0.7065	-0.5649	-0.6945
A_51_P258281	5.0254	5.0888	4.8228	4.8764	5.0005	3.2752	3.2589	3.0864	3.0789
A_51_P106259	1.629	1.6173	1.3074	1.718	1.6111	-0.6513	-0.4104	-0.6111	-0.4391
A_52_P51998	1.2101	1.5317	1.2909	1.4896	-0.5271	-0.3781	-0.7797	-0.5451	-0.6477
A_52_P500027	0.2264	0.2731	0.132	0.4014	-0.3242	0.2207	0.0982	0.2608	0.1987
A_51_P106263	1.4018	1.4021	1.185	1.4648	1.4858	-0.5236	-0.2712	-0.4828	-0.3457
A_52_P297032	3.7684	3.7513	3.5758	3.8054	3.8446	1.8464	2.1522	1.9061	1.8702
A_52_P604629	0.2776	0.0991	0.022	0.134	0.2811	0.4474	0.249	0.192	0.0545
A_52_P315789	1.8096	2.0157	1.7425	1.672	-0.0024	-0.0835	-0.1225	0.0425	0.0288
A_51_P422751	2.159	2.2799	1.911	1.8937	-0.0336	0.1535	-0.2681	-0.0066	-0.1137
A_51_P451346	0.9052	1.0531	0.894	0.9723	-0.5945	-0.5888	-0.7288	-0.5109	-0.5269
A_51_P183025	1.5987	1.5507	1.003	1.206	1.8924	-0.0501	-0.3225	-0.109	-0.3167
A_52_P391095	1.435	1.4628	1.3293	1.1808	0.2084	0.2546	0.4574	0.6759	0.5821
A_51_P304437	2.7814	2.8562	2.6415	2.8602	2.8193	1.0912	1.3447	1.1136	1.0678
A_52_P99678	2.3963	2.3032	2.2396	2.1146	1.8621	2.5744	2.3586	2.4088	2.3882
A_52_P636742	1.9111	2.0163	1.339	2.0884	-0.0814	0.0373	0.1237	0.0611	-0.0721
A_52_P68755	1.7463	1.801	1.4644	1.7169	-1.1658	-1.0876	-1.1338	-0.8587	-1.1139
A_52_P907393	1.5939	1.3961	1.3928	1.5157	1.7117	2.2311	2.0333	1.9237	1.8568
A_51_P405565	-0.3784	-0.3993	-0.3707	-0.286	-0.5213	-0.5036	-0.7464	-0.559	-0.4217
A_51_P330125	3.4302	3.611	3.3822	3.6463	1.9337	2.0035	2.0707	1.9308	2.0276
A_51_P211765	-1.3436	-1.1896	-1.3413	-1.0091	-1.3604	-0.903	-1.2012	-0.8956	-1.0956
A_51_P304125	1.8416	1.8044	1.6979	1.929	0.2746	0.3212	0.4423	0.3495	0.5236
A_52_P212869	1.4283	1.5562	1.4998	1.7083	0.21	-0.2781	-0.3058	-0.1399	0.1163
A_51_P483839	1.2954	1.3686	1.1606	1.2373	0.2768	0.0047	-0.1845	-0.0556	-0.0096
A_52_P135392	0.9956	1.0657	1.0454	1.2093	0.9589	1.1046	1.2953	1.3164	1.2026
A_52_P134158	0.9774	1.0819	0.9182	1.0768	1.1763	1.1234	0.9983	0.7608	0.9648
A_51_P293269	0.672	0.8346	0.7591	0.8067	-0.5068	-0.6985	-0.616	-0.5106	-0.4773
A_52_P460957	2.0436	2.0298	1.8722	1.9379	0.5703	0.6328	0.4376	0.6221	0.4519
A_51_P111492	0.0322	0.1808	0.1705	0.5263	0.1471	-1.806	-1.6913	-2.0441	-1.9487
A_51_P176474	3.5386	3.4944	3.5543	3.5118	3.5558	4.7914	4.7968	4.6624	4.9409
A_51_P101929	-2.6737	-2.4237	-2.6544	-2.6152	-2.8045	-4.2421	-4.1452	-4.4154	-4.2937
A_51_P274436	2.7022	2.9584	2.5856	2.7555	-0.3085	-0.4662	-0.2939	-0.4308	-0.4333
A_52_P593200	3.3322	3.4022	3.2256	3.5044	1.6165	1.9405	2.0569	1.8824	1.7004
A_51_P503162	1.2121	1.1494	0.7918	0.7635	0.709	0.9706	1.123	0.9771	0.9448
A_51_P464029	0.5354	0.6113	0.452	0.5134	-0.6858	-0.5912	-0.8836	-0.6476	-0.4049
A_52_P577329	3.0444	3.3989	2.718	2.9387	0.1207	0.226	0.0127	0.0958	-0.0442
A_51_P517157	0.8344	0.9835	0.8179	0.9146	0.5582	-0.8192	-0.7962	-0.7368	-0.9074
A_51_P240703	3.9027	3.6921	3.0829	3.5659	0.2285	0.2375	0.4318	0.6092	0.2888
A_51_P181297	4.143	4.3067	4.1204	4.2677	4.3547	2.7199	2.4118	2.7305	2.7168
A_51_P195506	-0.4601	-0.3517	-0.6438	-0.5442	-0.9315	-2.6491	-2.6643	-2.4947	-2.5385
A_51_P294807	-0.027	-0.1315	-0.0028	0.0995	0.0565	0.0141	-0.015	0.0247	0.0721
A_52_P135398	1.1345	1.2811	0.7602	0.5551	0.2676	0.729	1.119	1.0578	0.5667
A_51_P512379	-1.8806	-1.6397	-1.7053	-1.7553	-1.4164	-3.7144	-3.4599	-3.3862	-3.6319
A_52_P49797	-1.5367	-1.2699	-1.4742	-1.3412	-2.9602	-3.164	-3.0985	-2.8957	-2.8442
A_51_P105837	-1.6236	-1.6285	-1.7534	-1.5437	-1.2903	-3.1432	-3.1555	-3.1391	-3.2053
A_52_P74441	-0.5375	-0.7048	-0.7714	-0.8749	-0.8327	-0.8359	-0.8361	-0.7634	-0.6982
A_52_P516034	0.6327	0.8436	0.7437	0.3817	1.3149	0.8895	1.1416	1.168	1.2914
A_51_P212057	3.6433	3.7051	3.4455	3.6688	3.4906	2.2735	2.0745	2.2715	2.0931
A_52_P118756	1.4039	1.4792	1.2343	1.353	-0.0173	-0.3878	-0.8546	-0.5049	-0.5273
A_51_P134812	0.1871	0.2899	-0.1264	0.4805	-1.6111	-1.8218	-1.6077	-1.4246	-1.3312
A_51_P501278	0.0528	0.0655	0.0025	0.0186	0.0369	0.0287	0.0325	-0.1686	0.1352
A_51_P119358	0.1618	0.2235	-0.1748	0.2294	-0.0207	-1.6572	-1.4865	-1.7671	-1.6309
A_51_P509971	0.9042	1.1608	1.1005	1.086	0.978	1.3073	1.1418	1.1633	1.4069
A_52_P451796	1.9051	1.8565	1.9779	1.9054	1.856	2.2365	2.3284	2.2752	2.0001
A_51_P381821	2.2939	2.1608	1.9082	2.5521	2.385	-0.1981	-0.6418	-0.011	-0.2833
A_51_P423976	2.3267	2.2508	2.0442	2.2142	2.0169	0.8806	0.7172	0.8215	0.7951
A_51_P269663	1.513	1.635	1.3463	1.286	0.9192	0.9008	0.8698	0.7799	0.8546
A_51_P181595	3.0302	3.2747	2.8738	2.8734	-0.4901	0.082	0.0243	0.1177	0.1321
A_51_P128987	-1.6649	-1.6407	-1.8605	-1.5755	-1.6944	-3.1408	-3.1321	-2.9278	-2.9397
A_51_P317887	2.3922	2.1751	2.0943	2.3532	2.1332	0.8832	0.8284	0.7807	0.9631
A_51_P177744	-0.4101	-0.347	-0.5732	-0.4356	-1.1272	-1.6461	-1.6975	-1.5606	-1.7687
A_52_P424000	1.6012	1.6365	1.2086	1.5185	0.1207	-0.0258	0.067	0.0958	-0.0442
A_52_P356343	2.5962	2.4581	2.1821	2.5041	2.8095	2.426	2.6432	2.3514	2.5413
A_52_P87713	-2.0675	-1.7698	-1.9622	-1.8508	-1.4469	-4.3928	-4.3738	-3.8994	-4.0431
A_51_P398878	0.4559	0.519	0.353	0.2481	0.1263	0.2516	0.0735	0.2193	0.4741
A_51_P144052	-0.9504	-0.7864	-1.147	-1.0479	-1.0585	-1.0713	-1.1131	-0.9293	-1.0769
A_52_P670978	0.5177	0.4632	0.544	0.6563	0.6876	0.3707	0.4842	0.2726	0.4111
A_52_P178018	2.4721	3.0527	2.786	2.8691	-0.052	0.4358	0.033	-0.0238	0.1707
A_51_P325992	1.3913	1.7496	1.4548	1.4801	1.1953	-0.1673	-0.1096	-0.2467	-0.2505
A_51_P446510	0.3307	0.55	0.211	0.0907	0.3509	1.484	1.4829	1.5747	1.6535
A_52_P515057	-1.5229	-1.2919	-1.4582	-1.2044	-1.7179	-1.5687	-2.0542	-1.7283	-1.8694
A_51_P394802	-2.0818	-1.9868	-2.2983	-2.1013	-2.1766	-3.6378	-3.9047	-3.5007	-3.6027
A_51_P181599	3.0718	3.3886	3.0331	2.9657	-0.0532	-0.0301	0.2325	0.0719	0.1262
A_51_P363947	0.8234	0.6569	0.6559	1.0067	0.9426	-0.7348	-1.1967	-1.1122	-0.9438
A_51_P339744	0.6216	0.5546	0.5521	0.6507	0.4386	-0.4221	-0.4306	-0.456	-0.5002
A_51_P413910	1.3571	1.3161	0.819	0.8934	0.7113	1.2983	0.5329	0.3405	0.4393
A_52_P479269	-0.1649	-0.0689	-0.1775	0.4272	0.0497	0.4028	-0.2455	0.3181	0.3147
A_51_P356055	2.4375	2.9669	2.4167	2.4802	0.0563	0.3246	-0.0536	-0.0171	-0.0762
A_52_P190855	1.3685	1.267	1.3639	1.1622	1.0036	2.8356	2.6826	2.8173	2.5688
A_52_P65108	1.9724	1.9531	1.7557	1.9847	1.0299	0.8499	0.8148	0.7539	0.7881
A_52_P114703	2.7043	3.3232	3.1893	3.1345	-0.0974	0.5019	0.3188	-0.1283	-0.1706
A_52_P228277	-0.111	-0.1832	-0.1155	-0.1881	-0.0451	-0.0584	0.0422	0.0695	-0.0505
A_51_P242414	0.5876	0.7909	0.6191	0.6809	0.7007	-0.3691	-0.3929	-0.4173	-0.2673
A_51_P110381	2.5162	3.0291	2.4854	2.5187	0.0663	0.0369	0.0453	-0.0711	-0.0953
A_51_P297579	-0.8185	-0.8049	-1.044	-0.8726	-0.6435	-0.5944	-0.6858	-0.6634	-0.5454
A_52_P313217	2.0253	2.201	1.9521	1.9489	0.3236	0.8657	0.8097	0.7577	0.5288
A_51_P258150	0.5859	0.5938	0.2708	0.6989	-0.6571	-0.9176	-0.9134	-0.9671	-0.6923
A_51_P205028	2.2349	2.572	1.7472	2.2007	0.1623	-0.0251	0.0706	-0.1501	-0.1103
A_52_P479099	-1.2793	-0.9726	-0.9547	-0.8171	-0.7121	-0.9101	-0.4846	-0.9436	-0.7905
A_52_P955235	-0.6392	-0.7447	-0.5966	-0.5489	-0.6042	-0.5329	-0.8068	-0.7747	-0.6053
A_51_P131661	0.9656	0.9717	0.8828	0.956	0.6972	-0.186	-0.1734	-0.2582	-0.232
A_52_P484903	-1.3692	-1.4637	-1.6487	-1.5717	-1.0638	-3.1894	-3.4845	-3.2245	-3.11
A_51_P366931	-2.1693	-1.8829	-2.2319	-2.0546	-2.3431	-3.5655	-3.5005	-3.5681	-3.6933
A_51_P118704	3.3475	3.5748	3.4101	3.2105	3.6012	1.5779	1.3813	1.9104	1.7067
A_51_P112912	0.1185	0.4509	0.2744	0.4502	0.037	-1.2698	-1.5964	-1.3482	-1.3013
A_52_P90805	0.9461	0.8669	0.9929	1.1356	0.0627	0.7261	0.8795	0.6291	0.8099
A_51_P380432	-1.4063	-1.4362	-1.0569	-1.4123	-0.124	-0.0635	0.1665	-0.0713	-0.2498
A_51_P496253	3.0256	3.0533	2.7041	3.2088	0.5881	0.1313	0.3104	0.2322	0.2434
A_51_P484158	-1.3692	-1.4637	-1.6487	-1.5717	-1.0638	-3.1894	-3.4845	-3.2245	-3.11
A_52_P907763	1.9834	2.0804	1.8862	2.1061	2.0562	2.1618	1.6064	1.8039	2.1189
A_51_P475938	1.1947	1.3256	1.0523	1.0738	0.0259	0.0209	-0.0354	0.156	-0.1044
A_51_P255456	0.9064	0.9077	0.8844	0.9695	-0.0149	-0.4428	-0.4776	-0.0912	0.0818
A_52_P609319	1.6339	1.559	1.5906	1.4985	0.0736	0.5132	0.3134	0.1202	0.1143
A_51_P482121	-0.2902	-0.5518	-0.7587	-0.669	-0.6986	-0.651	-0.3919	-0.4521	-0.5689
A_51_P514405	0.5391	0.4626	0.4299	0.4176	0.2212	0.466	0.4121	0.449	0.4109
A_51_P454873	3.9007	4.0846	3.9746	3.9755	1.1727	1.6164	1.5098	1.6016	1.8336
A_51_P187602	3.2241	3.457	2.9047	3.0441	2.7508	0.9685	1.1973	0.9418	0.7141
A_51_P507622	1.2434	1.2477	0.9654	1.4074	1.5544	-0.3915	-0.2718	-0.3777	-0.2116
A_51_P219542	0.9737	1.0841	1.0926	0.9792	0.0395	-0.0921	-0.1806	-0.0805	-0.0367
A_52_P26201	1.4415	1.8487	1.3625	1.8304	0.1101	0.0603	0.0951	-0.0155	0.0899
A_52_P7041	-0.3141	-0.1146	-0.0743	-0.1852	-0.2699	0.0847	-0.0286	0.1445	0.0258
A_51_P202501	0.9858	1.2368	0.7391	1.0197	1.316	0.4057	0.0819	0.4118	0.5338
A_52_P468683	1.2873	1.3558	1.1913	1.4925	0.8452	1.2628	0.8689	0.9558	1.1657
A_51_P318262	-1.2879	-1.1594	-1.1955	-1.3168	-1.2868	-1.3066	-1.1352	-1.5636	-1.253
A_51_P115462	2.0905	2.3735	2.0665	2.0432	1.6007	0.1358	0.303	0.1289	0.0848
A_52_P569375	1.6584	1.3044	0.986	1.0782	0.674	0.4301	0.5006	0.3381	0.3689
A_51_P199927	-0.6099	-0.5624	-0.7893	-0.7244	-0.8633	-1.7564	-1.7232	-1.8509	-1.8279
A_52_P391103	1.2642	1.3347	1.1125	1.1339	-0.4534	0.0201	-0.215	-0.3617	-0.3132
A_52_P165654	1.9102	1.8827	1.2901	1.8338	-0.3533	-0.0498	-0.0107	-0.1607	-0.1456
A_51_P428977	2.2324	2.1484	2.0577	2.2155	2.2423	3.7051	3.2412	3.4163	3.5401
A_52_P391098	1.4126	1.1162	1.1793	1.3161	1.0396	1.1015	0.8781	0.8601	0.9285
A_51_P492707	2.9622	2.8944	2.6582	2.907	-2.3156	1.6142	1.4307	-2.9984	-3.1902
A_51_P357341	0.3923	0.5333	0.4801	0.3194	0.3053	0.2616	0.4941	0.1181	0.3274
A_51_P122660	1.3401	1.2473	1.145	1.4557	0.1062	-0.0594	0.0187	0.0273	-0.0262
A_51_P195958	-0.1086	-0.145	-0.4021	-0.2978	-0.0785	-1.8419	-2.1403	-1.7612	-1.5441
A_51_P367060	-0.8627	-0.6885	-0.5552	-0.6068	-0.5622	-0.7323	-0.7924	-0.9169	-0.8848
A_52_P253179	2.8128	2.8481	2.5082	2.5478	0.0555	0.1621	0.0977	0.0176	0.1985
A_51_P464738	-0.6716	-0.8003	-0.6331	-0.8079	-0.6083	-0.6962	-0.922	-0.7395	-0.7892
A_52_P440265	2.861	3.1931	2.7365	3.0668	3.0055	1.717	1.5149	1.611	1.7405
A_51_P115471	0.2351	0.55	0.211	0.0907	0.3509	1.484	1.4829	1.5747	1.6535
A_51_P343663	1.1573	1.2483	1.104	1.2226	0.7821	-0.2002	0.0135	-0.0798	0.1622
A_52_P208763	-2.1071	-1.621	-1.9687	-2.2199	-3.789	-3.7684	-4.1786	-4.1616	-4.2476
A_51_P513898	0.3753	0.3113	0.3026	0.1925	0.1321	0.155	0.0616	-0.0048	-0.0114
A_51_P431996	1.9071	2.1924	1.8501	1.9202	-0.7281	0.1998	-0.3168	-0.2121	-0.2625
A_52_P658122	-0.1021	-0.2334	-0.154	-0.0477	0.0234	0.214	0.1414	0.2005	-0.0653
A_51_P430900	0.0987	0.1007	-0.1725	-0.1278	0.0816	0.035	-0.0028	-0.0149	-0.1067
A_52_P619045	1.7731	1.7674	1.661	1.7717	1.4778	2.9327	2.7309	2.7971	3.0472
A_52_P172126	1.4642	1.5456	1.4486	1.4376	1.4958	1.3793	1.225	1.2684	1.2318
A_51_P181671	3.6163	3.6625	3.5345	3.8245	4.1219	2.2041	2.2232	2.1796	2.3891
A_51_P137953	-1.8877	-1.8097	-1.9299	-1.9058	-2.1501	-3.0429	-3.2882	-3.0405	-2.9856
A_51_P389265	2.7774	2.4907	2.7597	2.3454	2.2329	4.384	4.012	4.1849	4.1186
A_52_P474528	-1.6089	-1.4543	-1.7426	-1.4517	-0.8556	-1.7293	-1.0743	-1.6881	-1.527
A_51_P239766	0.6552	0.9478	0.6411	0.7989	-0.0126	-0.1872	-0.3494	-0.1813	-0.1992
A_51_P111164	-0.3894	-0.7797	-0.835	-0.3231	-0.1009	-2.4846	-2.3809	-2.4315	-2.197
A_51_P118417	-0.9477	-0.9061	-1.2463	-1.1204	-0.9286	-2.3677	-2.6611	-2.2457	-2.2649
A_51_P121432	1.7175	1.6896	1.4675	1.4414	0.3071	0.4773	0.6126	0.5785	0.4719
A_51_P105380	2.3667	2.2984	2.6796	3.1679	2.4904	0.3468	0.2981	0.6311	0.0277
A_51_P244969	1.6381	1.6528	1.4799	1.6748	1.8014	1.7318	1.7027	1.6235	1.5923
A_52_P412452	0.7464	0.5252	0.419	0.5037	0.3829	1.0639	0.7325	1.0386	1.2937
A_52_P473419	2.0425	1.8904	2.0126	2.147	1.7201	2.8418	2.1759	1.9398	2.2233
A_51_P514177	1.3966	1.4346	1.4143	1.3812	1.4526	1.6572	1.727	1.6729	1.6829
A_51_P476018	0.7468	0.7865	0.5246	0.5493	0.1237	1.1988	1.0068	1.1526	0.9313
A_51_P329949	2.1488	2.2425	2.3157	1.9591	1.8596	3.5509	3.2567	3.4307	3.5164
A_52_P413034	3.7558	3.6859	3.5034	3.7973	4.1999	1.9574	2.3556	1.9454	2.0684
A_52_P158282	-0.6065	-0.4878	-0.6588	-0.771	-0.4557	-1.0808	-0.8441	-0.774	-1.0118
A_51_P234544	1.5053	1.5855	1.4833	1.6219	0.4655	0.1743	0.4689	0.2035	0.1867
A_51_P144160	3.0829	3.2082	2.3695	2.5595	2.9998	-0.6763	-0.6083	0.5019	-0.2905
A_51_P424690	1.5218	1.5255	1.3605	1.5892	2.105	1.9779	2.6325	2.0567	2.1813
A_51_P457747	1.5426	1.7413	1.4276	1.6422	-0.8994	-0.1728	-0.559	-0.7056	-0.1526
A_51_P512384	-1.4504	-1.2544	-1.4178	-1.3736	-1.027	-2.4838	-2.4665	-2.3798	-2.358
A_52_P413584	2.4069	2.4726	2.1033	2.3244	2.1541	1.2213	1.07	1.221	1.274
A_51_P493213	1.0394	1.1031	1.7088	0.8054	0.675	2.2673	2.1872	1.9704	2.3587
A_52_P240842	4.3086	4.3023	4.1278	3.9342	3.9141	5.3406	5.2996	5.2161	5.4122
A_51_P291347	0.3031	-0.0017	0.203	0.2163	0.2021	0.2009	0.2111	0.018	0.1338
A_52_P220810	0.6429	0.3961	0.4288	0.2936	0.3041	1.0841	1.1008	0.9804	0.8506
A_52_P52303	1.3139	1.2762	0.9999	1.4762	0.234	0.7964	0.8749	0.6502	0.4987
A_51_P497280	4.0864	3.846	4.0274	3.7268	3.9394	5.0255	5.2689	5.0305	4.9213
A_51_P447545	1.151	0.8855	0.6511	0.8946	0.1157	0.8518	0.3907	0.7046	0.5613
A_52_P228621	-0.9468	-0.8649	-1.1598	-0.9704	-0.6197	-2.2378	-2.147	-2.0501	-2.0632
A_52_P348648	1.7616	2.0417	1.306	1.7073	-0.1385	0.0569	-0.1327	-0.0645	0.0323
A_52_P547456	1.7106	1.9405	1.5329	1.5925	0.0906	0.0313	0.1355	0.1265	-0.1293
A_52_P575176	2.8603	2.5494	2.5102	2.3836	2.515	4.5235	3.8205	4.2609	4.1949
A_51_P114634	1.7051	1.9818	1.7718	1.6966	2.0854	0.4889	0.8151	0.5092	0.6335
A_51_P513661	3.5513	3.4797	3.3128	3.5009	1.8616	2.412	2.5792	2.3437	2.577
A_51_P454943	1.7809	1.7425	1.2999	1.5979	1.8876	0.6134	0.8652	0.7042	0.853
A_52_P65506	1.7772	1.5156	1.6375	1.5559	2.7416	2.805	2.5763	2.6859	2.9322
A_52_P470466	4.8352	5.0927	4.5609	4.8911	4.6549	3.6486	3.2683	3.3937	3.4736
A_52_P615051	-1.3798	-1.2555	-1.1993	-1.0928	-1.1227	-1.1608	-1.2422	-1.1899	-1.0304
A_51_P494037	3.5358	3.3663	3.8267	3.4394	3.2243	4.9601	4.78	4.6855	4.8651
A_51_P287418	-0.3412	-0.0476	-0.1752	-0.1527	0.1368	-0.523	-0.1859	-0.3297	-0.2877
A_52_P521770	2.2106	2.1109	2.0161	2.3302	0.5447	1.2427	0.9757	1.0639	0.7002
A_51_P180974	0.3899	0.2527	0.1235	0.0045	0.9595	0.3794	0.3489	0.2459	-0.2085
A_51_P216679	1.4397	2.006	1.2723	1.555	0.1337	-0.0178	0.1673	0.2197	0.2988
A_52_P24631	1.3206	1.4061	1.3011	1.2269	-0.8301	-1.4645	-1.2084	-1.2826	-1.5538
A_51_P275016	0.7135	0.8028	0.6615	0.7697	1.1866	0.6985	0.9404	0.5353	0.7897
A_52_P28844	1.1862	1.3126	0.7536	1.6963	-0.38	-0.4812	-0.2618	-0.398	-0.5101
A_52_P317246	2.5816	2.7549	2.5305	2.456	2.4877	2.774	2.3179	2.4797	2.6476
A_52_P231697	2.6925	2.6363	2.3167	2.886	0.606	1.531	1.2125	1.3727	1.4475
A_52_P154710	-1.5926	-1.2792	-1.5964	-1.4467	-1.554	-2.6936	-2.7285	-2.4383	-2.4272
A_51_P176487	2.1548	2.2035	1.7387	1.9469	1.5723	0.479	0.5505	0.5595	0.5164
A_52_P518949	2.9701	3.456	2.6611	2.8442	2.3428	3.9441	3.6614	3.4151	3.2978
A_52_P102223	2.6627	2.7422	2.5265	2.5665	2.2951	1.561	1.4404	1.5431	1.2919
A_52_P91563	2.8156	2.9806	2.8318	2.6466	4.5445	4.324	4.0588	3.9603	4.2478
A_52_P165657	3.0931	3.1743	2.7929	2.8016	2.2696	2.2498	2.0404	2.0732	1.9518
A_51_P267033	1.7959	1.8088	1.4047	1.9028	1.5701	1.3075	0.9198	1.1145	1.0383
A_52_P630463	0.4065	0.2894	0.3071	0.3465	0.2819	0.12	0.1157	-0.1272	0.1034
A_51_P444364	1.9188	1.4504	1.5621	1.63	2.6046	2.9929	2.8872	2.9129	2.928
A_51_P435348	2.3411	2.1155	1.8189	1.931	1.8406	0.5791	0.3886	0.8725	0.5129
A_52_P184257	-1.0268	-1.2511	-1.3496	-1.2942	-0.9626	-2.4472	-2.3794	-2.103	-2.4078
A_51_P275072	1.3349	1.3532	1.2189	1.2169	1.0276	1.5595	1.4752	1.4727	1.4161
A_51_P379552	3.6548	3.4013	3.5939	3.5433	3.2537	4.6854	4.3942	4.5152	4.6233
A_51_P206475	0.249	0.7312	0.2245	0.1052	0.2545	-0.0102	0.0912	-0.0223	0.1425
A_51_P330428	-3.2878	-2.9148	-3.2842	-2.8866	-2.9141	-3.0038	-2.8717	-3.0678	-3.1529
A_52_P162695	-0.1904	-0.161	-0.3448	-0.1324	0.426	-0.264	-0.3172	-0.1538	-0.129
A_51_P451632	0.9053	0.9644	0.2991	0.5258	1.1236	0.8757	0.7441	0.794	0.7355
A_52_P233342	1.9111	2.0163	1.339	2.0884	-0.0814	0.0373	0.1237	0.0611	-0.0721
A_52_P14456	3.0985	3.1285	3.0397	2.9808	2.7882	2.1369	1.7064	1.7702	1.9259
A_51_P125986	1.9902	2.0449	2.0073	2.3506	1.1113	0.9552	1.5223	0.4944	0.47
A_51_P428708	2.8881	2.7201	2.5998	2.6306	2.8382	1.8176	1.3576	1.6943	1.6407
A_52_P449104	1.5346	1.6384	1.5896	1.3294	1.2713	1.807	1.5075	1.7679	1.7037
A_52_P558859	-0.8496	-0.6423	-0.6056	-0.4149	-0.8307	-0.6238	-0.7167	-0.8421	-1.0953
A_51_P384894	1.6157	2.6488	1.8657	2.2462	0.105	0.0659	0.0219	-0.1287	0.0772
A_51_P191909	0.6827	0.4066	0.7985	0.3072	0.4547	1.6262	1.637	1.6422	1.5535
A_52_P61735	-2.6479	-2.4776	-2.5778	-2.8248	-2.3621	-3.8411	-3.8376	-3.6616	-3.5206
A_51_P419286	0.1305	0.2029	0.2391	0.1143	0.0044	0.0884	-0.041	0.0023	0.0362
A_51_P253279	1.2218	1.0499	1.1267	0.7798	0.9438	0.8213	0.7843	0.7718	0.8494
A_52_P69506	2.4736	2.68	2.4183	3.0107	2.2303	2.7216	2.1107	2.1953	2.1922
A_51_P215922	-0.9666	-0.515	-0.8314	-0.9156	-1.2597	-2.2126	-2.3422	-2.1748	-2.2292
A_51_P215489	2.4968	2.3441	2.2463	2.2065	2.4021	1.4809	1.4732	1.1196	1.2714
A_51_P294535	-3.0473	-2.9182	-2.766	-3.0415	-1.9884	-2.0862	-1.9709	-2.069	-2.0242
A_51_P302503	0.3313	0.5553	0.1599	0.4277	-0.069	-0.7768	-0.4648	-0.5842	-0.6584
A_51_P312673	2.5325	2.363	2.4626	2.4016	2.0627	3.6827	3.6422	3.4145	3.3337
A_51_P488890	0.4334	0.406	0.2392	0.4461	0.4716	0.2687	0.3491	0.4209	0.4288
A_51_P240614	-1.8526	-1.5482	-1.8243	-1.7535	-1.675	-3.0115	-3.2019	-2.6185	-2.8787
A_52_P338110	1.6594	1.7698	1.5175	1.6648	0.0016	0.5456	0.0872	0.1148	0.1091
A_51_P145376	2.3595	2.3773	2.0029	2.4648	2.3722	1.3284	1.3956	1.1279	1.1469
A_51_P492528	4.9716	5.4004	4.7496	5.0318	4.779	3.8299	3.603	3.4765	3.46
A_51_P470715	1.734	1.7076	1.4505	1.7964	0.9831	1.5625	1.5061	1.5569	1.3683
A_51_P112966	0.9265	1.5757	1.2981	1.3138	1.2899	0.2132	-0.0039	-0.0257	-0.2178
A_51_P463497	0.3295	0.0103	-0.0004	-0.013	-0.1161	0.1683	-0.0661	-0.0338	0.044
A_51_P305217	2.0394	1.6458	1.9865	1.3446	1.3519	3.2719	3.0825	3.2137	3.335
A_52_P412465	1.5822	1.9237	1.7313	1.606	0.7989	1.6998	1.4311	1.66	1.4133
A_52_P404533	3.6151	3.7112	3.5438	3.9276	4.0719	2.6471	2.5492	2.6041	2.7905
A_51_P254656	1.7676	2.187	2.0697	1.9296	1.7474	2.3498	2.073	2.2369	2.3763
A_51_P482990	1.254	1.3108	1.1909	1.3538	1.1865	1.4919	1.3574	1.3134	1.4567
A_52_P249514	1.4752	0.9607	1.3675	1.2135	1.3544	1.373	1.8051	1.3649	1.4516
A_51_P436652	-2.3733	-2.0292	-2.2435	-2.496	-2.1789	-4.1715	-4.5199	-3.8734	-3.5354
A_52_P56636	2.6119	2.5688	2.725	2.5091	2.1453	2.5276	2.4216	2.4932	2.3158
A_51_P333923	0.7554	0.2823	0.6111	0.5416	2.1958	1.6861	1.4554	1.7735	2.0361
A_51_P290352	0.3113	-0.0566	-0.061	-0.03	0.1335	0.2001	0.1455	0.1658	0.1012
A_51_P488888	0.3926	0.0375	0.0976	0.1865	-0.0336	-0.1481	-0.0397	0.1245	-0.1137
A_52_P925277	-0.8552	-0.3097	-0.1798	-0.1528	-0.2091	-0.6171	-0.2332	-0.3761	-0.2411
A_51_P477121	-0.1918	-0.1052	-0.2013	0.031	0.1137	0.0155	0.2865	-0.1233	-0.1434
A_52_P523459	0.7791	0.7313	0.7179	0.7083	-0.6849	-0.3546	-0.5886	-0.6307	-0.8666
A_52_P616392	0.0771	0.0055	0.0333	0.1926	-0.0673	0.0616	0.3653	0.2396	0.1845
A_51_P335460	3.2764	3.1365	3.4138	2.9717	3.3509	4.4709	4.1446	4.1727	4.2194
A_52_P613769	4.7804	5.0949	4.9384	5.119	5.4448	5.0138	4.6851	4.6848	4.8638
A_52_P285024	-0.7257	-1.0035	-0.681	-1.1654	-0.524	-1.1959	-1.2606	-0.538	-0.8773
A_51_P315027	1.0049	0.5844	0.9094	0.812	-0.0281	0.4171	0.2447	0.0814	-0.0993
A_51_P394446	3.148	3.1213	2.7531	2.9161	2.624	2.5688	2.7112	2.5103	2.2119
A_51_P219662	0.8149	1.0168	0.7373	0.7711	0.4407	-0.187	-0.404	-0.2784	-0.2002
A_51_P103819	0.4529	0.0557	0.3202	0.0706	-0.1354	1.332	1.1517	1.4952	1.5737
A_51_P221510	2.2602	2.2609	2.4467	2.0904	2.1697	3.2402	3.0682	3.25	3.5909
A_52_P561416	1.6927	1.9146	1.8749	1.6086	1.656	2.9862	3.1822	2.5849	2.7857
A_52_P467488	0.255	0.008	-0.015	0.0262	0.0474	0.3185	0.006	0.2202	0.0887
A_51_P146753	-1.4039	-0.8433	-1.1228	-1.1604	-0.8052	-2.139	-2.479	-2.1666	-2.2978
A_51_P174061	2.016	2.1353	1.7794	1.7878	1.5184	0.7894	0.4795	0.7855	0.6952
A_51_P130556	2.0437	1.97	1.6316	1.7791	1.0546	0.1096	-0.0265	0.1648	-0.0626
A_52_P416086	2.2844	2.8705	2.6854	2.0871	0.3379	0.6846	0.4473	0.6132	0.5856
A_51_P199974	1.8222	1.7701	1.4586	1.6036	0.4808	0.5241	0.8885	0.5318	0.4898
A_51_P181891	3.6459	3.9604	3.5729	3.9954	3.5245	2.8117	2.3657	2.5087	2.6162
A_52_P42069	1.2295	0.5977	0.9397	0.5959	0.7337	1.1122	0.7718	1.0878	1.3998
A_51_P499288	2.8378	2.7097	2.706	2.549	2.4161	2.9881	2.6607	2.7153	2.9346
A_51_P196581	2.8904	2.9848	2.4724	2.6974	2.8267	1.8434	1.2985	1.5426	1.7104
A_51_P452203	0.3772	0.3704	0.5475	0.5431	0.5101	0.5706	0.4816	0.4229	0.6217
A_51_P445574	1.2689	1.2459	0.9337	1.3146	2.1009	0.8566	0.4356	0.7811	0.6789
A_51_P126198	0.463	0.2129	0.6885	0.0254	0.1422	1.5772	1.5644	1.4416	1.3206
A_51_P503494	1.2735	1.2359	1.2755	1.3504	1.1025	1.6995	1.4201	2.1244	1.7259
A_51_P151576	1.7948	1.9427	1.464	1.7371	2.1048	0.4367	0.8756	0.6769	0.6117
A_51_P322115	1.3988	1.5426	1.7448	1.4767	1.1438	2.6578	2.4808	2.4788	2.3318
A_51_P422685	4.39	3.9242	4.1463	4.0697	3.7334	5.2318	5.0898	5.1265	5.0068
A_51_P429040	0.0905	-0.0835	-0.0722	-0.3946	0.002	-0.1472	-0.1933	-0.0654	0.0901
A_52_P38208	2.3956	2.6852	1.7136	2.3119	0.0931	0.1491	0.5724	0.6134	0.619
A_51_P194249	6.0469	6.5292	6.2468	6.381	6.5794	4.7194	5.1078	5.1263	5.3855
A_51_P282508	-0.0042	0.9572	0.1414	0.4111	0.3607	-0.9693	-1.1536	-1.1414	-1.0502
A_51_P486719	1.2915	1.2362	1.3595	1.6798	1.6308	1.795	1.7634	1.7607	1.678
A_51_P513568	0.4517	0.6416	0.2681	0.2554	-0.0022	0.0394	0.0092	0.0318	-0.2487
A_51_P203800	1.3494	1.5437	0.9338	1.1184	1.3119	0.0937	0.3768	0.2581	0.0654
A_51_P218292	3.8327	3.855	3.5728	3.7492	3.8779	2.6158	3.0511	2.4082	2.3454
A_51_P504991	-1.2228	-0.6979	-0.6431	-0.8535	-1.0281	-0.8778	-0.7908	-0.7551	-0.7037
A_51_P444447	-0.3902	-0.3979	-0.1991	-0.488	-0.3509	-0.1705	-0.2735	-0.3045	-0.312
A_51_P283590	-3.7524	-2.9496	-3.2273	-3.5183	-3.5005	-5.3892	-5.5478	-4.6416	-4.937
A_52_P111715	-0.9681	-1.0194	-1.3183	-1.1077	-0.7418	-0.9104	-1.0522	-0.9922	-0.8598
A_52_P685422	0.2751	0.5052	0.4073	0.4529	1.0103	0.4785	0.5815	0.9023	0.7223
A_52_P214630	-0.6881	-0.6388	-0.8994	-0.4736	-0.4999	-1.9617	-2.2642	-1.7389	-1.5029
A_51_P173459	0.7629	0.6986	0.9399	0.411	0.3077	1.6717	1.6032	1.5975	1.8002
A_51_P314465	1.0334	1.3359	1.0693	0.9556	0.1495	0.0567	0.2217	0.2223	-0.1369
A_52_P18665	0.1276	0.8147	0.4481	0.684	0.7198	-0.6272	-0.3078	-0.0863	0.0135
A_51_P240801	-0.8761	-0.8681	-1.121	-0.6429	0.0187	-2.277	-2.3781	-2.2251	-2.1278
A_52_P311022	3.5474	3.5279	3.1565	3.8173	3.8396	2.4965	2.6241	2.5312	2.5207
A_52_P355709	0.7596	0.8278	0.2875	0.2576	-0.0929	-0.0821	-0.0096	-0.0017	-0.0559
A_51_P149714	-0.014	0.5136	0.1203	-0.0761	0.4549	-0.9285	-0.8791	-0.8103	-0.715
A_51_P137018	0.8766	1.5507	1.003	1.206	1.8924	-0.0501	-0.3225	-0.109	-0.3167
A_52_P1019369	2.7192	2.5467	2.3221	2.1912	2.0635	3.2821	3.3892	3.5752	3.3796
A_52_P487686	0.882	1.3793	1.3479	1.5313	1.5833	1.6891	1.5469	1.6875	1.6733
A_52_P577484	-0.9615	-0.892	-0.8861	-0.8511	-0.816	-0.9626	-0.9075	-0.9839	-1.0429
A_51_P308844	2.2336	2.0964	2.3386	2.4292	1.8414	2.7502	2.4426	2.6661	2.6645
A_51_P268896	3.3407	3.4695	3.7179	3.1835	3.103	4.5669	4.4227	4.1921	4.3031
A_51_P230507	1.1404	1.3557	1.1462	1.123	0.919	0.23	-0.3033	0.145	0.3432
A_51_P354526	1.5598	1.2963	1.7147	1.3031	1.4216	0.1421	0.7877	0.1236	0.1452
A_51_P267653	2.3569	2.3313	2.1833	2.3123	3.565	3.5574	3.0984	3.5028	3.7599
A_52_P645862	2.4458	2.1696	2.7909	2.0481	1.8829	1.8889	1.8893	1.8242	1.9659
A_51_P331798	2.5628	2.4906	1.9943	2.5276	2.8098	1.1754	1.5461	0.8847	0.9827
A_52_P260570	1.0902	0.9675	0.7995	0.9515	0.5699	0.5815	0.6074	0.675	0.7874
A_52_P236398	1.082	1.011	1.1295	1.0031	0.8705	1.3352	1.1401	1.016	0.9639
A_51_P103586	0.8591	0.44	0.6978	0.5074	-0.1142	1.9459	1.6657	1.8387	1.6882
A_51_P316935	0.5587	0.2783	-0.0651	0.003	0.0194	-0.048	-0.0783	-0.0068	-0.0541
A_52_P365505	2.0425	1.8904	2.0126	2.147	1.7201	2.8418	2.1759	1.9398	2.2233
A_51_P325914	2.1287	2.2569	1.8921	2.022	1.1559	0.3141	0.2847	0.3291	-0.4426
A_52_P169696	2.9112	2.2118	2.6669	2.6704	2.4042	3.6835	3.4255	3.602	3.8641
A_51_P133953	-0.3856	-0.1559	-0.5789	-0.2269	-0.4514	-1.1535	-1.7837	-1.2976	-1.2729
A_51_P100063	2.0548	1.8049	2.023	1.6215	1.2645	2.972	2.7344	2.9266	2.9659
A_51_P461894	0.3639	0.3845	0.3771	0.4894	-0.202	0.1596	0.3649	0.0609	-0.0278
A_52_P47781	2.7407	3.2877	3.0378	3.1085	2.7466	2.9082	2.6524	2.587	2.6623
A_51_P318755	2.3193	2.2021	1.9577	2.3115	0.5367	1.2333	0.7761	1.2329	1.2841
A_52_P229536	1.2302	1.4937	1.4742	1.3497	0.3334	0.2929	0.1941	0.1013	0.0278
A_52_P513041	3.2042	3.0454	3.3733	2.9729	4.8984	4.3174	3.8806	4.0357	4.2773
A_52_P297062	1.986	1.7226	1.9587	1.663	1.1965	3.0365	2.6294	2.8277	2.9101
A_52_P146513	0.9036	1.057	0.6398	0.3396	-0.6877	-0.621	-0.8955	-0.8202	-0.5341
A_52_P647326	1.4176	1.5192	1.46	1.82	2.3942	1.874	1.9175	1.883	2.2647
A_52_P52618	-1.1356	-0.6381	-0.846	-0.7275	-1.6643	-1.5518	-1.7099	-1.4399	-1.5218
A_51_P511787	-2.0476	-1.6646	-1.85	-1.9386	-1.456	-2.7983	-3.1413	-2.598	-2.677
A_51_P446825	2.3287	2.4508	2.6516	2.301	2.6571	3.6905	3.9328	3.1184	3.5265
A_51_P199367	-0.3474	0.0579	-0.4823	-0.0599	-1.7193	-1.1212	-1.8563	-1.2792	-1.4259
A_51_P246317	-1.1058	-0.3283	-0.7238	-0.7308	-0.1176	-0.9302	-0.7553	-0.6009	-0.5707
A_51_P269029	3.1021	2.6754	2.8141	2.2056	2.5004	3.7028	3.8575	3.6218	3.7173
A_51_P364210	2.2097	2.0943	2.5333	2.1264	1.6324	3.5193	3.3863	3.2519	2.9684
A_52_P246973	-0.0942	-0.2593	-0.1326	-0.2015	-0.5558	-0.1721	-0.1831	-0.2199	-0.1798
A_51_P421780	-0.4761	-0.2162	-0.4649	-0.4532	-0.3604	-0.1035	-0.1322	-0.0951	-0.0107
A_52_P445799	1.8248	1.4185	1.3334	1.2017	0.9934	1.6677	1.3188	1.3519	1.2174
A_52_P487303	1.7113	1.1699	2.1762	1.2427	0.9018	3.013	3.1095	2.8415	2.857
A_52_P173108	0.5735	0.6377	0.8441	0.7309	-0.5295	-0.236	-0.6877	-0.5483	-0.3442
A_51_P471219	0.7442	0.5382	0.5192	0.4371	0.6494	0.5982	0.5523	0.4786	0.1696
A_52_P635388	-0.1749	-0.2487	-0.4307	-0.0469	0.3217	-0.3455	-0.3306	0.3376	0.4604
A_51_P258768	1.915	1.6754	2.1888	1.4904	1.383	3.1348	2.9719	2.6282	2.6919
A_51_P282609	5.4201	5.3836	5.384	4.9316	4.734	6.5142	6.0357	6.1977	6.1529
A_51_P317695	5.9195	5.8741	5.9867	5.3865	5.1234	6.9811	6.6095	6.7695	6.9275
A_51_P402617	1.6697	2.2808	1.7682	2.3866	2.5811	3.5324	3.311	3.097	3.5654
A_51_P184508	1.1711	1.2101	0.8159	0.3564	0.9724	-0.3571	-0.1536	-0.3465	0.0886
A_52_P140546	0.4218	0.1285	-0.229	0.1684	0.1845	-0.0298	0.5582	0.0409	0.1917
A_51_P128463	4.5191	4.6257	4.6171	4.6671	5.3718	3.7681	3.3985	3.7013	3.8773
A_51_P315785	0.4347	0.4944	0.3697	0.3307	-0.2813	-0.5064	-1.0415	-0.6842	-0.7232
A_52_P436238	0.3763	0.0529	-0.4269	0.2375	0.3427	0.3583	0.3431	0.2088	0.4971
A_51_P110301	-3.6657	-2.9253	-3.6058	-3.3527	-2.9288	-4.3743	-4.7843	-4.3009	-4.2132
A_52_P186937	1.3492	0.9435	1.1138	1.4318	1.5554	1.7584	1.9962	1.6458	1.9718
A_51_P176972	1.1426	0.6311	0.5975	0.3363	0.2003	1.8594	1.4293	1.7162	1.5438
A_52_P403110	0.7328	0.7626	0.8162	0.8185	1.0185	1.0255	1.1378	1.009	1.1766
A_51_P411452	1.7932	2.1279	1.7816	1.6287	1.4591	1.5739	1.5962	1.6604	1.4667
A_52_P480351	-0.3497	-0.3784	-0.193	-0.367	-0.1084	-0.4549	-0.1956	-0.4149	-0.3499
A_51_P487678	0.4917	1.1353	0.8275	0.881	0.6733	1.1108	0.7871	0.9247	1.0597
A_51_P119771	-0.9452	-0.3707	-0.9235	-1.0505	-0.1328	0.334	0.3152	0.6031	0.3775
A_51_P129360	3.9162	3.9793	3.4126	3.6785	4.4668	2.7877	2.2067	2.7582	2.9268
A_52_P46085	-0.7399	-0.9447	-0.8861	-0.8511	-0.816	-0.9626	-0.9075	-0.9839	-1.0429
A_52_P350512	0.0847	-0.0052	-0.043	-0.079	0.1164	0.0452	-0.0052	-0.0747	0.19
A_51_P464478	1.2246	1.3029	0.937	1.2416	0.7816	0.9696	1.1712	1.5583	1.1617
A_52_P120719	2.2963	1.6438	2.5155	1.611	1.1499	3.4466	3.1885	3.1936	3.1812
A_51_P106779	3.9998	3.87	3.4132	3.9127	3.8126	3.0839	2.0699	2.7257	2.8803
A_51_P309854	3.5503	3.8849	3.5635	2.9758	2.9087	4.5563	4.3977	4.3556	4.3698
A_51_P356335	1.0966	1.2266	1.5697	1.0855	0.5264	2.3752	1.8588	2.0278	2.4356
A_51_P129363	3.0891	2.9306	2.5666	2.7517	3.4191	1.9764	1.4133	2.0016	2.1989
A_51_P487487	1.0131	1.386	1.3324	1.3337	1.4956	1.4133	1.6547	1.6418	1.932
A_52_P566396	0.852	1.1422	1.4402	1.0603	2.5592	1.073	1.0436	1.898	1.7556
A_52_P400103	1.8386	1.3509	1.4611	1.0702	2.3614	2.4558	2.6682	2.375	2.3261
A_52_P55627	1.6692	0.551	1.3958	1.3483	1.2059	1.4326	1.2956	1.5266	1.433
A_51_P221031	1.4299	1.1031	1.7088	0.8054	0.675	2.2673	2.1872	1.9704	2.3587
A_51_P464703	0.8001	1.8211	0.848	1.1452	-1.0878	-0.8722	-0.9021	-0.8439	-1.0096
A_52_P570861	1.2649	1.4464	1.4408	1.371	1.0807	0.8546	0.5563	0.7203	0.9084
A_52_P489295	-0.1658	-0.0789	-0.0847	-0.3135	-0.3067	-0.3315	-0.2268	-0.1573	-0.4138
A_51_P134452	3.047	2.7332	3.3554	2.6924	2.105	4.0328	3.8991	3.6141	3.7576
A_51_P501844	0.8041	0.7155	0.661	0.8341	0.8264	0.8634	0.8649	0.9045	0.8593
A_52_P318673	0.8379	3.4312	1.1797	2.0895	1.0098	0.9167	0.477	1.1592	1.0683
A_52_P629895	2.4566	2.9907	2.6327	2.3513	3.1713	1.1353	1.3788	1.9498	2.1305
A_51_P445726	2.464	3.8529	2.8372	2.8906	1.7553	1.8098	1.5206	1.3985	1.4189
A_51_P431329	3.1677	2.5565	2.1995	3.5297	0.3035	1.15	0.5684	0.586	0.6729
A_52_P220879	-0.9038	-0.7869	-1.0083	-1.098	-0.833	-0.2971	-0.5119	-0.1097	-0.2143
A_51_P515883	-2.5204	-0.8676	-0.9179	-1.0069	-1.3453	-1.0672	-1.1512	-1.0281	-0.984
A_51_P296755	-1.1301	-0.4334	-0.9482	-0.8624	-0.1612	-1.9836	-2.2303	-1.4403	-1.2645
A_51_P445728	2.4788	3.7355	2.7197	2.8604	3.0409	1.9478	1.5147	2.2861	2.0947
A_51_P417891	0.7711	1.8017	0.529	0.5355	0.3768	0.8072	0.8995	0.6274	0.7101
A_52_P421543	1.9739	1.5636	1.5364	1.6818	1.8719	1.7811	1.9038	1.8519	1.8678
A_52_P836852	-0.393	-0.1727	0.0118	0.0196	0.6157	0.1152	0.3143	0.1625	0.3182
A_51_P166886	3.3613	0.5729	3.5717	3.0997	3.9808	0.4042	0.1938	0.6725	0.857
A_51_P436861	2.4106	2.5692	1.6761	1.8834	1.7553	0.8116	1.2966	1.3985	1.4189
A_51_P361650	3.1973	-0.0214	-0.3504	-0.1096	0.1345	-0.3242	-0.1936	-0.3186	-0.1193
A_51_P151126	-0.9891	0.6984	-0.3914	-0.183	0.2794	-1.422	-1.8141	-1.0526	-0.9752
A_51_P455157	1.2764	2.0705	0.9818	3.0018	0.5848	0.6388	0.4869	0.4916	0.4654
A_51_P458258	3.8589	4.6027	3.7964	3.915	5.1384	2.6393	2.5105	3.6712	3.5516
A_52_P700056	-1.5359	-0.0441	-0.1251	0.2973	-0.0821	-0.0128	-0.0523	-0.2459	-0.0161
A_52_P203316	1.0269	1.366	1.9297	1.5028	1.7301	2.957	2.8003	1.3538	1.2467
A_51_P317460	0.8379	3.4312	1.1797	2.0895	1.0098	0.9167	0.477	1.1592	1.0683
A_51_P431785	-0.8587	-0.8949	-0.8327	-0.8556	-0.7527	-1.0362	-1.1105	-0.9501	-0.8986
A_51_P241769	-1.6601	0.1888	-1.637	-1.0803	-1.3223	-2.03	-2.1643	-2.185	-2.038
