# Supplementary material for: Systematic identification of potential key microRNAs and circRNAs in the dorsal root ganglia of mice with sciatic nerve injury
Source: Front Mol Neurosci. 2023 Mar 14;16:1119164. doi: 10.3389/fnmol.2023.1119164 (PMC10043392; doi:10.3389/fnmol.2023.1119164)
Supplement: Supplementary file 9 [file Data_Sheet_3.ZIP › Relevant code and script files/Data of WB, PCR, Microscopy and PMWT.xlsx]

## Sheet: WB
IL6			JUN			CD44			TIMP1			CSF1
Control	SNT		Control	SNT		Control	SNT		Control	SNT		Control	SNT
0.222167	0.995607		0.681496	1.08853		0.154498	0.675163		0.204079	0.908296		0.103335	0.801299
0.208051	1.03765		0.659835	1.14088		0.123879	0.616892		0.254444	0.872089		0.211139	0.580582
0.182863	1.10726		0.647027	1.11852		0.103627	0.757075		0.107396	0.934116		0.197839	0.456247

## Sheet: PCR
IL6			JUN			CD44			TIMP1			CSF1			miRNA-181a-5p			miRNA-223-3p
Control	SNT		Control	SNT		Control	SNT		Control	SNT		Control	SNT		Control	SNT		Control	SNT
1.16219	4.14025		1.05289	5.51847		1.09046	4.38746		1.05997	8.79188		1.07581	3.73824		1.00346	0.510806		1.01653	0.14129
1.0107	2.8508		1.07999	3.58841		1.25113	5.0254		1.00818	9.26134		1.06562	2.25045		1.00753	0.492288		1.23173	0.393166
1.00045	2.04163		1.10758	4.27158		1.52526	5.58538		1.02622	13.2428		1.05468	2.17949		1.11653	0.613069		1.03602	0.045677

## Sheet: Autophagosomes
Control	SNT
0	6
2	5
1	3

## Sheet: Ultrastructural grading scores
Score	Control	SNT
Grade 0	21	3
Grade 1	9	5
Grade 2	0	8
Grade 3	0	10
Grade 4	0	4

## Sheet: PMWT
	Control			SNT
Day 0	1.467	1.133	1.267	1	1.4	1.133
Day 3	1.467	1.133	1.133	0.24	0.387	0.32
