# Supplementary material for: Systematic identification of potential key microRNAs and circRNAs in the dorsal root ganglia of mice with sciatic nerve injury
Source: Front Mol Neurosci. 2023 Mar 14;16:1119164. doi: 10.3389/fnmol.2023.1119164 (PMC10043392; doi:10.3389/fnmol.2023.1119164)
Supplement: Supplementary file 9 [file Data_Sheet_3.ZIP › Relevant code and script files/string.tsv.xlsx]

## Sheet: Sheet1
#node1	node2	node1_string_id	node2_string_id	neighborhood_on_chromosome	gene_fusion	phylogenetic_cooccurrence	homology	coexpression	experimentally_determined_interaction	database_annotated	automated_textmining	combined_score
Abca1	Plin2	10090.ENSMUSP00000030010	10090.ENSMUSP00000000466	0	0	0	0	0.066	0	0	0.603	0.613
Abca1	Mpo	10090.ENSMUSP00000030010	10090.ENSMUSP00000020779	0	0	0	0	0	0	0	0.474	0.474
Abca1	IL6	10090.ENSMUSP00000030010	10090.ENSMUSP00000026845	0	0	0	0	0.061	0	0	0.591	0.599
Abca1	Star	10090.ENSMUSP00000030010	10090.ENSMUSP00000033979	0	0	0	0	0	0	0	0.433	0.433
Abca1	Ch25h	10090.ENSMUSP00000030010	10090.ENSMUSP00000049683	0	0	0	0	0.065	0.062	0	0.414	0.441
Abra	Nrap	10090.ENSMUSP00000051973	10090.ENSMUSP00000073228	0	0	0	0	0.417	0	0	0	0.417
Acvr1c	Fst	10090.ENSMUSP00000028178	10090.ENSMUSP00000022287	0	0	0	0	0	0.203	0.411	0.5	0.745
Acvr1c	Ppp1r15a	10090.ENSMUSP00000028178	10090.ENSMUSP00000049488	0	0	0	0	0	0.047	0.411	0.055	0.423
Acvr1c	Smad1	10090.ENSMUSP00000028178	10090.ENSMUSP00000071035	0	0	0	0	0.062	0.376	0.334	0.511	0.783
Adam8	Csf2rb2	10090.ENSMUSP00000101684	10090.ENSMUSP00000094083	0	0	0	0	0.375	0	0	0.146	0.444
Adam8	Lgals3	10090.ENSMUSP00000101684	10090.ENSMUSP00000114350	0	0	0	0	0.382	0	0	0.166	0.462
Adamts1	Sox9	10090.ENSMUSP00000023610	10090.ENSMUSP00000000579	0	0	0	0	0.067	0.058	0	0.463	0.487
Adamts1	Timp1	10090.ENSMUSP00000023610	10090.ENSMUSP00000009530	0	0	0	0	0.099	0.049	0	0.729	0.747
Adamts1	Areg	10090.ENSMUSP00000023610	10090.ENSMUSP00000031325	0	0	0	0	0	0	0	0.412	0.412
Adamts1	Serpine1	10090.ENSMUSP00000023610	10090.ENSMUSP00000039586	0	0	0	0	0.137	0.041	0	0.355	0.419
Adamts1	Il6	10090.ENSMUSP00000023610	10090.ENSMUSP00000026845	0	0	0	0	0.061	0	0	0.464	0.475
Adamts1	Mmp16	10090.ENSMUSP00000023610	10090.ENSMUSP00000029881	0	0	0	0	0.061	0	0	0.601	0.609
Add2	Stom	10090.ENSMUSP00000032069	10090.ENSMUSP00000028241	0	0	0	0	0.057	0	0	0.444	0.453
Adh1	Hao1	10090.ENSMUSP00000004232	10090.ENSMUSP00000028704	0.072	0	0	0	0.196	0	0	0.295	0.428
Adh1	Esd	10090.ENSMUSP00000004232	10090.ENSMUSP00000022573	0.127	0.121	0.423	0	0.253	0.313	0	0.372	0.824
Agtr1a	Gabrb2	10090.ENSMUSP00000070958	10090.ENSMUSP00000007797	0	0	0	0	0	0	0	0.445	0.445
Agtr1a	Il6	10090.ENSMUSP00000070958	10090.ENSMUSP00000026845	0	0	0	0	0.061	0	0	0.463	0.475
Agtr1a	Serpine1	10090.ENSMUSP00000070958	10090.ENSMUSP00000039586	0	0	0	0	0.061	0.048	0.816	0.44	0.895
Agtr1a	Jun	10090.ENSMUSP00000070958	10090.ENSMUSP00000102711	0	0	0	0	0	0.046	0.149	0.371	0.444
Akr1b8	Esd	10090.ENSMUSP00000040244	10090.ENSMUSP00000022573	0.042	0	0	0	0.076	0.143	0	0.343	0.435
Amigo2	Tm4sf1	10090.ENSMUSP00000059913	10090.ENSMUSP00000130999	0	0	0	0	0.062	0	0	0.393	0.406
Amigo2	Slc35d3	10090.ENSMUSP00000059913	10090.ENSMUSP00000060589	0	0	0	0	0	0	0	0.493	0.493
Amz1	Nkain1	10090.ENSMUSP00000113911	10090.ENSMUSP00000101614	0	0	0	0	0	0	0	0.474	0.474
Amz1	Nim1k	10090.ENSMUSP00000113911	10090.ENSMUSP00000136377	0	0	0	0	0	0	0	0.463	0.463
Anxa1	Cd44	10090.ENSMUSP00000025561	10090.ENSMUSP00000005218	0	0	0	0	0.223	0	0	0.377	0.496
Anxa1	Timp1	10090.ENSMUSP00000025561	10090.ENSMUSP00000009530	0	0	0	0	0.276	0	0	0.251	0.435
Anxa1	Csf1	10090.ENSMUSP00000025561	10090.ENSMUSP00000014743	0	0	0	0	0.158	0.433	0	0.354	0.664
Anxa1	Nts	10090.ENSMUSP00000025561	10090.ENSMUSP00000020040	0	0	0	0	0	0	0.5	0.06	0.509
Anxa1	Sdc1	10090.ENSMUSP00000025561	10090.ENSMUSP00000020911	0	0	0	0	0.096	0	0	0.417	0.45
Anxa1	Dusp1	10090.ENSMUSP00000025561	10090.ENSMUSP00000025025	0	0	0	0	0.076	0	0	0.39	0.412
Anxa1	Grp	10090.ENSMUSP00000025561	10090.ENSMUSP00000133437	0	0	0	0	0	0	0.5	0	0.499
Anxa1	Edn2	10090.ENSMUSP00000025561	10090.ENSMUSP00000030384	0	0	0	0	0	0	0.5	0.06	0.509
Anxa1	Il6	10090.ENSMUSP00000025561	10090.ENSMUSP00000026845	0	0	0	0	0.095	0	0	0.493	0.521
Anxa1	Lgals3	10090.ENSMUSP00000025561	10090.ENSMUSP00000114350	0	0	0	0	0.424	0.046	0	0.33	0.6
Anxa1	Tgm2	10090.ENSMUSP00000025561	10090.ENSMUSP00000099411	0	0	0	0	0.125	0.366	0	0.628	0.776
Anxa10	Fam129b	10090.ENSMUSP00000034052	10090.ENSMUSP00000028135	0	0	0	0	0	0	0	0.461	0.461
Anxa10	Tmem88b	10090.ENSMUSP00000034052	10090.ENSMUSP00000095349	0	0	0	0	0	0	0	0.438	0.438
Anxa10	Gpr151	10090.ENSMUSP00000034052	10090.ENSMUSP00000058887	0	0	0	0	0	0.048	0	0.447	0.451
Apol8	Ptpro	10090.ENSMUSP00000064237	10090.ENSMUSP00000076364	0	0	0	0	0	0	0	0.487	0.487
Arc	Gria2	10090.ENSMUSP00000023268	10090.ENSMUSP00000074787	0	0	0	0	0.1	0	0	0.614	0.637
Areg	Cd44	10090.ENSMUSP00000031325	10090.ENSMUSP00000005218	0	0	0	0	0.088	0	0	0.39	0.42
Areg	Il6	10090.ENSMUSP00000031325	10090.ENSMUSP00000026845	0	0	0	0	0.099	0	0	0.551	0.578
Areg	Tnfaip6	10090.ENSMUSP00000031325	10090.ENSMUSP00000069231	0	0	0	0	0	0	0	0.477	0.477
Arhgap24	Trpc6	10090.ENSMUSP00000092138	10090.ENSMUSP00000057965	0	0	0	0	0	0	0	0.486	0.486
Arhgap24	Ptpro	10090.ENSMUSP00000092138	10090.ENSMUSP00000076364	0	0	0	0	0.051	0	0	0.464	0.469
Arhgap24	Mybpc2	10090.ENSMUSP00000092138	10090.ENSMUSP00000130127	0	0	0	0	0	0	0	0.517	0.517
Arhgef15	Rhoc	10090.ENSMUSP00000104311	10090.ENSMUSP00000002303	0	0	0	0	0	0.152	0.949	0.078	0.956
Arhgef15	Rhoq	10090.ENSMUSP00000104311	10090.ENSMUSP00000024956	0	0	0	0	0	0.152	0.288	0.137	0.433
Arhgef15	Kiaa1456	10090.ENSMUSP00000104311	10090.ENSMUSP00000119912	0	0	0	0	0.074	0.05	0	0.445	0.469
Arid5a	Sox9	10090.ENSMUSP00000110684	10090.ENSMUSP00000000579	0	0	0	0	0	0.044	0	0.522	0.524
Arpp21	Camk1	10090.ENSMUSP00000035085	10090.ENSMUSP00000032409	0	0	0	0	0.049	0	0	0.498	0.502
Atf3	Klf6	10090.ENSMUSP00000027941	10090.ENSMUSP00000000080	0	0	0	0	0.713	0.058	0.13	0.528	0.874
Atf3	Ifrd1	10090.ENSMUSP00000027941	10090.ENSMUSP00000001672	0	0	0	0	0.337	0	0	0.293	0.511
Atf3	Hspb1	10090.ENSMUSP00000027941	10090.ENSMUSP00000005077	0	0	0	0	0.064	0	0	0.421	0.435
Atf3	Ccl7	10090.ENSMUSP00000027941	10090.ENSMUSP00000021011	0	0	0	0	0.15	0	0.302	0.214	0.493
Atf3	Ets2	10090.ENSMUSP00000027941	10090.ENSMUSP00000023612	0	0	0	0	0.081	0.047	0.208	0.335	0.477
Atf3	Cdkn1a	10090.ENSMUSP00000027941	10090.ENSMUSP00000023829	0	0	0	0	0.126	0	0	0.532	0.574
Atf3	Tnfrsf12a	10090.ENSMUSP00000027941	10090.ENSMUSP00000024698	0	0	0	0	0.255	0	0	0.231	0.403
Atf3	Dusp1	10090.ENSMUSP00000027941	10090.ENSMUSP00000025025	0	0	0	0	0.207	0.091	0	0.564	0.658
Atf3	Pmaip1	10090.ENSMUSP00000027941	10090.ENSMUSP00000025399	0	0	0	0	0.086	0	0	0.488	0.512
Atf3	Gal	10090.ENSMUSP00000027941	10090.ENSMUSP00000025842	0	0	0	0	0	0	0	0.5	0.499
Atf3	Il6	10090.ENSMUSP00000027941	10090.ENSMUSP00000026845	0	0	0	0	0.129	0	0.355	0.581	0.744
Atf3	Npy	10090.ENSMUSP00000027941	10090.ENSMUSP00000031843	0	0	0	0	0	0	0	0.43	0.43
Atf3	Serpine1	10090.ENSMUSP00000027941	10090.ENSMUSP00000039586	0	0	0	0	0.22	0	0	0.301	0.432
Atf3	Slc2a1	10090.ENSMUSP00000027941	10090.ENSMUSP00000030398	0	0	0	0	0	0	0	0.432	0.432
Atf3	Gfap	10090.ENSMUSP00000027941	10090.ENSMUSP00000064691	0	0	0	0	0	0	0	0.438	0.438
Atf3	Batf3	10090.ENSMUSP00000027941	10090.ENSMUSP00000027943	0	0	0	0.786	0.061	0.403	0	0.389	0.46
Atf3	Csrnp1	10090.ENSMUSP00000027941	10090.ENSMUSP00000035101	0	0	0	0	0.301	0	0	0.284	0.478
Atf3	Fosl2	10090.ENSMUSP00000027941	10090.ENSMUSP00000031017	0	0	0	0.778	0.42	0.131	0	0.627	0.546
Atf3	Sox11	10090.ENSMUSP00000027941	10090.ENSMUSP00000078070	0	0	0	0	0	0.136	0	0.553	0.598
Atf3	Smad1	10090.ENSMUSP00000027941	10090.ENSMUSP00000071035	0	0	0	0	0	0.223	0.388	0.272	0.623
Atf3	Nfil3	10090.ENSMUSP00000027941	10090.ENSMUSP00000065363	0	0	0	0	0.178	0.141	0.244	0.383	0.627
Atf3	Gadd45a	10090.ENSMUSP00000027941	10090.ENSMUSP00000044034	0	0	0	0	0.175	0	0	0.57	0.63
Atf3	Sprr1a	10090.ENSMUSP00000027941	10090.ENSMUSP00000053751	0	0	0	0	0.042	0	0	0.64	0.64
Atf3	Chac1	10090.ENSMUSP00000027941	10090.ENSMUSP00000028780	0	0	0	0	0.18	0	0	0.588	0.648
Atf3	Crem	10090.ENSMUSP00000027941	10090.ENSMUSP00000121233	0	0	0	0	0.093	0.088	0.272	0.6	0.727
Atf3	Ppp1r15a	10090.ENSMUSP00000027941	10090.ENSMUSP00000049488	0	0	0	0	0.602	0	0	0.702	0.876
Atf3	Jun	10090.ENSMUSP00000027941	10090.ENSMUSP00000102711	0	0	0	0	0.832	0.873	0.676	0.993	0.999
Azin1	Rhoq	10090.ENSMUSP00000065544	10090.ENSMUSP00000024956	0	0	0	0	0.062	0	0	0.724	0.73
Azin1	Riok3	10090.ENSMUSP00000065544	10090.ENSMUSP00000025270	0	0	0	0	0.065	0	0	0.451	0.464
Azin1	Gria2	10090.ENSMUSP00000065544	10090.ENSMUSP00000074787	0	0	0	0	0	0	0	0.484	0.484
Azin1	Odc1	10090.ENSMUSP00000065544	10090.ENSMUSP00000128661	0	0	0.429	0.939	0.066	0	0.6	0.719	0.636
Bach1	Crem	10090.ENSMUSP00000026703	10090.ENSMUSP00000121233	0	0	0	0	0	0.089	0.362	0.105	0.434
Bach1	Smad1	10090.ENSMUSP00000026703	10090.ENSMUSP00000071035	0	0	0	0	0	0.456	0	0	0.456
Bach1	Gan	10090.ENSMUSP00000026703	10090.ENSMUSP00000124904	0	0	0	0	0.199	0.138	0.308	0.067	0.494
Bach1	Jun	10090.ENSMUSP00000026703	10090.ENSMUSP00000102711	0	0	0	0	0	0.131	0.362	0.189	0.511
Batf3	Csf1	10090.ENSMUSP00000027943	10090.ENSMUSP00000014743	0	0	0	0	0.061	0	0	0.39	0.402
Batf3	Serpinb1c	10090.ENSMUSP00000027943	10090.ENSMUSP00000021834	0	0	0	0	0	0	0	0.4	0.4
Batf3	Il6	10090.ENSMUSP00000027943	10090.ENSMUSP00000026845	0	0	0	0	0.061	0	0.355	0.325	0.555
Batf3	Serpinb1a	10090.ENSMUSP00000027943	10090.ENSMUSP00000075690	0	0	0	0	0	0	0	0.4	0.4
Batf3	Crem	10090.ENSMUSP00000027943	10090.ENSMUSP00000121233	0	0	0	0	0	0.088	0.272	0.224	0.44
Batf3	Fcgr1	10090.ENSMUSP00000027943	10090.ENSMUSP00000029748	0	0	0	0	0.19	0	0.176	0.464	0.611
Batf3	Cd207	10090.ENSMUSP00000027943	10090.ENSMUSP00000040746	0	0	0	0	0	0.046	0	0.664	0.665
Batf3	Nfil3	10090.ENSMUSP00000027943	10090.ENSMUSP00000065363	0	0	0	0	0	0.141	0.244	0.542	0.677
Batf3	Jun	10090.ENSMUSP00000027943	10090.ENSMUSP00000102711	0	0	0	0	0.066	0.632	0.665	0.957	0.994
Bcl11b	Gfap	10090.ENSMUSP00000068258	10090.ENSMUSP00000064691	0	0	0	0	0.062	0	0	0.558	0.568
Bcl11b	Nfil3	10090.ENSMUSP00000068258	10090.ENSMUSP00000065363	0	0	0	0	0	0.058	0.136	0.464	0.525
C3	Scin	10090.ENSMUSP00000024988	10090.ENSMUSP00000002640	0	0	0	0	0.063	0	0	0.668	0.676
C3	Mpo	10090.ENSMUSP00000024988	10090.ENSMUSP00000020779	0	0	0	0	0	0.134	0	0.397	0.455
C3	Il6	10090.ENSMUSP00000024988	10090.ENSMUSP00000026845	0	0	0	0	0.076	0	0	0.567	0.583
C3	C4b	10090.ENSMUSP00000024988	10090.ENSMUSP00000069418	0	0	0	0.744	0.258	0	0.8	0.714	0.873
C4b	Scin	10090.ENSMUSP00000069418	10090.ENSMUSP00000002640	0	0	0	0	0.063	0	0	0.455	0.468
C4b	Il6	10090.ENSMUSP00000069418	10090.ENSMUSP00000026845	0	0	0	0	0	0	0	0.435	0.435
C4b	Npy	10090.ENSMUSP00000069418	10090.ENSMUSP00000031843	0	0	0	0	0	0	0	0.544	0.544
C4b	Myom2	10090.ENSMUSP00000069418	10090.ENSMUSP00000033842	0	0	0	0	0	0	0	0.525	0.525
C4b	Colec10	10090.ENSMUSP00000069418	10090.ENSMUSP00000037867	0	0	0	0	0.109	0.089	0.9	0.194	0.925
Camk1	Stmn4	10090.ENSMUSP00000032409	10090.ENSMUSP00000074113	0	0	0	0	0	0.047	0.476	0.07	0.495
Camk1	Kcnn2	10090.ENSMUSP00000032409	10090.ENSMUSP00000067884	0	0	0	0	0	0	0	0.509	0.509
Camk1	Crem	10090.ENSMUSP00000032409	10090.ENSMUSP00000121233	0	0	0	0	0	0.139	0.438	0.329	0.647
Car3	Slc2a5	10090.ENSMUSP00000029076	10090.ENSMUSP00000030826	0	0	0	0	0	0.046	0	0.517	0.519
Casp4	Rhoc	10090.ENSMUSP00000027012	10090.ENSMUSP00000002303	0	0	0	0	0	0.136	0.479	0.043	0.531
Casp4	Il6	10090.ENSMUSP00000027012	10090.ENSMUSP00000026845	0	0	0	0	0.203	0	0	0.561	0.635
Casp4	Jun	10090.ENSMUSP00000027012	10090.ENSMUSP00000102711	0	0	0	0	0	0	0	0.408	0.408
Casp6	Pmaip1	10090.ENSMUSP00000029626	10090.ENSMUSP00000025399	0	0	0	0	0	0	0	0.576	0.576
Cckbr	Nts	10090.ENSMUSP00000033189	10090.ENSMUSP00000020040	0	0	0	0	0.082	0.138	0	0.327	0.421
Cckbr	Hdc	10090.ENSMUSP00000033189	10090.ENSMUSP00000028838	0	0	0	0	0	0.047	0	0.463	0.466
Ccl12	Ch25h	10090.ENSMUSP00000000194	10090.ENSMUSP00000049683	0	0	0	0	0.405	0	0	0.08	0.429
Ccl12	Csf1	10090.ENSMUSP00000000194	10090.ENSMUSP00000014743	0	0	0	0	0.078	0	0	0.511	0.53
Ccl12	Timp1	10090.ENSMUSP00000000194	10090.ENSMUSP00000009530	0	0	0	0	0.231	0	0	0.442	0.553
Ccl12	Fcgr1	10090.ENSMUSP00000000194	10090.ENSMUSP00000029748	0	0	0	0	0.412	0	0	0.278	0.557
Ccl12	Ms4a6d	10090.ENSMUSP00000000194	10090.ENSMUSP00000025582	0	0	0	0	0.541	0	0	0.096	0.567
Ccl12	Ccl19	10090.ENSMUSP00000000194	10090.ENSMUSP00000100022	0	0	0	0	0.186	0	0	0.614	0.672
Ccl12	Il6	10090.ENSMUSP00000000194	10090.ENSMUSP00000026845	0	0	0	0	0.189	0	0	0.63	0.687
Ccl12	Ccl8	10090.ENSMUSP00000000194	10090.ENSMUSP00000009329	0	0	0	0.931	0.404	0	0.8	0.713	0.881
Ccl12	Ccl7	10090.ENSMUSP00000000194	10090.ENSMUSP00000021011	0	0	0	0.924	0.409	0	0.8	0.81	0.884
Ccl12	Jun	10090.ENSMUSP00000000194	10090.ENSMUSP00000102711	0	0	0	0	0.062	0	0.896	0.17	0.912
Ccl19	Cd44	10090.ENSMUSP00000100022	10090.ENSMUSP00000005218	0	0	0	0	0.061	0	0	0.479	0.489
Ccl19	Ccl8	10090.ENSMUSP00000100022	10090.ENSMUSP00000009329	0	0	0	0	0	0	0	0.5	0.499
Ccl19	Ccl7	10090.ENSMUSP00000100022	10090.ENSMUSP00000021011	0	0	0	0	0.186	0	0	0.679	0.728
Ccl19	Serpinb1c	10090.ENSMUSP00000100022	10090.ENSMUSP00000021834	0	0	0	0	0.063	0	0	0.464	0.476
Ccl19	Il6	10090.ENSMUSP00000100022	10090.ENSMUSP00000026845	0	0	0	0	0.052	0	0	0.602	0.607
Ccl19	Cd207	10090.ENSMUSP00000100022	10090.ENSMUSP00000040746	0	0	0	0	0.051	0	0	0.399	0.405
Ccl19	Serpinb1a	10090.ENSMUSP00000100022	10090.ENSMUSP00000075690	0	0	0	0	0.063	0	0	0.464	0.476
Ccl19	Serpinb5	10090.ENSMUSP00000100022	10090.ENSMUSP00000083908	0	0	0	0	0	0	0	0.464	0.463
Ccl7	Cd44	10090.ENSMUSP00000021011	10090.ENSMUSP00000005218	0	0	0	0	0.15	0	0	0.332	0.408
Ccl7	Ccl8	10090.ENSMUSP00000021011	10090.ENSMUSP00000009329	0	0	0	0.919	0.23	0	0.8	0.738	0.848
Ccl7	Timp1	10090.ENSMUSP00000021011	10090.ENSMUSP00000009530	0	0	0	0	0.481	0	0	0.477	0.717
Ccl7	Csf1	10090.ENSMUSP00000021011	10090.ENSMUSP00000014743	0	0	0	0	0.222	0	0	0.645	0.712
Ccl7	Sdc1	10090.ENSMUSP00000021011	10090.ENSMUSP00000020911	0	0	0	0	0.066	0	0	0.694	0.703
Ccl7	Tnfaip6	10090.ENSMUSP00000021011	10090.ENSMUSP00000069231	0	0	0	0	0.122	0.146	0	0.278	0.411
Ccl7	Ch25h	10090.ENSMUSP00000021011	10090.ENSMUSP00000049683	0	0	0	0	0.406	0	0	0.131	0.461
Ccl7	Serpine1	10090.ENSMUSP00000021011	10090.ENSMUSP00000039586	0	0	0	0	0.226	0	0	0.341	0.468
Ccl7	Fcgr1	10090.ENSMUSP00000021011	10090.ENSMUSP00000029748	0	0	0	0	0.27	0	0	0.328	0.488
Ccl7	Jun	10090.ENSMUSP00000021011	10090.ENSMUSP00000102711	0	0	0	0	0.077	0	0.503	0.322	0.662
Ccl7	Il6	10090.ENSMUSP00000021011	10090.ENSMUSP00000026845	0	0	0	0	0.436	0	0	0.766	0.862
Ccl8	Fcgr1	10090.ENSMUSP00000009329	10090.ENSMUSP00000029748	0	0	0	0	0.267	0	0	0.223	0.406
Ccl8	Ms4a6d	10090.ENSMUSP00000009329	10090.ENSMUSP00000025582	0	0	0	0	0.404	0	0	0.108	0.445
Ccl8	Il6	10090.ENSMUSP00000009329	10090.ENSMUSP00000026845	0	0	0	0	0	0	0	0.495	0.495
Cd207	Mpo	10090.ENSMUSP00000040746	10090.ENSMUSP00000020779	0	0	0	0	0	0.047	0	0.499	0.502
Cd207	Serpinb1c	10090.ENSMUSP00000040746	10090.ENSMUSP00000021834	0	0	0	0	0	0	0	0.552	0.552
Cd207	Il6	10090.ENSMUSP00000040746	10090.ENSMUSP00000026845	0	0	0	0	0	0	0	0.439	0.439
Cd207	Fcgr1	10090.ENSMUSP00000040746	10090.ENSMUSP00000029748	0	0	0	0	0.068	0	0.911	0.466	0.952
Cd207	Serpinb5	10090.ENSMUSP00000040746	10090.ENSMUSP00000083908	0	0	0	0	0	0	0	0.552	0.552
Cd207	Serpinb1a	10090.ENSMUSP00000040746	10090.ENSMUSP00000075690	0	0	0	0	0	0	0	0.552	0.552
Cd44	Sox9	10090.ENSMUSP00000005218	10090.ENSMUSP00000000579	0	0	0	0	0	0	0	0.642	0.642
Cd44	Plaur	10090.ENSMUSP00000005218	10090.ENSMUSP00000002284	0	0	0	0	0.185	0	0	0.488	0.565
Cd44	Rhoc	10090.ENSMUSP00000005218	10090.ENSMUSP00000002303	0	0	0	0	0.094	0	0.512	0.368	0.696
Cd44	Pmaip1	10090.ENSMUSP00000005218	10090.ENSMUSP00000025399	0	0	0	0	0	0	0	0.414	0.414
Cd44	Tnfaip6	10090.ENSMUSP00000005218	10090.ENSMUSP00000069231	0	0	0	0.611	0.063	0	0	0.985	0.421
Cd44	Tgm2	10090.ENSMUSP00000005218	10090.ENSMUSP00000099411	0	0	0	0	0.088	0	0	0.4	0.43
Cd44	Il4ra	10090.ENSMUSP00000005218	10090.ENSMUSP00000033004	0	0	0	0	0.114	0	0	0.399	0.444
Cd44	Cdkn1a	10090.ENSMUSP00000005218	10090.ENSMUSP00000023829	0	0	0	0	0.092	0	0	0.419	0.45
Cd44	Serpine1	10090.ENSMUSP00000005218	10090.ENSMUSP00000039586	0	0	0	0	0.123	0	0	0.399	0.45
Cd44	Igfbp3	10090.ENSMUSP00000005218	10090.ENSMUSP00000020702	0	0	0	0	0.062	0.227	0	0.314	0.459
Cd44	Fgf3	10090.ENSMUSP00000005218	10090.ENSMUSP00000101518	0	0	0	0	0	0.091	0	0.441	0.47
Cd44	Fcgr1	10090.ENSMUSP00000005218	10090.ENSMUSP00000029748	0	0	0	0	0.106	0	0	0.474	0.51
Cd44	Csf1	10090.ENSMUSP00000005218	10090.ENSMUSP00000014743	0	0	0	0	0.133	0	0	0.468	0.519
Cd44	Gfap	10090.ENSMUSP00000005218	10090.ENSMUSP00000064691	0	0	0	0	0	0	0	0.522	0.522
Cd44	Jun	10090.ENSMUSP00000005218	10090.ENSMUSP00000102711	0	0	0	0	0.061	0	0	0.578	0.587
Cd44	Chl1	10090.ENSMUSP00000005218	10090.ENSMUSP00000063933	0	0	0	0	0	0	0	0.622	0.622
Cd44	Serpinb5	10090.ENSMUSP00000005218	10090.ENSMUSP00000083908	0	0	0	0	0	0	0	0.68	0.68
Cd44	Serpinb1a	10090.ENSMUSP00000005218	10090.ENSMUSP00000075690	0	0	0	0	0	0	0	0.692	0.692
Cd44	Serpinb1c	10090.ENSMUSP00000005218	10090.ENSMUSP00000021834	0	0	0	0	0	0	0	0.692	0.692
Cd44	Il6	10090.ENSMUSP00000005218	10090.ENSMUSP00000026845	0	0	0	0	0.088	0	0	0.725	0.738
Cd44	Lgals3	10090.ENSMUSP00000005218	10090.ENSMUSP00000114350	0	0	0	0	0.232	0	0	0.681	0.745
Cd44	Sdc1	10090.ENSMUSP00000005218	10090.ENSMUSP00000020911	0	0	0	0	0.089	0	0	0.749	0.762
Cd44	Timp1	10090.ENSMUSP00000005218	10090.ENSMUSP00000009530	0	0	0	0	0.164	0	0	0.905	0.917
Cd52	Ms4a6d	10090.ENSMUSP00000000696	10090.ENSMUSP00000025582	0	0	0	0	0.398	0	0	0.054	0.406
Cd52	Pirb	10090.ENSMUSP00000000696	10090.ENSMUSP00000077546	0	0	0	0	0.408	0	0	0	0.408
Cdkn1a	Rhoc	10090.ENSMUSP00000023829	10090.ENSMUSP00000002303	0	0	0	0	0.112	0.058	0.502	0.215	0.629
Cdkn1a	Igfbp3	10090.ENSMUSP00000023829	10090.ENSMUSP00000020702	0	0	0	0	0.061	0	0	0.464	0.475
Cdkn1a	Gadd45g	10090.ENSMUSP00000023829	10090.ENSMUSP00000021903	0	0	0	0	0.125	0.504	0	0.408	0.721
Cdkn1a	Sesn2	10090.ENSMUSP00000023829	10090.ENSMUSP00000030724	0	0	0	0	0.09	0	0	0.4	0.431
Cdkn1a	Eif4ebp1	10090.ENSMUSP00000023829	10090.ENSMUSP00000033880	0	0	0	0	0.068	0	0	0.416	0.433
Cdkn1a	Serpine1	10090.ENSMUSP00000023829	10090.ENSMUSP00000039586	0	0	0	0	0.101	0	0	0.465	0.498
Cdkn1a	Crem	10090.ENSMUSP00000023829	10090.ENSMUSP00000121233	0	0	0	0	0	0	0.491	0.08	0.511
Cdkn1a	Il6	10090.ENSMUSP00000023829	10090.ENSMUSP00000026845	0	0	0	0	0.072	0	0	0.53	0.545
Cdkn1a	Smad1	10090.ENSMUSP00000023829	10090.ENSMUSP00000071035	0	0	0	0	0	0.137	0.46	0.255	0.622
Cdkn1a	Pmaip1	10090.ENSMUSP00000023829	10090.ENSMUSP00000025399	0	0	0	0	0.069	0	0	0.69	0.699
Cdkn1a	Ptp4a1	10090.ENSMUSP00000023829	10090.ENSMUSP00000027232	0	0	0	0	0	0	0.676	0.134	0.707
Cdkn1a	Jun	10090.ENSMUSP00000023829	10090.ENSMUSP00000102711	0	0	0	0	0.061	0.13	0.629	0.621	0.869
Cdkn1a	Gadd45a	10090.ENSMUSP00000023829	10090.ENSMUSP00000044034	0	0	0	0	0.063	0.756	0	0.957	0.989
Ch25h	Slc16a12	10090.ENSMUSP00000049683	10090.ENSMUSP00000009522	0	0	0	0	0.049	0	0	0.702	0.704
Ch25h	Il6	10090.ENSMUSP00000049683	10090.ENSMUSP00000026845	0	0	0	0	0.245	0	0	0.25	0.409
Ch25h	Cyp4b1	10090.ENSMUSP00000049683	10090.ENSMUSP00000099768	0	0	0	0	0.065	0.287	0	0.213	0.429
Chac1	Ppp1r15a	10090.ENSMUSP00000028780	10090.ENSMUSP00000049488	0	0	0	0	0.063	0	0	0.458	0.471
Chac1	Sesn2	10090.ENSMUSP00000028780	10090.ENSMUSP00000030724	0	0	0	0	0.113	0	0	0.465	0.506
Chia1	Serpinb1c	10090.ENSMUSP00000078134	10090.ENSMUSP00000021834	0	0	0	0	0	0	0	0.434	0.434
Chia1	Serpinb1a	10090.ENSMUSP00000078134	10090.ENSMUSP00000075690	0	0	0	0	0	0	0	0.431	0.431
Chia1	Serpinb5	10090.ENSMUSP00000078134	10090.ENSMUSP00000083908	0	0	0	0	0	0	0	0.431	0.431
Chl1	Gfra1	10090.ENSMUSP00000063933	10090.ENSMUSP00000026076	0	0	0	0	0.061	0	0	0.622	0.629
Chl1	Cntn6	10090.ENSMUSP00000063933	10090.ENSMUSP00000086623	0	0	0	0.688	0.175	0.439	0.8	0.699	0.921
Cish	Il6	10090.ENSMUSP00000082183	10090.ENSMUSP00000026845	0	0	0	0	0	0	0.348	0.693	0.791
Cish	Il4ra	10090.ENSMUSP00000082183	10090.ENSMUSP00000033004	0	0	0	0	0.062	0.059	0.348	0.472	0.655
Cish	Lrrc2	10090.ENSMUSP00000082183	10090.ENSMUSP00000035076	0	0	0	0	0	0.05	0	0.526	0.531
Cish	Jun	10090.ENSMUSP00000082183	10090.ENSMUSP00000102711	0	0	0	0	0	0	0	0.433	0.433
Cish	Csf2rb2	10090.ENSMUSP00000082183	10090.ENSMUSP00000094083	0	0	0	0	0.062	0.439	0.207	0.06	0.555
Cited2	Nrip1	10090.ENSMUSP00000038405	10090.ENSMUSP00000051726	0	0	0	0	0	0	0.629	0.049	0.632
Clca1	Serpinb1c	10090.ENSMUSP00000054526	10090.ENSMUSP00000021834	0	0	0	0	0	0	0	0.468	0.468
Clca1	Tmco5b	10090.ENSMUSP00000054526	10090.ENSMUSP00000042247	0	0	0	0	0.425	0	0	0	0.424
Clca1	Serpinb1a	10090.ENSMUSP00000054526	10090.ENSMUSP00000075690	0	0	0	0	0	0	0	0.468	0.468
Clca1	Serpinb5	10090.ENSMUSP00000054526	10090.ENSMUSP00000083908	0	0	0	0	0.098	0	0	0.466	0.497
Clic1	Tmc5	10090.ENSMUSP00000007257	10090.ENSMUSP00000049784	0	0	0	0	0	0	0	0.445	0.445
Clic1	Gabrb2	10090.ENSMUSP00000007257	10090.ENSMUSP00000007797	0	0	0	0	0	0	0.54	0	0.54
Cmpk2	Uck2	10090.ENSMUSP00000020969	10090.ENSMUSP00000027839	0.077	0	0	0	0	0	0.9	0.128	0.912
Crem	Gfra1	10090.ENSMUSP00000121233	10090.ENSMUSP00000026076	0	0	0	0	0	0	0.5	0.371	0.672
Crem	Fosl2	10090.ENSMUSP00000121233	10090.ENSMUSP00000031017	0	0	0	0	0.088	0.088	0.272	0.419	0.601
Crem	Nfil3	10090.ENSMUSP00000121233	10090.ENSMUSP00000065363	0	0	0	0	0.113	0.203	0	0.338	0.491
Crem	Jun	10090.ENSMUSP00000121233	10090.ENSMUSP00000102711	0	0	0	0	0	0.08	0.676	0.508	0.84
Csf1	Timp1	10090.ENSMUSP00000014743	10090.ENSMUSP00000009530	0	0	0	0	0.203	0	0	0.468	0.557
Csf1	Serpine1	10090.ENSMUSP00000014743	10090.ENSMUSP00000039586	0	0	0	0	0.161	0	0	0.319	0.404
Csf1	Lgals3	10090.ENSMUSP00000014743	10090.ENSMUSP00000114350	0	0	0	0	0.088	0	0	0.4	0.429
Csf1	Il4ra	10090.ENSMUSP00000014743	10090.ENSMUSP00000033004	0	0	0	0	0.094	0	0	0.4	0.433
Csf1	Pthlh	10090.ENSMUSP00000014743	10090.ENSMUSP00000051433	0	0	0	0	0	0	0	0.467	0.467
Csf1	Jun	10090.ENSMUSP00000014743	10090.ENSMUSP00000102711	0	0	0	0	0.061	0	0	0.521	0.53
Csf1	Rras2	10090.ENSMUSP00000014743	10090.ENSMUSP00000069752	0	0	0	0	0.067	0	0.487	0.103	0.533
Csf1	Fcgr1	10090.ENSMUSP00000014743	10090.ENSMUSP00000029748	0	0	0	0	0	0	0	0.556	0.556
Csf1	Il6	10090.ENSMUSP00000014743	10090.ENSMUSP00000026845	0	0	0	0	0.143	0	0	0.841	0.859
Csf2rb	Il6	10090.ENSMUSP00000094082	10090.ENSMUSP00000026845	0	0	0	0	0.087	0	0.6	0.4	0.761
Csf2rb	Rras2	10090.ENSMUSP00000094082	10090.ENSMUSP00000069752	0	0	0	0	0.058	0.042	0.381	0.098	0.429
Csf2rb	Pirb	10090.ENSMUSP00000094082	10090.ENSMUSP00000077546	0	0	0	0	0.398	0	0	0.108	0.44
Csf2rb	Txk	10090.ENSMUSP00000094082	10090.ENSMUSP00000129397	0	0	0	0	0.079	0.132	0.269	0.129	0.422
Csf2rb	Jun	10090.ENSMUSP00000094082	10090.ENSMUSP00000102711	0	0	0	0	0	0	0	0.448	0.448
Csf2rb	Csf2rb2	10090.ENSMUSP00000094082	10090.ENSMUSP00000094083	0	0	0	0.985	0.716	0	0.8	0.711	0.941
Csf2rb2	Ms4a6d	10090.ENSMUSP00000094083	10090.ENSMUSP00000025582	0	0	0	0	0.413	0	0	0.172	0.494
Csf2rb2	Il6	10090.ENSMUSP00000094083	10090.ENSMUSP00000026845	0	0	0	0	0.098	0	0.6	0.188	0.681
Csf2rb2	Fcgr1	10090.ENSMUSP00000094083	10090.ENSMUSP00000029748	0	0	0	0	0.314	0	0	0.226	0.447
Csf2rb2	Rras2	10090.ENSMUSP00000094083	10090.ENSMUSP00000069752	0	0	0	0	0.058	0.042	0.381	0.095	0.426
Csf2rb2	Pirb	10090.ENSMUSP00000094083	10090.ENSMUSP00000077546	0	0	0	0	0.419	0	0	0.08	0.442
Csf2rb2	Txk	10090.ENSMUSP00000094083	10090.ENSMUSP00000129397	0	0	0	0	0.157	0.132	0.269	0	0.418
Csrnp1	Dusp1	10090.ENSMUSP00000035101	10090.ENSMUSP00000025025	0	0	0	0	0.346	0.077	0	0.145	0.439
Csrnp1	Ppp1r15a	10090.ENSMUSP00000035101	10090.ENSMUSP00000049488	0	0	0	0	0.311	0	0	0.206	0.429
Cttnbp2	Tes	10090.ENSMUSP00000088089	10090.ENSMUSP00000111127	0	0	0	0	0	0.095	0.113	0.334	0.418
Cttnbp2	Lnx1	10090.ENSMUSP00000088089	10090.ENSMUSP00000113035	0	0	0	0	0.066	0.495	0.123	0.055	0.557
Cxxc4	Tet3	10090.ENSMUSP00000138000	10090.ENSMUSP00000087049	0	0	0	0	0	0	0	0.799	0.799
Cyp26b1	Sox9	10090.ENSMUSP00000076886	10090.ENSMUSP00000000579	0	0	0	0	0.062	0.047	0	0.464	0.479
Cyp26b1	Igfbp1	10090.ENSMUSP00000076886	10090.ENSMUSP00000020704	0	0	0	0	0.381	0	0	0.1	0.419
Dapk2	Dgkg	10090.ENSMUSP00000034944	10090.ENSMUSP00000087371	0	0	0	0	0.062	0	0	0.469	0.481
Dapk2	Unc5b	10090.ENSMUSP00000034944	10090.ENSMUSP00000077080	0	0	0	0	0	0.047	0.669	0.264	0.747
Dgkg	Plcd1	10090.ENSMUSP00000087371	10090.ENSMUSP00000010804	0	0	0	0	0.062	0	0.65	0.139	0.692
Dgkg	Pnpla3	10090.ENSMUSP00000087371	10090.ENSMUSP00000043826	0	0	0	0	0	0	0.65	0.049	0.653
Dgki	Plcd1	10090.ENSMUSP00000099071	10090.ENSMUSP00000010804	0	0	0	0	0.065	0.153	0.65	0.147	0.731
Dgki	Pnpla3	10090.ENSMUSP00000099071	10090.ENSMUSP00000043826	0	0	0	0	0.049	0	0.65	0.057	0.658
Dgki	Rasgrp1	10090.ENSMUSP00000099071	10090.ENSMUSP00000099593	0	0	0	0	0.081	0.09	0	0.39	0.445
Dusp1	Klf6	10090.ENSMUSP00000025025	10090.ENSMUSP00000000080	0	0	0	0	0.274	0.057	0	0.329	0.5
Dusp1	Gadd45g	10090.ENSMUSP00000025025	10090.ENSMUSP00000021903	0	0	0	0	0.212	0	0	0.321	0.442
Dusp1	Gadd45a	10090.ENSMUSP00000025025	10090.ENSMUSP00000044034	0	0	0	0	0.062	0	0	0.4	0.413
Dusp1	Fosl2	10090.ENSMUSP00000025025	10090.ENSMUSP00000031017	0	0	0	0	0.063	0.091	0	0.381	0.427
Dusp1	Tm4sf1	10090.ENSMUSP00000025025	10090.ENSMUSP00000130999	0	0	0	0	0	0.041	0	0.518	0.518
Dusp1	Ppp1r15a	10090.ENSMUSP00000025025	10090.ENSMUSP00000049488	0	0	0	0	0.313	0	0	0.33	0.52
Dusp1	Il6	10090.ENSMUSP00000025025	10090.ENSMUSP00000026845	0	0	0	0	0.063	0	0	0.592	0.601
Dusp1	Jun	10090.ENSMUSP00000025025	10090.ENSMUSP00000102711	0	0	0	0	0.463	0.14	0	0.703	0.851
Edn2	Nts	10090.ENSMUSP00000030384	10090.ENSMUSP00000020040	0	0	0	0	0	0	0.5	0.086	0.523
Edn2	Grp	10090.ENSMUSP00000030384	10090.ENSMUSP00000133437	0	0	0	0	0	0	0.5	0.066	0.513
Eif4ebp1	Il6	10090.ENSMUSP00000033880	10090.ENSMUSP00000026845	0	0	0	0	0	0	0	0.464	0.463
Eif4ebp1	Rhd	10090.ENSMUSP00000033880	10090.ENSMUSP00000030627	0	0	0	0	0	0	0	0.4	0.4
Eif4ebp1	Sesn2	10090.ENSMUSP00000033880	10090.ENSMUSP00000030724	0	0	0	0	0.061	0	0	0.486	0.497
Eif4ebp1	Ppp1r15a	10090.ENSMUSP00000033880	10090.ENSMUSP00000049488	0	0	0	0	0.062	0	0	0.419	0.432
Eif4ebp1	Jun	10090.ENSMUSP00000033880	10090.ENSMUSP00000102711	0	0	0	0	0	0	0	0.465	0.465
Ell2	Fseg	10090.ENSMUSP00000001583	10090.ENSMUSP00000070203	0	0	0	0	0	0	0	0.455	0.455
Emp3	Timp1	10090.ENSMUSP00000132519	10090.ENSMUSP00000009530	0	0	0	0	0.379	0	0	0.094	0.414
Emp3	Stom	10090.ENSMUSP00000132519	10090.ENSMUSP00000028241	0	0	0	0	0.108	0	0	0.646	0.671
Epb4.1l4a	Tmem108	10090.ENSMUSP00000025234	10090.ENSMUSP00000140027	0	0	0	0	0	0	0	0.424	0.424
Esd	Ugdh	10090.ENSMUSP00000022573	10090.ENSMUSP00000031103	0.136	0	0	0	0.093	0	0	0.349	0.446
Esrrg	Nrip1	10090.ENSMUSP00000027906	10090.ENSMUSP00000051726	0	0	0	0	0	0.725	0.27	0.498	0.89
Ets2	Nfil3	10090.ENSMUSP00000023612	10090.ENSMUSP00000065363	0	0	0	0	0.077	0.066	0.239	0.201	0.406
Ets2	Fosl2	10090.ENSMUSP00000023612	10090.ENSMUSP00000031017	0	0	0	0	0.098	0.047	0.208	0.27	0.437
Ets2	Il4ra	10090.ENSMUSP00000023612	10090.ENSMUSP00000033004	0	0	0	0	0.062	0	0.544	0.069	0.567
Ets2	Rras2	10090.ENSMUSP00000023612	10090.ENSMUSP00000069752	0	0	0	0	0	0.263	0.458	0.091	0.605
Ets2	Jun	10090.ENSMUSP00000023612	10090.ENSMUSP00000102711	0	0	0	0	0.061	0.456	0.629	0.522	0.897
Fam81a	Tmem88b	10090.ENSMUSP00000034749	10090.ENSMUSP00000095349	0	0	0	0	0.062	0	0	0.612	0.621
Fcgr1	Mpo	10090.ENSMUSP00000029748	10090.ENSMUSP00000020779	0	0	0	0	0.063	0	0	0.435	0.447
Fcgr1	Serpinb1c	10090.ENSMUSP00000029748	10090.ENSMUSP00000021834	0	0	0	0	0	0.049	0	0.433	0.437
Fcgr1	Ms4a6d	10090.ENSMUSP00000029748	10090.ENSMUSP00000025582	0	0	0	0	0.692	0	0	0.087	0.707
Fcgr1	Il6	10090.ENSMUSP00000029748	10090.ENSMUSP00000026845	0	0	0	0	0.095	0	0	0.612	0.633
Fcgr1	Trpc3	10090.ENSMUSP00000029748	10090.ENSMUSP00000029271	0	0	0	0	0	0	0	0.689	0.689
Fcgr1	Lgals3	10090.ENSMUSP00000029748	10090.ENSMUSP00000114350	0	0	0	0	0.137	0.043	0	0.367	0.432
Fcgr1	Serpinb5	10090.ENSMUSP00000029748	10090.ENSMUSP00000083908	0	0	0	0	0	0.049	0	0.431	0.435
Fcgr1	Serpinb1a	10090.ENSMUSP00000029748	10090.ENSMUSP00000075690	0	0	0	0	0	0.049	0	0.435	0.439
Fcgr1	Pirb	10090.ENSMUSP00000029748	10090.ENSMUSP00000077546	0	0	0	0	0.406	0.084	0.8	0.154	0.895
Fgf3	Sox9	10090.ENSMUSP00000101518	10090.ENSMUSP00000000579	0	0	0	0	0.061	0	0	0.434	0.445
Fgf3	Sdc1	10090.ENSMUSP00000101518	10090.ENSMUSP00000020911	0	0	0	0	0	0.135	0.301	0.192	0.468
Fgf3	Fst	10090.ENSMUSP00000101518	10090.ENSMUSP00000022287	0	0	0	0	0	0.056	0	0.424	0.433
Fgf3	Tnfrsf12a	10090.ENSMUSP00000101518	10090.ENSMUSP00000024698	0	0	0	0	0	0	0	0.509	0.509
Fgf3	Pou4f3	10090.ENSMUSP00000101518	10090.ENSMUSP00000025374	0	0	0	0	0	0	0	0.436	0.436
Fgf3	Il6	10090.ENSMUSP00000101518	10090.ENSMUSP00000026845	0	0	0	0	0	0	0	0.482	0.482
Fgf3	Fgf5	10090.ENSMUSP00000101518	10090.ENSMUSP00000031280	0	0	0	0.795	0	0	0.5	0.542	0.553
Fgf3	Hmx3	10090.ENSMUSP00000101518	10090.ENSMUSP00000039018	0	0	0	0	0	0	0	0.528	0.528
Fgf3	Flrt3	10090.ENSMUSP00000101518	10090.ENSMUSP00000053399	0	0	0	0	0	0.041	0.6	0.147	0.644
Fgf5	Sox9	10090.ENSMUSP00000031280	10090.ENSMUSP00000000579	0	0	0	0	0	0	0	0.46	0.46
Fgf5	Tnfrsf12a	10090.ENSMUSP00000031280	10090.ENSMUSP00000024698	0	0	0	0	0	0	0	0.451	0.451
Fgf5	Il6	10090.ENSMUSP00000031280	10090.ENSMUSP00000026845	0	0	0	0	0	0	0	0.411	0.411
Fgf5	Sox7	10090.ENSMUSP00000031280	10090.ENSMUSP00000078597	0	0	0	0	0	0	0	0.405	0.405
Fgf5	Flrt3	10090.ENSMUSP00000031280	10090.ENSMUSP00000053399	0	0	0	0	0	0.041	0.6	0.106	0.627
Flnc	Hspb1	10090.ENSMUSP00000064163	10090.ENSMUSP00000005077	0	0	0	0	0.15	0.163	0	0.297	0.456
Flnc	Tmem43	10090.ENSMUSP00000064163	10090.ENSMUSP00000032183	0	0	0	0	0.059	0	0	0.449	0.46
Flnc	Myo18b	10090.ENSMUSP00000064163	10090.ENSMUSP00000083810	0	0	0	0	0.121	0.141	0	0.297	0.423
Flnc	Nrap	10090.ENSMUSP00000064163	10090.ENSMUSP00000073228	0	0	0	0	0.14	0.448	0	0.567	0.777
Flnc	Itga7	10090.ENSMUSP00000064163	10090.ENSMUSP00000096712	0	0	0	0	0.126	0.15	0.639	0.272	0.778
Flrt3	Rnd1	10090.ENSMUSP00000053399	10090.ENSMUSP00000003451	0	0	0	0	0	0.133	0.095	0.856	0.877
Flrt3	Unc5b	10090.ENSMUSP00000053399	10090.ENSMUSP00000077080	0	0	0	0	0.061	0.631	0	0.616	0.855
Fosl2	Klf6	10090.ENSMUSP00000031017	10090.ENSMUSP00000000080	0	0	0	0	0.108	0.058	0.13	0.319	0.436
Fosl2	Il6	10090.ENSMUSP00000031017	10090.ENSMUSP00000026845	0	0	0	0	0.062	0	0.355	0.32	0.552
Fosl2	Lnx1	10090.ENSMUSP00000031017	10090.ENSMUSP00000113035	0	0	0	0	0	0.263	0	0.228	0.406
Fosl2	Nfil3	10090.ENSMUSP00000031017	10090.ENSMUSP00000065363	0	0	0	0	0.108	0.141	0.244	0.203	0.477
Fosl2	Jun	10090.ENSMUSP00000031017	10090.ENSMUSP00000102711	0	0	0	0	0.103	0.761	0.932	0.988	0.999
Fst	Sox9	10090.ENSMUSP00000022287	10090.ENSMUSP00000000579	0	0	0	0	0	0	0	0.542	0.542
Fst	Timp1	10090.ENSMUSP00000022287	10090.ENSMUSP00000009530	0	0	0	0	0.106	0	0.338	0.234	0.507
Fst	Smad1	10090.ENSMUSP00000022287	10090.ENSMUSP00000071035	0	0	0	0	0	0.047	0	0.542	0.545
Gabrb2	Olfm3	10090.ENSMUSP00000007797	10090.ENSMUSP00000060985	0	0	0	0	0.215	0	0	0.277	0.408
Gabrb2	Gria2	10090.ENSMUSP00000007797	10090.ENSMUSP00000074787	0	0	0	0	0.216	0	0	0.28	0.411
Gadd45a	Igfbp3	10090.ENSMUSP00000044034	10090.ENSMUSP00000020702	0	0	0	0	0	0	0	0.464	0.463
Gadd45a	Gadd45g	10090.ENSMUSP00000044034	10090.ENSMUSP00000021903	0	0	0	0.948	0.063	0.13	0.932	0.763	0.942
Gadd45a	Pmaip1	10090.ENSMUSP00000044034	10090.ENSMUSP00000025399	0	0	0	0	0.061	0	0	0.665	0.671
Gadd45a	Sesn2	10090.ENSMUSP00000044034	10090.ENSMUSP00000030724	0	0	0	0	0.062	0	0	0.499	0.51
Gadd45a	Tet3	10090.ENSMUSP00000044034	10090.ENSMUSP00000087049	0	0	0	0	0	0	0	0.461	0.461
Gadd45a	Jun	10090.ENSMUSP00000044034	10090.ENSMUSP00000102711	0	0	0	0	0.127	0	0	0.564	0.603
Gadd45a	Ppp1r15a	10090.ENSMUSP00000044034	10090.ENSMUSP00000049488	0	0	0	0	0.144	0	0	0.559	0.607
Gal	Nts	10090.ENSMUSP00000025842	10090.ENSMUSP00000020040	0	0	0	0	0.091	0	0	0.774	0.786
Gal	Sprr1a	10090.ENSMUSP00000025842	10090.ENSMUSP00000053751	0	0	0	0	0	0	0	0.531	0.531
Gal	Gpr151	10090.ENSMUSP00000025842	10090.ENSMUSP00000058887	0	0	0	0	0	0.087	0	0.554	0.576
Gal	Grp	10090.ENSMUSP00000025842	10090.ENSMUSP00000133437	0	0	0	0	0	0	0	0.615	0.615
Gal	Npy	10090.ENSMUSP00000025842	10090.ENSMUSP00000031843	0	0	0	0	0	0	0	0.92	0.92
Gfap	Sox9	10090.ENSMUSP00000064691	10090.ENSMUSP00000000579	0	0	0	0	0.063	0	0	0.486	0.498
Gfap	Hspb1	10090.ENSMUSP00000064691	10090.ENSMUSP00000005077	0	0	0	0	0.081	0.047	0	0.423	0.451
Gfap	Il6	10090.ENSMUSP00000064691	10090.ENSMUSP00000026845	0	0	0	0	0	0	0	0.694	0.694
Gfap	Npy	10090.ENSMUSP00000064691	10090.ENSMUSP00000031843	0	0	0	0	0.087	0	0	0.498	0.522
Gfap	Jun	10090.ENSMUSP00000064691	10090.ENSMUSP00000102711	0	0	0	0	0	0	0	0.44	0.44
Gfap	Lgals3	10090.ENSMUSP00000064691	10090.ENSMUSP00000114350	0	0	0	0	0.061	0.055	0	0.464	0.483
Gfap	Nkx6-2	10090.ENSMUSP00000064691	10090.ENSMUSP00000101701	0	0	0	0	0.326	0	0	0.266	0.485
Gfap	Gria2	10090.ENSMUSP00000064691	10090.ENSMUSP00000074787	0	0	0	0	0.187	0.046	0	0.464	0.548
Gnpnat1	Man1a	10090.ENSMUSP00000042860	10090.ENSMUSP00000003843	0	0	0	0	0	0	0	0.459	0.459
Gnpnat1	Ugdh	10090.ENSMUSP00000042860	10090.ENSMUSP00000031103	0.047	0	0	0	0.063	0	0	0.449	0.465
Gpr123	Gpr151	10090.ENSMUSP00000026548	10090.ENSMUSP00000058887	0	0	0	0	0	0.047	0	0.419	0.422
Gpr123	Kndc1	10090.ENSMUSP00000026548	10090.ENSMUSP00000050586	0	0.032	0	0	0.062	0	0	0.786	0.791
Gpr133	Gpr151	10090.ENSMUSP00000060307	10090.ENSMUSP00000058887	0	0	0	0	0	0.042	0	0.565	0.566
Gpr151	Htr5b	10090.ENSMUSP00000058887	10090.ENSMUSP00000057212	0	0	0	0	0	0	0	0.412	0.412
Gpr151	Tmem88b	10090.ENSMUSP00000058887	10090.ENSMUSP00000095349	0	0	0	0	0	0	0	0.502	0.502
Gpr19	Slc35f4	10090.ENSMUSP00000047630	10090.ENSMUSP00000073972	0	0	0	0	0	0	0	0.622	0.622
Gria2	Htr3b	10090.ENSMUSP00000074787	10090.ENSMUSP00000008734	0	0	0	0	0	0.054	0.72	0.107	0.743
Gria2	Nrn1	10090.ENSMUSP00000074787	10090.ENSMUSP00000040900	0	0	0	0	0.089	0	0.9	0.172	0.918
Gria2	Olfm3	10090.ENSMUSP00000074787	10090.ENSMUSP00000060985	0	0	0	0	0.197	0.381	0.9	0.265	0.958
Gria2	Grik1	10090.ENSMUSP00000074787	10090.ENSMUSP00000072107	0	0	0	0.883	0.152	0.118	0.72	0.771	0.792
Gria2	Jun	10090.ENSMUSP00000074787	10090.ENSMUSP00000102711	0	0	0	0	0	0	0.39	0.217	0.501
Grik1	Htr3b	10090.ENSMUSP00000072107	10090.ENSMUSP00000008734	0	0	0	0	0	0.059	0.72	0.158	0.759
Grik1	Nrn1	10090.ENSMUSP00000072107	10090.ENSMUSP00000040900	0	0	0	0	0.061	0	0.72	0.043	0.726
Grik1	Olfm3	10090.ENSMUSP00000072107	10090.ENSMUSP00000060985	0	0	0	0	0.122	0	0.72	0.129	0.767
Grp	Nts	10090.ENSMUSP00000133437	10090.ENSMUSP00000020040	0	0	0	0	0.094	0	0.5	0.765	0.884
Grp	Npy	10090.ENSMUSP00000133437	10090.ENSMUSP00000031843	0	0	0	0	0	0	0	0.68	0.68
Hdc	Il6	10090.ENSMUSP00000028838	10090.ENSMUSP00000026845	0	0	0	0	0.079	0	0	0.393	0.417
Hdc	Odc1	10090.ENSMUSP00000028838	10090.ENSMUSP00000128661	0.041	0	0	0	0	0	0	0.449	0.449
Hmx3	Npy	10090.ENSMUSP00000039018	10090.ENSMUSP00000031843	0	0	0	0	0	0	0	0.435	0.435
Hspb1	Il6	10090.ENSMUSP00000005077	10090.ENSMUSP00000026845	0	0	0	0	0	0	0	0.479	0.479
Hspb1	Jun	10090.ENSMUSP00000005077	10090.ENSMUSP00000102711	0	0	0	0	0.062	0	0	0.588	0.597
Htr3b	Slc6a4	10090.ENSMUSP00000008734	10090.ENSMUSP00000021195	0	0	0	0	0	0	0	0.589	0.589
Htr3b	Htr5b	10090.ENSMUSP00000008734	10090.ENSMUSP00000057212	0	0	0	0	0	0	0	0.669	0.669
Htr3b	Nrn1	10090.ENSMUSP00000008734	10090.ENSMUSP00000040900	0	0	0	0	0	0	0.72	0	0.72
Htr3b	Olfm3	10090.ENSMUSP00000008734	10090.ENSMUSP00000060985	0	0	0	0	0	0	0.72	0.197	0.765
Htr5b	Slc6a4	10090.ENSMUSP00000057212	10090.ENSMUSP00000021195	0	0	0	0	0	0.058	0	0.408	0.419
Igfbp1	Timp1	10090.ENSMUSP00000020704	10090.ENSMUSP00000009530	0	0	0	0	0.061	0.069	0	0.424	0.453
Igfbp1	Serpine1	10090.ENSMUSP00000020704	10090.ENSMUSP00000039586	0	0	0	0	0.064	0	0	0.43	0.443
Igfbp1	Il6	10090.ENSMUSP00000020704	10090.ENSMUSP00000026845	0	0	0	0	0	0	0	0.45	0.45
Igfbp3	Timp1	10090.ENSMUSP00000020702	10090.ENSMUSP00000009530	0	0	0	0	0.084	0	0	0.522	0.543
Igfbp3	Il6	10090.ENSMUSP00000020702	10090.ENSMUSP00000026845	0	0	0	0	0.062	0	0	0.506	0.517
Igfbp3	Serpine1	10090.ENSMUSP00000020702	10090.ENSMUSP00000039586	0	0	0	0	0.087	0	0	0.566	0.587
Il17re	Il6	10090.ENSMUSP00000062103	10090.ENSMUSP00000026845	0	0	0	0	0.062	0	0	0.4	0.413
Il4ra	Serpinb1c	10090.ENSMUSP00000033004	10090.ENSMUSP00000021834	0	0	0	0	0.051	0	0	0.438	0.443
Il4ra	Il6	10090.ENSMUSP00000033004	10090.ENSMUSP00000026845	0	0	0	0	0.061	0	0.6	0.581	0.828
Il4ra	Txk	10090.ENSMUSP00000033004	10090.ENSMUSP00000129397	0	0	0	0	0	0.144	0.304	0.102	0.418
Il4ra	Serpinb5	10090.ENSMUSP00000033004	10090.ENSMUSP00000083908	0	0	0	0	0.051	0	0	0.433	0.438
Il4ra	Serpinb1a	10090.ENSMUSP00000033004	10090.ENSMUSP00000075690	0	0	0	0	0.071	0	0	0.436	0.454
Il6	Sox9	10090.ENSMUSP00000026845	10090.ENSMUSP00000000579	0	0	0	0	0	0	0	0.464	0.463
Il6	Plaur	10090.ENSMUSP00000026845	10090.ENSMUSP00000002284	0	0	0	0	0.152	0	0	0.464	0.526
Il6	Timp1	10090.ENSMUSP00000026845	10090.ENSMUSP00000009530	0	0	0	0	0.195	0	0	0.727	0.771
Il6	Mpo	10090.ENSMUSP00000026845	10090.ENSMUSP00000020779	0	0	0	0	0	0	0	0.847	0.847
Il6	Sdc1	10090.ENSMUSP00000026845	10090.ENSMUSP00000020911	0	0	0	0	0	0	0	0.745	0.746
Il6	Slc6a4	10090.ENSMUSP00000026845	10090.ENSMUSP00000021195	0	0	0	0	0	0	0	0.461	0.461
Il6	Serpinb1c	10090.ENSMUSP00000026845	10090.ENSMUSP00000021834	0	0	0	0	0	0	0	0.744	0.744
Il6	Tnfrsf12a	10090.ENSMUSP00000026845	10090.ENSMUSP00000024698	0	0	0	0	0.061	0	0	0.431	0.442
Il6	Txk	10090.ENSMUSP00000026845	10090.ENSMUSP00000129397	0	0	0	0	0	0.048	0.304	0.19	0.416
Il6	Rasgrp1	10090.ENSMUSP00000026845	10090.ENSMUSP00000099593	0	0	0	0	0	0	0.39	0.174	0.475
Il6	Procr	10090.ENSMUSP00000026845	10090.ENSMUSP00000029140	0	0	0	0	0.184	0	0	0.399	0.488
Il6	Tgm2	10090.ENSMUSP00000026845	10090.ENSMUSP00000099411	0	0	0	0	0.062	0	0	0.522	0.532
Il6	Saa2	10090.ENSMUSP00000026845	10090.ENSMUSP00000075365	0	0	0	0	0	0	0	0.543	0.543
Il6	Npy	10090.ENSMUSP00000026845	10090.ENSMUSP00000031843	0	0	0	0	0	0	0	0.564	0.564
Il6	Saa1	10090.ENSMUSP00000026845	10090.ENSMUSP00000119150	0	0	0	0	0.071	0	0	0.565	0.579
Il6	Pthlh	10090.ENSMUSP00000026845	10090.ENSMUSP00000051433	0	0	0	0	0.061	0.087	0	0.552	0.582
Il6	Tnfaip6	10090.ENSMUSP00000026845	10090.ENSMUSP00000069231	0	0	0	0	0.146	0	0	0.552	0.601
Il6	Lgals3	10090.ENSMUSP00000026845	10090.ENSMUSP00000114350	0	0	0	0	0.081	0	0	0.633	0.649
Il6	Pirb	10090.ENSMUSP00000026845	10090.ENSMUSP00000077546	0	0	0	0	0.065	0	0.429	0.4	0.651
Il6	Tnfrsf1b	10090.ENSMUSP00000026845	10090.ENSMUSP00000030336	0	0	0	0	0.16	0	0	0.631	0.677
Il6	Serpinb5	10090.ENSMUSP00000026845	10090.ENSMUSP00000083908	0	0	0	0	0	0	0	0.737	0.737
Il6	Serpinb1a	10090.ENSMUSP00000026845	10090.ENSMUSP00000075690	0	0	0	0	0	0	0	0.744	0.744
Il6	Serpine1	10090.ENSMUSP00000026845	10090.ENSMUSP00000039586	0	0	0	0	0.173	0	0	0.759	0.792
Il6	Jun	10090.ENSMUSP00000026845	10090.ENSMUSP00000102711	0	0	0	0	0	0	0.922	0.851	0.988
Itga7	Plaur	10090.ENSMUSP00000096712	10090.ENSMUSP00000002284	0	0	0	0	0	0.058	0.43	0.085	0.465
Itga7	Serpine1	10090.ENSMUSP00000096712	10090.ENSMUSP00000039586	0	0	0	0	0.077	0	0.352	0.173	0.462
Itga7	Tgm2	10090.ENSMUSP00000096712	10090.ENSMUSP00000099411	0	0	0	0	0.094	0	0.352	0.075	0.409
Itpkc	Lnx1	10090.ENSMUSP00000003850	10090.ENSMUSP00000113035	0	0	0	0	0	0	0	0.413	0.413
Itpkc	Itpr1	10090.ENSMUSP00000003850	10090.ENSMUSP00000032192	0	0	0	0	0.061	0.132	0	0.372	0.443
Itpkc	Plcd1	10090.ENSMUSP00000003850	10090.ENSMUSP00000010804	0	0	0	0	0.061	0	0.65	0.091	0.675
Itpr1	Plcd1	10090.ENSMUSP00000032192	10090.ENSMUSP00000010804	0	0	0	0	0.063	0.069	0.8	0.409	0.883
Itpr1	Trpc3	10090.ENSMUSP00000032192	10090.ENSMUSP00000029271	0	0	0	0	0.073	0.238	0	0.974	0.98
Itpr1	Jun	10090.ENSMUSP00000032192	10090.ENSMUSP00000102711	0	0	0	0	0.052	0	0	0.393	0.4
Itpr1	Nrip1	10090.ENSMUSP00000032192	10090.ENSMUSP00000051726	0	0	0	0	0.062	0	0	0.487	0.498
Itpr1	Tmem173	10090.ENSMUSP00000032192	10090.ENSMUSP00000111393	0	0	0	0	0	0	0	0.509	0.509
Itpr1	Trpc6	10090.ENSMUSP00000032192	10090.ENSMUSP00000057965	0	0	0	0	0	0.13	0	0.725	0.751
Itpr1	Ppp1r15a	10090.ENSMUSP00000032192	10090.ENSMUSP00000049488	0	0	0	0	0	0	0.72	0.351	0.81
Jun	Klf6	10090.ENSMUSP00000102711	10090.ENSMUSP00000000080	0	0	0	0	0.782	0.125	0.144	0.673	0.939
Jun	Sox9	10090.ENSMUSP00000102711	10090.ENSMUSP00000000579	0	0	0	0	0	0.066	0	0.927	0.929
Jun	Rhoc	10090.ENSMUSP00000102711	10090.ENSMUSP00000002303	0	0	0	0	0.079	0.142	0	0.341	0.434
Jun	Timp1	10090.ENSMUSP00000102711	10090.ENSMUSP00000009530	0	0	0	0	0	0.046	0	0.559	0.561
Jun	Plekho1	10090.ENSMUSP00000102711	10090.ENSMUSP00000015889	0	0	0	0	0	0	0	0.548	0.549
Jun	Mpo	10090.ENSMUSP00000102711	10090.ENSMUSP00000020779	0	0	0	0	0	0	0	0.49	0.489
Jun	Serpinb1c	10090.ENSMUSP00000102711	10090.ENSMUSP00000021834	0	0	0	0	0	0	0	0.464	0.463
Jun	Pmaip1	10090.ENSMUSP00000102711	10090.ENSMUSP00000025399	0	0	0	0	0	0	0	0.541	0.541
Jun	Mmp16	10090.ENSMUSP00000102711	10090.ENSMUSP00000029881	0	0	0	0	0.052	0.091	0	0.443	0.478
Jun	Lpar3	10090.ENSMUSP00000102711	10090.ENSMUSP00000037712	0	0	0	0	0	0.046	0.676	0.157	0.716
Jun	Serpine1	10090.ENSMUSP00000102711	10090.ENSMUSP00000039586	0	0	0	0	0.071	0	0	0.579	0.592
Jun	Ppp1r15a	10090.ENSMUSP00000102711	10090.ENSMUSP00000049488	0	0	0	0	0.306	0	0	0.468	0.615
Jun	Nrip1	10090.ENSMUSP00000102711	10090.ENSMUSP00000051726	0	0	0	0	0	0.13	0	0.423	0.477
Jun	Nfil3	10090.ENSMUSP00000102711	10090.ENSMUSP00000065363	0	0	0	0	0.063	0.163	0.333	0.372	0.627
Jun	Smad1	10090.ENSMUSP00000102711	10090.ENSMUSP00000071035	0	0	0	0	0	0.211	0.388	0.43	0.701
Jun	Serpinb1a	10090.ENSMUSP00000102711	10090.ENSMUSP00000075690	0	0	0	0	0	0	0	0.464	0.463
Jun	Serpinb5	10090.ENSMUSP00000102711	10090.ENSMUSP00000083908	0	0	0	0	0	0	0	0.492	0.491
Jun	Tgm2	10090.ENSMUSP00000102711	10090.ENSMUSP00000099411	0	0	0	0	0.062	0	0	0.762	0.767
Jun	Tnik	10090.ENSMUSP00000102711	10090.ENSMUSP00000125081	0	0	0	0	0	0.265	0	0.257	0.43
Jun	Odc1	10090.ENSMUSP00000102711	10090.ENSMUSP00000128661	0	0	0	0	0	0	0	0.454	0.454
Jun	Lgals3	10090.ENSMUSP00000102711	10090.ENSMUSP00000114350	0	0	0	0	0	0	0	0.528	0.528
Kcnj3	Kcnn2	10090.ENSMUSP00000063329	10090.ENSMUSP00000067884	0	0	0	0	0.103	0	0	0.491	0.524
Kif22	Tubb6	10090.ENSMUSP00000032915	10090.ENSMUSP00000001513	0	0	0	0	0.104	0.231	0	0.302	0.477
Kif22	Tuba1c	10090.ENSMUSP00000032915	10090.ENSMUSP00000051033	0	0	0	0	0.109	0.258	0	0.289	0.49
Kif22	Rcc1	10090.ENSMUSP00000032915	10090.ENSMUSP00000081271	0	0	0	0	0.228	0.163	0	0.413	0.587
Kif22	Prc1	10090.ENSMUSP00000032915	10090.ENSMUSP00000129675	0	0	0	0	0.816	0.4	0.204	0.367	0.937
Klf6	Pmaip1	10090.ENSMUSP00000000080	10090.ENSMUSP00000025399	0	0	0	0	0.08	0	0	0.51	0.53
Krt16	Sprr1a	10090.ENSMUSP00000007280	10090.ENSMUSP00000053751	0	0	0	0	0.149	0	0	0.399	0.467
Lce1e	Lce1g	10090.ENSMUSP00000088380	10090.ENSMUSP00000029527	0	0	0	0	0.138	0	0	0.62	0.658
Lce1e	Lce1f	10090.ENSMUSP00000088380	10090.ENSMUSP00000037349	0	0	0	0	0.204	0	0	0.737	0.781
Lce1f	Lce1g	10090.ENSMUSP00000037349	10090.ENSMUSP00000029527	0	0	0	0	0.172	0	0	0.687	0.729
Lgals3	Timp1	10090.ENSMUSP00000114350	10090.ENSMUSP00000009530	0	0	0	0	0.422	0	0	0.475	0.684
Lgals3	Rras2	10090.ENSMUSP00000114350	10090.ENSMUSP00000069752	0	0	0	0	0	0.069	0.41	0.054	0.434
Liph	Lpar3	10090.ENSMUSP00000062310	10090.ENSMUSP00000037712	0	0	0	0	0	0	0	0.524	0.524
Lnx1	Rhoc	10090.ENSMUSP00000113035	10090.ENSMUSP00000002303	0	0	0	0	0	0.13	0.13	0.365	0.477
Lnx1	Tnfrsf1b	10090.ENSMUSP00000113035	10090.ENSMUSP00000030336	0	0	0	0	0	0.233	0.344	0	0.475
Lnx1	Tnik	10090.ENSMUSP00000113035	10090.ENSMUSP00000125081	0	0	0	0	0.064	0.212	0.284	0.073	0.444
Loxl2	Timp1	10090.ENSMUSP00000022660	10090.ENSMUSP00000009530	0	0	0	0	0.128	0	0	0.401	0.455
Lrrc15	Lrrc2	10090.ENSMUSP00000066777	10090.ENSMUSP00000035076	0	0	0.432	0	0	0	0	0	0.432
Lrrc2	Myo10	10090.ENSMUSP00000035076	10090.ENSMUSP00000106087	0	0	0	0	0.048	0.09	0	0.434	0.467
Lrrc2	Slitrk3	10090.ENSMUSP00000035076	10090.ENSMUSP00000088561	0	0	0	0	0	0	0	0.544	0.544
Mcoln2	Trpc6	10090.ENSMUSP00000011152	10090.ENSMUSP00000057965	0	0	0	0	0	0	0	0.464	0.464
Mcoln2	Trpc3	10090.ENSMUSP00000011152	10090.ENSMUSP00000029271	0	0	0	0	0	0	0	0.576	0.576
Mfsd6l	Spns3	10090.ENSMUSP00000061601	10090.ENSMUSP00000090617	0	0	0	0	0.061	0	0	0.592	0.601
Mmp16	Plaur	10090.ENSMUSP00000029881	10090.ENSMUSP00000002284	0	0	0	0	0	0.202	0.22	0.211	0.466
Mmp16	Timp1	10090.ENSMUSP00000029881	10090.ENSMUSP00000009530	0	0	0	0	0	0.56	0.259	0.651	0.876
Mmp16	Serpine1	10090.ENSMUSP00000029881	10090.ENSMUSP00000039586	0	0	0	0	0.062	0.051	0.154	0.301	0.403
Mpo	Timp1	10090.ENSMUSP00000020779	10090.ENSMUSP00000009530	0	0	0	0	0.061	0	0	0.474	0.485
Mpo	Serpinb1c	10090.ENSMUSP00000020779	10090.ENSMUSP00000021834	0	0	0	0	0.061	0	0	0.416	0.428
Mpo	Serpinb1a	10090.ENSMUSP00000020779	10090.ENSMUSP00000075690	0	0	0	0	0.061	0	0	0.436	0.448
Mpo	Serpine1	10090.ENSMUSP00000020779	10090.ENSMUSP00000039586	0	0	0	0	0	0	0	0.455	0.455
Mpo	Ms4a3	10090.ENSMUSP00000020779	10090.ENSMUSP00000108608	0	0	0	0	0.614	0	0	0.141	0.654
Ms4a6d	Wfdc17	10090.ENSMUSP00000025582	10090.ENSMUSP00000090511	0	0	0	0	0.407	0	0	0	0.407
Ms4a6d	Pirb	10090.ENSMUSP00000025582	10090.ENSMUSP00000077546	0	0	0	0	0.546	0	0	0.061	0.556
Mybpc2	Myom2	10090.ENSMUSP00000130127	10090.ENSMUSP00000033842	0	0	0	0.557	0.23	0.045	0	0.582	0.425
Mybpc2	Tnnc1	10090.ENSMUSP00000130127	10090.ENSMUSP00000131991	0	0	0	0	0.062	0	0.6	0.202	0.674
Myo10	Tm4sf1	10090.ENSMUSP00000106087	10090.ENSMUSP00000130999	0	0	0	0	0.062	0	0	0.483	0.495
Myo18b	Nrap	10090.ENSMUSP00000083810	10090.ENSMUSP00000073228	0	0	0	0	0.405	0.098	0	0.082	0.464
Myom2	Nrap	10090.ENSMUSP00000033842	10090.ENSMUSP00000073228	0	0	0	0	0.357	0	0	0.519	0.677
Nkx6-2	Sox9	10090.ENSMUSP00000101701	10090.ENSMUSP00000000579	0	0	0	0	0.063	0.069	0	0.442	0.471
Nkx6-2	Npy	10090.ENSMUSP00000101701	10090.ENSMUSP00000031843	0	0	0	0	0.062	0	0	0.389	0.402
Npy	Nts	10090.ENSMUSP00000031843	10090.ENSMUSP00000020040	0	0	0	0	0.062	0	0	0.798	0.802
Npy	Slc6a4	10090.ENSMUSP00000031843	10090.ENSMUSP00000021195	0	0	0	0	0	0	0	0.512	0.512
Npy	Oprl1	10090.ENSMUSP00000031843	10090.ENSMUSP00000071513	0	0	0	0	0.069	0.088	0	0.434	0.477
Npy	Ucn	10090.ENSMUSP00000031843	10090.ENSMUSP00000035321	0	0	0	0	0.062	0	0	0.641	0.648
Nrip1	Smad1	10090.ENSMUSP00000051726	10090.ENSMUSP00000071035	0	0	0	0	0	0	0	0.419	0.419
Nrn1	Olfm3	10090.ENSMUSP00000040900	10090.ENSMUSP00000060985	0	0	0	0	0.114	0	0.9	0.239	0.926
Nts	Oprl1	10090.ENSMUSP00000020040	10090.ENSMUSP00000071513	0	0	0	0	0.104	0.138	0	0.331	0.438
Nts	Ucn	10090.ENSMUSP00000020040	10090.ENSMUSP00000035321	0	0	0	0	0	0	0	0.475	0.475
Odc1	Slc7a3	10090.ENSMUSP00000128661	10090.ENSMUSP00000098914	0	0	0	0	0.063	0.047	0	0.391	0.409
Otud7b	Tnip2	10090.ENSMUSP00000088291	10090.ENSMUSP00000085030	0	0	0	0	0.062	0.286	0	0.193	0.412
Paqr5	Rras2	10090.ENSMUSP00000034817	10090.ENSMUSP00000069752	0	0	0	0	0	0.052	0.458	0	0.464
Pcnx	Setd4	10090.ENSMUSP00000021567	10090.ENSMUSP00000109584	0	0	0	0	0	0	0	0.649	0.649
Pde4d	Pde7a	10090.ENSMUSP00000112991	10090.ENSMUSP00000096800	0	0	0	0.768	0	0	0.5	0.525	0.558
Pde7a	Rnf112	10090.ENSMUSP00000096800	10090.ENSMUSP00000056464	0	0	0	0	0.064	0.062	0	0.667	0.682
Pfkfb4	Slc2a1	10090.ENSMUSP00000057197	10090.ENSMUSP00000030398	0	0	0	0	0.062	0	0	0.449	0.461
Pip5kl1	Plcd1	10090.ENSMUSP00000051282	10090.ENSMUSP00000010804	0	0	0	0	0	0.158	0.65	0.264	0.764
Plaur	Rhoc	10090.ENSMUSP00000002284	10090.ENSMUSP00000002303	0	0	0	0	0.137	0	0	0.464	0.517
Plaur	Serpinb5	10090.ENSMUSP00000002284	10090.ENSMUSP00000083908	0	0	0	0	0	0.13	0.295	0.598	0.732
Plaur	Timp1	10090.ENSMUSP00000002284	10090.ENSMUSP00000009530	0	0	0	0	0.208	0	0	0.737	0.783
Plaur	Serpine1	10090.ENSMUSP00000002284	10090.ENSMUSP00000039586	0	0	0	0	0.224	0.054	0.864	0.987	0.998
Plcd1	Rras2	10090.ENSMUSP00000010804	10090.ENSMUSP00000069752	0	0	0	0	0.062	0.268	0.311	0.044	0.487
Plcd1	Tgm2	10090.ENSMUSP00000010804	10090.ENSMUSP00000099411	0	0	0	0	0	0.436	0.629	0.512	0.889
Plin2	Pnpla3	10090.ENSMUSP00000000466	10090.ENSMUSP00000043826	0	0	0	0	0	0.135	0	0.579	0.62
Plxna4	Rnd1	10090.ENSMUSP00000110748	10090.ENSMUSP00000003451	0	0	0	0	0	0.328	0.828	0.322	0.914
Plxna4	Sema6a	10090.ENSMUSP00000110748	10090.ENSMUSP00000019791	0	0	0	0	0.061	0.885	0.664	0.934	0.997
Pmaip1	Sesn2	10090.ENSMUSP00000025399	10090.ENSMUSP00000030724	0	0	0	0	0.063	0	0	0.431	0.444
Pmaip1	Ppp1r15a	10090.ENSMUSP00000025399	10090.ENSMUSP00000049488	0	0	0	0	0	0	0	0.467	0.467
Pou4f3	Tecta	10090.ENSMUSP00000025374	10090.ENSMUSP00000040262	0	0	0	0	0.052	0	0	0.4	0.406
Ppp1r15a	Smad1	10090.ENSMUSP00000049488	10090.ENSMUSP00000071035	0	0	0	0	0.049	0.065	0.676	0.106	0.708
Prc1	Tubb6	10090.ENSMUSP00000129675	10090.ENSMUSP00000001513	0	0	0	0	0.103	0.258	0	0.332	0.516
Prc1	Rhoc	10090.ENSMUSP00000129675	10090.ENSMUSP00000002303	0	0	0	0	0.061	0.048	0.6	0.068	0.622
Prc1	Tuba1c	10090.ENSMUSP00000129675	10090.ENSMUSP00000051033	0	0	0	0	0.116	0.309	0	0.254	0.504
Procr	Serpine1	10090.ENSMUSP00000029140	10090.ENSMUSP00000039586	0	0	0	0	0.132	0	0	0.493	0.541
Pthlh	Sox9	10090.ENSMUSP00000051433	10090.ENSMUSP00000000579	0	0	0	0	0.062	0	0	0.698	0.705
Ptp4a1	Rhoc	10090.ENSMUSP00000027232	10090.ENSMUSP00000002303	0	0	0	0	0.063	0.048	0.676	0.091	0.702
Ptp4a1	Tuba1c	10090.ENSMUSP00000027232	10090.ENSMUSP00000051033	0	0	0	0	0.062	0.043	0.533	0.111	0.577
Ptpro	Trpc6	10090.ENSMUSP00000076364	10090.ENSMUSP00000057965	0	0	0	0	0.061	0	0	0.41	0.422
Pvr	Tnfrsf12a	10090.ENSMUSP00000039205	10090.ENSMUSP00000024698	0	0	0	0	0.522	0	0	0.151	0.577
Pvr	Uck2	10090.ENSMUSP00000039205	10090.ENSMUSP00000027839	0	0	0	0	0	0.099	0.363	0.05	0.407
Rasgrp1	Rras2	10090.ENSMUSP00000099593	10090.ENSMUSP00000069752	0	0	0	0	0	0.231	0.73	0.495	0.886
Rasgrp1	Rem2	10090.ENSMUSP00000099593	10090.ENSMUSP00000127199	0	0	0	0	0.063	0.231	0.206	0.284	0.535
Rasgrp1	Txk	10090.ENSMUSP00000099593	10090.ENSMUSP00000129397	0	0	0	0	0.062	0.163	0.197	0.361	0.543
Rgs20	Uck2	10090.ENSMUSP00000113398	10090.ENSMUSP00000027839	0	0	0	0	0	0.148	0.337	0.069	0.428
Rhoc	Unc5b	10090.ENSMUSP00000002303	10090.ENSMUSP00000077080	0	0	0	0	0.075	0	0.363	0.101	0.424
Rhoc	Tuba1c	10090.ENSMUSP00000002303	10090.ENSMUSP00000051033	0	0	0	0	0.107	0.345	0	0.125	0.444
Rhoc	Rras2	10090.ENSMUSP00000002303	10090.ENSMUSP00000069752	0	0	0.324	0.738	0.091	0.189	0.292	0.276	0.51
Rhoc	Rnd1	10090.ENSMUSP00000002303	10090.ENSMUSP00000003451	0	0	0.32	0.917	0	0	0.9	0.552	0.906
Rhoq	Slc2a5	10090.ENSMUSP00000024956	10090.ENSMUSP00000030826	0	0	0	0	0.052	0.048	0.478	0	0.487
Rhoq	Slc2a1	10090.ENSMUSP00000024956	10090.ENSMUSP00000030398	0	0	0	0	0.052	0.048	0.478	0.047	0.49
Rin1	Rras2	10090.ENSMUSP00000025818	10090.ENSMUSP00000069752	0	0	0	0	0	0.591	0.876	0.252	0.959
Riok3	Zmat4	10090.ENSMUSP00000025270	10090.ENSMUSP00000049430	0	0	0	0	0	0	0	0.445	0.445
Rmnd5b	Rnf183	10090.ENSMUSP00000001081	10090.ENSMUSP00000103079	0	0	0	0	0.061	0	0	0.467	0.478
Rnd1	Unc5b	10090.ENSMUSP00000003451	10090.ENSMUSP00000077080	0	0	0	0	0	0	0.187	0.301	0.407
Rnf122	Tspan1	10090.ENSMUSP00000040478	10090.ENSMUSP00000030465	0	0	0	0	0	0.046	0	0.403	0.407
Rnf122	Zfp367	10090.ENSMUSP00000040478	10090.ENSMUSP00000050854	0	0	0	0	0.051	0	0	0.513	0.518
Saa1	Saa2	10090.ENSMUSP00000119150	10090.ENSMUSP00000075365	0	0	0	0.982	0.935	0	0.54	0.529	0.969
Scx	Sox9	10090.ENSMUSP00000043668	10090.ENSMUSP00000000579	0	0	0	0	0	0.13	0	0.702	0.73
Sdc1	Serpinb1c	10090.ENSMUSP00000020911	10090.ENSMUSP00000021834	0	0	0	0	0	0.045	0	0.399	0.401
Sdc1	Serpinb5	10090.ENSMUSP00000020911	10090.ENSMUSP00000083908	0	0	0	0	0	0.045	0	0.399	0.401
Sdc1	Serpinb1a	10090.ENSMUSP00000020911	10090.ENSMUSP00000075690	0	0	0	0	0	0.045	0	0.399	0.401
Sdc1	Tgm2	10090.ENSMUSP00000020911	10090.ENSMUSP00000099411	0	0	0	0	0.094	0	0	0.373	0.408
Serpinb1a	Serpinb5	10090.ENSMUSP00000075690	10090.ENSMUSP00000083908	0	0	0.447	0.921	0.064	0.387	0	0.139	0.426
Serpine1	Timp1	10090.ENSMUSP00000039586	10090.ENSMUSP00000009530	0	0	0	0	0.231	0	0	0.724	0.779
Serpine1	Tnfrsf12a	10090.ENSMUSP00000039586	10090.ENSMUSP00000024698	0	0	0	0	0.291	0	0	0.272	0.461
Serpine1	Tgm2	10090.ENSMUSP00000039586	10090.ENSMUSP00000099411	0	0	0	0	0.105	0.048	0	0.362	0.409
Serpine1	Smad1	10090.ENSMUSP00000039586	10090.ENSMUSP00000071035	0	0	0	0	0	0.057	0	0.41	0.42
Sesn2	Srxn1	10090.ENSMUSP00000030724	10090.ENSMUSP00000046196	0	0	0	0	0.061	0	0	0.398	0.411
Slc16a12	Slc2a1	10090.ENSMUSP00000009522	10090.ENSMUSP00000030398	0	0	0	0	0.052	0	0	0.582	0.586
Slc29a2	Uck2	10090.ENSMUSP00000025826	10090.ENSMUSP00000027839	0	0	0	0	0	0	0	0.59	0.59
Slc2a1	Stom	10090.ENSMUSP00000030398	10090.ENSMUSP00000028241	0	0	0	0	0.052	0.13	0	0.703	0.733
Slc2a1	Slc7a3	10090.ENSMUSP00000030398	10090.ENSMUSP00000098914	0	0	0	0	0.062	0.06	0	0.596	0.613
Smad1	Sox9	10090.ENSMUSP00000071035	10090.ENSMUSP00000000579	0	0	0	0	0	0.073	0	0.558	0.572
Smad1	Uck2	10090.ENSMUSP00000071035	10090.ENSMUSP00000027839	0	0	0	0	0.062	0.206	0.305	0.061	0.448
Sox11	Sprr1a	10090.ENSMUSP00000078070	10090.ENSMUSP00000053751	0	0	0	0	0	0	0	0.521	0.521
Srxn1	Tubb6	10090.ENSMUSP00000046196	10090.ENSMUSP00000001513	0	0	0	0	0.125	0.354	0	0.061	0.422
St6galnac4	Zmat4	10090.ENSMUSP00000099882	10090.ENSMUSP00000049430	0	0	0	0	0.051	0	0	0.419	0.425
Stmn4	Tubb6	10090.ENSMUSP00000074113	10090.ENSMUSP00000001513	0	0	0	0	0	0.268	0.383	0.061	0.538
Stmn4	Tuba1c	10090.ENSMUSP00000074113	10090.ENSMUSP00000051033	0	0	0	0	0	0.561	0.412	0.205	0.777
Stom	Trpc6	10090.ENSMUSP00000028241	10090.ENSMUSP00000057965	0	0	0	0	0	0	0.37	0.371	0.587
Tes	Tnik	10090.ENSMUSP00000111127	10090.ENSMUSP00000125081	0	0	0	0	0	0.058	0	0.441	0.451
Timp1	Tnfrsf12a	10090.ENSMUSP00000009530	10090.ENSMUSP00000024698	0	0	0	0	0.305	0	0	0.276	0.475
Tm4sf1	Tspan1	10090.ENSMUSP00000130999	10090.ENSMUSP00000030465	0	0	0	0	0.062	0	0	0.509	0.519
Tnfrsf12a	Tnfrsf1b	10090.ENSMUSP00000024698	10090.ENSMUSP00000030336	0	0	0	0	0	0	0.6	0.389	0.745
Trpc3	Trpc6	10090.ENSMUSP00000029271	10090.ENSMUSP00000057965	0	0	0	0.972	0.049	0.231	0.65	0.984	0.729
Tuba1c	Tubb6	10090.ENSMUSP00000051033	10090.ENSMUSP00000001513	0	0	0	0.916	0.321	0.402	0.857	0.403	0.939
